# Supplementary material for: A single-cell atlas of the aging mouse ovary
Source: Nat Aging. 2024 Jan 10;4(1):145–62. doi: 10.1038/s43587-023-00552-5 (PMC10798902; doi:10.1038/s43587-023-00552-5)
Supplement: Supplementary file 3 — Supplementary data containing lists of genes and antibodies. [file 43587_2023_552_MOESM3_ESM.xlsx]

## Sheet: Fig. 1 - CLUs Markers
	p_val	avg_log2FC	pct.1	pct.2	p_val_adj	cluster	gene
Zfp618	5.44815e-308	0.563314	0.636	0.306	1.10401e-303	Stroma A	Zfp618
Serpine1	9.40015e-308	0.556768	0.235	0.032	1.90485e-303	Stroma A	Serpine1
Dennd2a	1.55734e-307	0.54635	0.501	0.187	3.15579e-303	Stroma A	Dennd2a
Rgma	4.95047e-307	0.33373	0.278	0.051	1.00316e-302	Stroma A	Rgma
Lgals1	6.89523e-307	0.931072	0.827	0.492	1.39725e-302	Stroma A	Lgals1
Ptgis	2.0772e-306	0.51211	0.547	0.213	4.20923e-302	Stroma A	Ptgis
Grk3	2.86184e-305	0.336206	0.305	0.059	5.79923e-301	Stroma A	Grk3
Nfic	1.15672e-304	0.562962	0.663	0.345	2.34398e-300	Stroma A	Nfic
Ncam1	1.23726e-304	0.609552	0.311	0.066	2.50718e-300	Stroma A	Ncam1
Adamts4	1.44171e-304	0.407071	0.247	0.036	2.92147e-300	Stroma A	Adamts4
Snai2	1.89234e-304	0.29855	0.273	0.05	3.83464e-300	Stroma A	Snai2
Ust	7.5267e-303	0.607672	0.624	0.282	1.52521e-298	Stroma A	Ust
Ttc28	8.56581e-303	0.56094	0.753	0.418	1.73578e-298	Stroma A	Ttc28
Npr3	3.93585e-302	0.38743	0.223	0.028	7.9756e-298	Stroma A	Npr3
Prnp	4.75086e-302	0.541016	0.474	0.177	9.62714e-298	Stroma A	Prnp
Epha3	1.14331e-301	0.410154	0.243	0.036	2.31681e-297	Stroma A	Epha3
Pcsk5	1.46556e-301	0.720948	0.715	0.346	2.96981e-297	Stroma A	Pcsk5
Kcnd3	1.58391e-301	0.645353	0.366	0.099	3.20963e-297	Stroma A	Kcnd3
Fzd1	5.06335e-301	0.463533	0.254	0.042	1.02604e-296	Stroma A	Fzd1
Efemp2	1.17464e-298	0.484917	0.542	0.237	2.38029e-294	Stroma A	Efemp2
Gstm1	4.08669e-298	0.55619	0.83	0.435	8.28126e-294	Stroma A	Gstm1
Ppp1r14a	4.41118e-298	0.493967	0.436	0.13	8.93881e-294	Stroma A	Ppp1r14a
Plekhh2	6.1551e-297	0.319611	0.262	0.045	1.24727e-292	Stroma A	Plekhh2
Wfdc1	2.20768e-296	0.318541	0.25	0.039	4.47365e-292	Stroma A	Wfdc1
Cd302	1.24484e-295	0.547625	0.54	0.229	2.52253e-291	Stroma A	Cd302
Ms4a4d	1.7695e-295	0.327969	0.179	0.015	3.58572e-291	Stroma A	Ms4a4d
Rps7	7.0688e-295	0.589202	0.975	0.874	1.43242e-290	Stroma A	Rps7
Itgb3	2.10425e-294	0.344668	0.365	0.094	4.26405e-290	Stroma A	Itgb3
Plcl1	1.29239e-293	0.620528	0.589	0.229	2.61889e-289	Stroma A	Plcl1
Vldlr	1.13274e-291	0.546326	0.349	0.091	2.29538e-287	Stroma A	Vldlr
Loxl2	5.28883e-288	0.502242	0.405	0.124	1.07173e-283	Stroma A	Loxl2
Dchs1	8.34675e-287	0.291502	0.273	0.051	1.69139e-282	Stroma A	Dchs1
Fn1	7.73405e-286	0.486415	0.356	0.09	1.56723e-281	Stroma A	Fn1
Sulf2	7.89087e-286	0.537894	0.789	0.406	1.59901e-281	Stroma A	Sulf2
Selenow	1.24274e-285	0.58353	0.834	0.534	2.5183e-281	Stroma A	Selenow
Adamts10	2.58265e-285	0.406339	0.564	0.242	5.23349e-281	Stroma A	Adamts10
Nenf	4.36739e-285	0.595183	0.859	0.498	8.85008e-281	Stroma A	Nenf
Fcgrt	2.43711e-284	0.517858	0.684	0.34	4.93857e-280	Stroma A	Fcgrt
Pde5a	3.2007e-284	0.489608	0.521	0.203	6.4859e-280	Stroma A	Pde5a
Rpl13	6.47778e-284	0.533193	0.996	0.964	1.31266e-279	Stroma A	Rpl13
Rcn1	1.16273e-283	0.526072	0.608	0.303	2.35616e-279	Stroma A	Rcn1
Kdelr3	5.61836e-283	0.363631	0.338	0.087	1.1385e-278	Stroma A	Kdelr3
Fam189a1	4.24311e-282	0.343512	0.166	0.013	8.59824e-278	Stroma A	Fam189a1
Spon1	6.99562e-282	0.706209	0.354	0.093	1.41759e-277	Stroma A	Spon1
Rnd3	1.50866e-281	0.440519	0.417	0.135	3.05715e-277	Stroma A	Rnd3
Ccdc85b	3.6364e-281	0.470175	0.643	0.319	7.3688e-277	Stroma A	Ccdc85b
Pcdh7	1.06646e-280	0.804864	0.709	0.354	2.16107e-276	Stroma A	Pcdh7
Arhgap10	8.78072e-280	0.568217	0.824	0.475	1.77932e-275	Stroma A	Arhgap10
St5	5.16825e-279	0.507394	0.645	0.315	1.04729e-274	Stroma A	St5
Gab2	1.86138e-278	0.695915	0.923	0.594	3.77191e-274	Stroma A	Gab2
Clca3a1	2.14786e-277	0.331566	0.251	0.043	4.35242e-273	Stroma A	Clca3a1
Lamp2	2.59934e-277	0.643898	0.83	0.488	5.2673e-273	Stroma A	Lamp2
Ptch2	8.51459e-277	0.288037	0.232	0.037	1.7254e-272	Stroma A	Ptch2
Lrat	8.52956e-277	0.623744	0.142	0.007	1.72843e-272	Stroma A	Lrat
Angptl4	2.61879e-276	0.535574	0.56	0.248	5.30672e-272	Stroma A	Angptl4
Oaf	6.331e-276	0.55651	0.523	0.218	1.28291e-271	Stroma A	Oaf
Sptbn1	9.49106e-276	0.52895	0.911	0.59	1.92327e-271	Stroma A	Sptbn1
Thbd	1.02681e-275	0.290276	0.229	0.034	2.08072e-271	Stroma A	Thbd
Acss3	4.30838e-275	0.391735	0.201	0.025	8.7305e-271	Stroma A	Acss3
Grin2b	1.87251e-273	1.07781	0.27	0.055	3.79446e-269	Stroma A	Grin2b
Foxl2	6.01973e-273	0.492864	0.58	0.258	1.21984e-268	Stroma A	Foxl2
Celf2	7.76629e-273	0.555324	0.735	0.378	1.57376e-268	Stroma A	Celf2
Gpx8	9.61374e-273	0.535738	0.543	0.253	1.94813e-268	Stroma A	Gpx8
Cnn2	1.82698e-272	0.401487	0.497	0.181	3.7022e-268	Stroma A	Cnn2
Acaa2	1.3283e-271	0.57296	0.765	0.424	2.69167e-267	Stroma A	Acaa2
Wasf3	5.10807e-271	0.285647	0.243	0.042	1.0351e-266	Stroma A	Wasf3
Tmeff2	4.61108e-270	0.902564	0.28	0.06	9.3439e-266	Stroma A	Tmeff2
Rps12	1.92951e-269	0.555509	0.976	0.878	3.90996e-265	Stroma A	Rps12
Zfas1	5.53128e-269	0.600888	0.664	0.37	1.12086e-264	Stroma A	Zfas1
Tgfbr3	1.49311e-268	0.531824	0.74	0.368	3.02563e-264	Stroma A	Tgfbr3
Slc29a1	9.60246e-268	0.457673	0.483	0.186	1.94584e-263	Stroma A	Slc29a1
Icam1	2.50714e-267	0.881947	0.513	0.198	5.08047e-263	Stroma A	Icam1
Nhs	3.13692e-266	0.619647	0.511	0.205	6.35666e-262	Stroma A	Nhs
Tfpi	4.71267e-266	0.491348	0.54	0.242	9.54976e-262	Stroma A	Tfpi
Nrxn1	4.80793e-266	1.04066	0.279	0.058	9.74279e-262	Stroma A	Nrxn1
Blvrb	4.90343e-266	0.349997	0.673	0.366	9.93631e-262	Stroma A	Blvrb
Srgap1	3.60039e-265	0.550012	0.423	0.144	7.29583e-261	Stroma A	Srgap1
Glul	4.35969e-265	0.576419	0.657	0.338	8.83449e-261	Stroma A	Glul
Rpl23	3.06868e-263	0.491488	0.987	0.918	6.21837e-259	Stroma A	Rpl23
Rps4x	7.12667e-263	0.579618	0.975	0.88	1.44415e-258	Stroma A	Rps4x
Mmp16	1.64599e-262	0.591661	0.427	0.151	3.33543e-258	Stroma A	Mmp16
Wls	4.10746e-261	0.502044	0.692	0.365	8.32337e-257	Stroma A	Wls
Rps19	2.74985e-259	0.538077	0.981	0.918	5.57229e-255	Stroma A	Rps19
Cbr3	2.68749e-258	0.348095	0.331	0.09	5.44594e-254	Stroma A	Cbr3
Ston1	6.11295e-257	0.374114	0.402	0.138	1.23873e-252	Stroma A	Ston1
Laptm4a	8.98362e-257	0.530847	0.873	0.564	1.82044e-252	Stroma A	Laptm4a
Nkain3	3.12541e-256	0.856265	0.245	0.048	6.33334e-252	Stroma A	Nkain3
Plxdc2	3.80311e-256	0.525002	0.914	0.528	7.70663e-252	Stroma A	Plxdc2
Eml1	2.03674e-255	0.344832	0.39	0.125	4.12725e-251	Stroma A	Eml1
Plscr4	3.55647e-255	0.49594	0.457	0.175	7.20683e-251	Stroma A	Plscr4
Acyp2	1.10853e-254	0.625073	0.567	0.27	2.24632e-250	Stroma A	Acyp2
Ddah2	2.84938e-254	0.405543	0.548	0.243	5.77398e-250	Stroma A	Ddah2
Ank2	3.72092e-254	0.462794	0.605	0.265	7.54008e-250	Stroma A	Ank2
Pcdh9	1.20783e-253	1.28404	0.433	0.152	2.44755e-249	Stroma A	Pcdh9
Ecm1	3.12318e-253	0.568623	0.46	0.167	6.32882e-249	Stroma A	Ecm1
Ckb	5.78745e-252	0.565288	0.528	0.208	1.17277e-247	Stroma A	Ckb
C1s1	6.45733e-251	0.403818	0.454	0.162	1.30851e-246	Stroma A	C1s1
Tspan3	8.58158e-251	0.417892	0.683	0.381	1.73897e-246	Stroma A	Tspan3
Rps5	5.01697e-250	0.56194	0.978	0.884	1.01664e-245	Stroma A	Rps5
Klf12	7.08738e-249	0.437149	0.564	0.241	1.43619e-244	Stroma A	Klf12
Ddit4l	2.16698e-247	0.636812	0.516	0.224	4.39118e-243	Stroma A	Ddit4l
Gas7	6.05451e-247	0.498274	0.441	0.163	1.22689e-242	Stroma A	Gas7
Id3	2.71502e-245	0.941402	0.728	0.387	5.50172e-241	Stroma A	Id3
Rpl9	3.95032e-245	0.543687	0.975	0.861	8.00494e-241	Stroma A	Rpl9
Smo	5.76028e-245	0.464939	0.594	0.297	1.16726e-240	Stroma A	Smo
Hoxc6	1.76189e-244	0.516312	0.478	0.202	3.57029e-240	Stroma A	Hoxc6
Ehbp1	9.75759e-244	0.504202	0.641	0.344	1.97728e-239	Stroma A	Ehbp1
Slc16a9	9.8778e-244	0.339912	0.209	0.033	2.00164e-239	Stroma A	Slc16a9
1110038B12Rik	7.26446e-243	0.589456	0.622	0.343	1.47207e-238	Stroma A	1110038B12Rik
Tubb6	7.84017e-242	0.364272	0.403	0.134	1.58873e-237	Stroma A	Tubb6
Lrp1	3.30623e-241	0.394987	0.81	0.456	6.69974e-237	Stroma A	Lrp1
Penk	4.40567e-241	0.372379	0.157	0.016	8.92766e-237	Stroma A	Penk
Tgfbr2	7.73941e-241	0.365003	0.518	0.207	1.56831e-236	Stroma A	Tgfbr2
Smco4	1.8211e-240	0.381219	0.56	0.269	3.69028e-236	Stroma A	Smco4
Abca9	1.21953e-239	0.270966	0.257	0.055	2.47125e-235	Stroma A	Abca9
Snhg12	5.87432e-238	0.50329	0.612	0.325	1.19037e-233	Stroma A	Snhg12
Tns1	6.23903e-238	0.333629	0.585	0.278	1.26428e-233	Stroma A	Tns1
Reps2	2.16914e-237	0.48619	0.334	0.1	4.39555e-233	Stroma A	Reps2
Rpsa	5.60537e-237	0.535861	0.99	0.919	1.13587e-232	Stroma A	Rpsa
Rplp1	2.27166e-236	0.511125	0.99	0.924	4.60328e-232	Stroma A	Rplp1
Sncaip	4.02604e-236	0.616455	0.457	0.174	8.15836e-232	Stroma A	Sncaip
Imp3	5.04352e-236	0.537089	0.674	0.407	1.02202e-231	Stroma A	Imp3
Actg2	5.63447e-236	0.840773	0.163	0.018	1.14177e-231	Stroma A	Actg2
Stk3	9.68513e-236	0.512126	0.716	0.407	1.96259e-231	Stroma A	Stk3
Stard13	2.40005e-235	0.46577	0.467	0.184	4.86346e-231	Stroma A	Stard13
Lmcd1	9.04675e-235	0.570257	0.291	0.074	1.83323e-230	Stroma A	Lmcd1
Pdlim7	1.17198e-234	0.32152	0.47	0.194	2.3749e-230	Stroma A	Pdlim7
Dstn	1.52023e-234	0.696672	0.888	0.571	3.08059e-230	Stroma A	Dstn
Map3k20	3.2977e-234	0.319751	0.481	0.203	6.68246e-230	Stroma A	Map3k20
Smoc2	3.70814e-234	0.557544	0.559	0.248	7.51417e-230	Stroma A	Smoc2
Rps15a	4.02285e-234	0.513213	0.972	0.874	8.15191e-230	Stroma A	Rps15a
Zfpm2	4.96723e-234	0.455574	0.841	0.437	1.00656e-229	Stroma A	Zfpm2
Snhg8	8.35648e-234	0.468802	0.61	0.334	1.69336e-229	Stroma A	Snhg8
Ryk	9.40801e-234	0.414212	0.569	0.293	1.90644e-229	Stroma A	Ryk
Rnf150	1.33491e-233	0.328573	0.276	0.063	2.70506e-229	Stroma A	Rnf150
Rpl8	2.15021e-233	0.476881	0.98	0.875	4.35718e-229	Stroma A	Rpl8
Heg1	2.73033e-233	0.328256	0.678	0.345	5.53274e-229	Stroma A	Heg1
Vkorc1	2.87086e-233	0.454267	0.599	0.321	5.81752e-229	Stroma A	Vkorc1
Tuba1a	3.89986e-233	0.543376	0.642	0.337	7.90267e-229	Stroma A	Tuba1a
Tmtc1	3.94587e-233	0.517038	0.49	0.191	7.99592e-229	Stroma A	Tmtc1
Abi3bp	4.59606e-233	0.487901	0.316	0.089	9.31345e-229	Stroma A	Abi3bp
Cxcl12	8.38036e-233	0.359374	0.278	0.065	1.6982e-228	Stroma A	Cxcl12
Dixdc1	1.60832e-232	0.302187	0.267	0.064	3.25909e-228	Stroma A	Dixdc1
Fkbp7	1.72634e-232	0.405654	0.437	0.175	3.49826e-228	Stroma A	Fkbp7
Pnmal2	1.95041e-232	0.275267	0.279	0.07	3.95232e-228	Stroma A	Pnmal2
Samd5	3.20211e-232	0.290482	0.213	0.037	6.48876e-228	Stroma A	Samd5
Lrrk1	3.49638e-232	0.470459	0.607	0.307	7.08507e-228	Stroma A	Lrrk1
Dapk1	2.47155e-231	0.609001	0.518	0.23	5.00836e-227	Stroma A	Dapk1
Eef1d	1.93088e-230	0.551142	0.899	0.631	3.91273e-226	Stroma A	Eef1d
Adcy7	2.28187e-230	0.50677	0.344	0.106	4.62398e-226	Stroma A	Adcy7
Copz2	9.98122e-229	0.407473	0.479	0.215	2.0226e-224	Stroma A	Copz2
Thra	1.18354e-228	0.38268	0.655	0.359	2.39833e-224	Stroma A	Thra
Pde7b	1.30442e-228	0.525264	0.757	0.389	2.64328e-224	Stroma A	Pde7b
Rpl22l1	3.11681e-228	0.664727	0.896	0.658	6.3159e-224	Stroma A	Rpl22l1
Zcchc24	3.52377e-228	0.327809	0.416	0.158	7.14058e-224	Stroma A	Zcchc24
Rpl36a	1.58965e-227	0.548927	0.95	0.754	3.22128e-223	Stroma A	Rpl36a
Rpl7	2.60814e-227	0.502391	0.962	0.834	5.28514e-223	Stroma A	Rpl7
Akt3	3.05635e-227	0.457503	0.722	0.41	6.19339e-223	Stroma A	Akt3
Cavin2	1.20849e-226	0.258707	0.309	0.081	2.44889e-222	Stroma A	Cavin2
Maf	1.14395e-225	0.378029	0.556	0.247	2.31811e-221	Stroma A	Maf
Kirrel	6.32272e-225	0.313783	0.352	0.111	1.28124e-220	Stroma A	Kirrel
Myh11	1.32406e-224	1.21535	0.265	0.061	2.68307e-220	Stroma A	Myh11
Thbs1	1.3616e-224	0.367707	0.631	0.281	2.75914e-220	Stroma A	Thbs1
Nfib	7.0442e-224	0.296021	0.575	0.242	1.42744e-219	Stroma A	Nfib
Slc25a4	1.97896e-223	0.471413	0.854	0.563	4.01017e-219	Stroma A	Slc25a4
Galnt15	5.40405e-223	0.421727	0.247	0.055	1.09508e-218	Stroma A	Galnt15
Chd9	2.8375e-222	0.454089	0.665	0.378	5.74992e-218	Stroma A	Chd9
Eid1	5.46305e-222	0.464664	0.713	0.426	1.10703e-217	Stroma A	Eid1
Tiam2	5.59217e-222	0.482289	0.419	0.164	1.1332e-217	Stroma A	Tiam2
Pamr1	1.81689e-221	0.267601	0.159	0.019	3.68174e-217	Stroma A	Pamr1
Atxn7l3b	3.02133e-221	0.43995	0.772	0.473	6.12242e-217	Stroma A	Atxn7l3b
Mxra7	5.19629e-220	0.390342	0.54	0.266	1.05298e-215	Stroma A	Mxra7
Ifi203	5.19956e-220	0.468784	0.379	0.117	1.05364e-215	Stroma A	Ifi203
Rplp0	7.99994e-220	0.605437	0.98	0.906	1.62111e-215	Stroma A	Rplp0
Stard8	1.85055e-219	0.314154	0.339	0.107	3.74995e-215	Stroma A	Stard8
Irgm2	2.05814e-219	0.783591	0.466	0.194	4.17062e-215	Stroma A	Irgm2
Fam114a1	3.32788e-219	0.361079	0.461	0.202	6.74362e-215	Stroma A	Fam114a1
Sgcd	3.81293e-219	0.474344	0.185	0.028	7.72652e-215	Stroma A	Sgcd
Ar	3.59784e-218	0.417243	0.806	0.459	7.29067e-214	Stroma A	Ar
Osr2	4.19657e-218	0.29806	0.412	0.138	8.50393e-214	Stroma A	Osr2
Kcnmb2	1.94684e-217	0.42027	0.153	0.018	3.94508e-213	Stroma A	Kcnmb2
Cgnl1	2.18154e-217	0.282236	0.411	0.146	4.42068e-213	Stroma A	Cgnl1
Vegfc	7.61106e-217	0.322751	0.225	0.044	1.54231e-212	Stroma A	Vegfc
Apba1	1.23025e-216	0.364641	0.268	0.064	2.49297e-212	Stroma A	Apba1
Rbfox2	1.82408e-216	0.353995	0.706	0.403	3.69632e-212	Stroma A	Rbfox2
9530026P05Rik	8.86302e-215	0.64992	0.712	0.385	1.796e-210	Stroma A	9530026P05Rik
Nxn	1.14931e-214	0.376134	0.643	0.348	2.32895e-210	Stroma A	Nxn
Dab2ip	1.15191e-214	0.334143	0.504	0.234	2.33424e-210	Stroma A	Dab2ip
Tgfb3	1.40905e-214	0.332402	0.364	0.127	2.85531e-210	Stroma A	Tgfb3
Cyp7b1	1.76226e-214	0.294375	0.288	0.078	3.57104e-210	Stroma A	Cyp7b1
Rps21	2.29293e-214	0.488361	0.978	0.866	4.6464e-210	Stroma A	Rps21
Hes1	1.28342e-213	0.690993	0.624	0.337	2.60071e-209	Stroma A	Hes1
Poglut3	1.95122e-213	0.374656	0.41	0.167	3.95395e-209	Stroma A	Poglut3
Aprt	2.44415e-213	0.451133	0.696	0.431	4.95283e-209	Stroma A	Aprt
Afap1	3.58936e-213	0.334738	0.428	0.175	7.27347e-209	Stroma A	Afap1
Tspan6	4.54515e-213	0.42179	0.474	0.22	9.2103e-209	Stroma A	Tspan6
Gng12	3.6672e-212	0.456819	0.667	0.38	7.43121e-208	Stroma A	Gng12
Epb41l2	3.50803e-211	0.418758	0.693	0.414	7.10868e-207	Stroma A	Epb41l2
Naalad2	6.00127e-211	0.356424	0.407	0.161	1.2161e-206	Stroma A	Naalad2
Tmem176b	2.92932e-210	0.412381	0.871	0.489	5.93598e-206	Stroma A	Tmem176b
Txnip	4.57612e-210	0.68133	0.804	0.489	9.27305e-206	Stroma A	Txnip
Fermt2	6.06079e-210	0.387027	0.826	0.484	1.22816e-205	Stroma A	Fermt2
Chsy3	3.53342e-209	0.371649	0.27	0.07	7.16012e-205	Stroma A	Chsy3
Lima1	8.51487e-209	0.464085	0.529	0.263	1.72545e-204	Stroma A	Lima1
Rin2	1.301e-208	0.481867	0.547	0.264	2.63634e-204	Stroma A	Rin2
Fmnl2	4.41687e-208	0.393839	0.809	0.497	8.95035e-204	Stroma A	Fmnl2
Rps3a1	7.40008e-208	0.455638	0.983	0.901	1.49955e-203	Stroma A	Rps3a1
Pdlim2	1.02601e-207	0.367578	0.377	0.14	2.0791e-203	Stroma A	Pdlim2
Clec1a	1.46618e-207	0.589161	0.281	0.078	2.97106e-203	Stroma A	Clec1a
Igdcc4	3.42143e-207	0.337946	0.366	0.134	6.93318e-203	Stroma A	Igdcc4
Ano6	6.20717e-207	0.389983	0.677	0.391	1.25782e-202	Stroma A	Ano6
Btg2	2.32371e-206	0.97483	0.787	0.524	4.70876e-202	Stroma A	Btg2
Wdr66	3.69048e-206	0.266151	0.216	0.045	7.47839e-202	Stroma A	Wdr66
Eef1a1	1.59516e-205	0.441088	0.986	0.931	3.23242e-201	Stroma A	Eef1a1
Ptk7	1.97084e-205	0.296616	0.473	0.205	3.99371e-201	Stroma A	Ptk7
Dock7	2.57136e-205	0.389595	0.635	0.35	5.21061e-201	Stroma A	Dock7
Rpl17	4.18138e-205	0.485799	0.967	0.833	8.47315e-201	Stroma A	Rpl17
Rev3l	7.08806e-205	0.539126	0.731	0.45	1.43633e-200	Stroma A	Rev3l
Rbbp7	4.56888e-204	0.454495	0.764	0.485	9.25838e-200	Stroma A	Rbbp7
Lbh	4.95899e-204	0.270575	0.38	0.134	1.00489e-199	Stroma A	Lbh
Dio3os	3.40542e-203	0.354721	0.138	0.015	6.90075e-199	Stroma A	Dio3os
Pcolce	4.23156e-203	0.38849	0.593	0.28	8.57484e-199	Stroma A	Pcolce
A230057D06Rik	5.71841e-203	0.405197	0.256	0.066	1.15878e-198	Stroma A	A230057D06Rik
Flna	1.87646e-200	0.413512	0.702	0.425	3.80245e-196	Stroma A	Flna
Bambi	6.29997e-200	0.43288	0.376	0.139	1.27663e-195	Stroma A	Bambi
Stbd1	1.38707e-199	0.283517	0.242	0.059	2.81075e-195	Stroma A	Stbd1
Adk	1.54736e-199	0.378082	0.717	0.421	3.13558e-195	Stroma A	Adk
Myadm	2.17744e-199	0.294019	0.332	0.112	4.41236e-195	Stroma A	Myadm
Tgfb1i1	6.14947e-199	0.384368	0.47	0.211	1.24613e-194	Stroma A	Tgfb1i1
Anxa6	1.21768e-198	0.313842	0.552	0.293	2.46751e-194	Stroma A	Anxa6
Fkbp9	2.29027e-198	0.342326	0.521	0.264	4.64101e-194	Stroma A	Fkbp9
Trps1	6.04733e-198	0.388286	0.722	0.411	1.22543e-193	Stroma A	Trps1
Nsa2	2.17537e-197	0.448099	0.807	0.54	4.40817e-193	Stroma A	Nsa2
Vim	2.64726e-197	0.387853	0.811	0.528	5.36441e-193	Stroma A	Vim
Sh3rf1	1.2173e-196	0.472957	0.523	0.261	2.46673e-192	Stroma A	Sh3rf1
Zbtb20	2.45512e-195	0.564311	0.979	0.774	4.97506e-191	Stroma A	Zbtb20
Fgfr1	2.95619e-195	0.339871	0.372	0.14	5.99043e-191	Stroma A	Fgfr1
Rps3	1.483e-194	0.462076	0.976	0.871	3.00516e-190	Stroma A	Rps3
Impdh2	1.70308e-193	0.369768	0.604	0.356	3.45112e-189	Stroma A	Impdh2
Msrb3	3.83836e-193	0.377628	0.459	0.199	7.77805e-189	Stroma A	Msrb3
Asb3	1.16867e-192	0.445622	0.529	0.272	2.36819e-188	Stroma A	Asb3
Efemp1	1.19563e-192	0.618242	0.269	0.074	2.42283e-188	Stroma A	Efemp1
Il11ra1	1.81018e-192	0.362654	0.53	0.277	3.66814e-188	Stroma A	Il11ra1
Tacc1	2.29649e-191	0.443506	0.777	0.493	4.65361e-187	Stroma A	Tacc1
Sh3pxd2a	2.97729e-191	0.359486	0.499	0.24	6.03318e-187	Stroma A	Sh3pxd2a
Nupr1	1.13729e-190	0.465408	0.537	0.249	2.3046e-186	Stroma A	Nupr1
Enpp1	3.66127e-190	0.286949	0.237	0.06	7.4192e-186	Stroma A	Enpp1
Ndn	4.41482e-189	0.32353	0.338	0.12	8.94618e-185	Stroma A	Ndn
Ppp1r12b	5.71629e-189	0.415137	0.601	0.334	1.15835e-184	Stroma A	Ppp1r12b
Tead1	2.15483e-187	0.271968	0.742	0.422	4.36655e-183	Stroma A	Tead1
Luzp1	2.1859e-187	0.324752	0.705	0.42	4.42951e-183	Stroma A	Luzp1
Plcxd3	4.6833e-187	0.321627	0.099	0.006	9.49024e-183	Stroma A	Plcxd3
Lmna	1.72216e-186	0.46668	0.697	0.416	3.48979e-182	Stroma A	Lmna
Akap13	2.87538e-186	0.349399	0.795	0.51	5.82667e-182	Stroma A	Akap13
Ednra	9.09518e-186	0.404044	0.403	0.168	1.84305e-181	Stroma A	Ednra
Maged2	1.14204e-185	0.457183	0.633	0.37	2.31423e-181	Stroma A	Maged2
Arhgap20	1.4857e-185	0.255653	0.25	0.068	3.01062e-181	Stroma A	Arhgap20
Snhg1	2.04054e-184	0.447331	0.669	0.425	4.13496e-180	Stroma A	Snhg1
Rpl18a	5.36108e-183	0.428526	0.981	0.898	1.08637e-178	Stroma A	Rpl18a
Sept7	1.68075e-182	0.293475	0.753	0.501	3.40587e-178	Stroma A	Sept7
Diaph2	2.81745e-182	0.466173	0.814	0.532	5.70927e-178	Stroma A	Diaph2
Gstm5	3.05958e-182	0.365247	0.573	0.319	6.19994e-178	Stroma A	Gstm5
Itgb1	7.03025e-182	0.346261	0.83	0.558	1.42461e-177	Stroma A	Itgb1
Msrb2	9.94751e-182	0.418684	0.426	0.195	2.01576e-177	Stroma A	Msrb2
Map4k5	1.09371e-181	0.354858	0.539	0.286	2.21629e-177	Stroma A	Map4k5
Bmpr1a	3.38218e-181	0.351999	0.714	0.395	6.85366e-177	Stroma A	Bmpr1a
Kalrn	6.68466e-181	0.294829	0.475	0.214	1.35458e-176	Stroma A	Kalrn
Rpl3	7.11793e-181	0.45844	0.976	0.876	1.44238e-176	Stroma A	Rpl3
Slc2a3	7.35988e-181	0.299928	0.254	0.069	1.49141e-176	Stroma A	Slc2a3
4930523C07Rik	8.05082e-181	0.412237	0.387	0.147	1.63142e-176	Stroma A	4930523C07Rik
Rps20	3.14765e-180	0.417995	0.983	0.912	6.37839e-176	Stroma A	Rps20
Tmem176a	4.01626e-180	0.36561	0.791	0.451	8.13854e-176	Stroma A	Tmem176a
Gm26887	4.73766e-180	0.770807	0.525	0.278	9.6004e-176	Stroma A	Gm26887
Cox6b2	1.4267e-179	0.297145	0.275	0.085	2.89106e-175	Stroma A	Cox6b2
Pam	1.60628e-179	0.445832	0.623	0.346	3.25496e-175	Stroma A	Pam
Sbf2	8.06598e-179	0.334559	0.691	0.414	1.63449e-174	Stroma A	Sbf2
Lpp	3.31569e-178	0.53017	0.878	0.581	6.71891e-174	Stroma A	Lpp
Gm12216	6.97324e-178	0.446485	0.558	0.295	1.41306e-173	Stroma A	Gm12216
Eif4e3	1.9295e-177	0.322321	0.454	0.215	3.90994e-173	Stroma A	Eif4e3
Pde10a	2.68896e-177	0.277063	0.467	0.209	5.4489e-173	Stroma A	Pde10a
Ttc3	3.48462e-177	0.292264	0.808	0.519	7.06124e-173	Stroma A	Ttc3
Rcn2	3.53085e-177	0.358014	0.574	0.328	7.15491e-173	Stroma A	Rcn2
Plpp3	3.66761e-177	0.380865	0.572	0.296	7.43205e-173	Stroma A	Plpp3
Rbms1	6.94137e-177	0.366838	0.844	0.552	1.4066e-172	Stroma A	Rbms1
Rora	9.40669e-177	0.416507	0.912	0.582	1.90617e-172	Stroma A	Rora
Piezo1	5.7547e-176	0.324579	0.462	0.207	1.16613e-171	Stroma A	Piezo1
Rpl14	9.27174e-176	0.439404	0.951	0.79	1.87883e-171	Stroma A	Rpl14
Rpl35a	1.36305e-175	0.42635	0.976	0.865	2.76208e-171	Stroma A	Rpl35a
Rpl24	1.60356e-175	0.423997	0.974	0.853	3.24945e-171	Stroma A	Rpl24
Lhfpl2	2.15578e-175	0.391574	0.622	0.337	4.36846e-171	Stroma A	Lhfpl2
Rpl12	4.66918e-175	0.42078	0.972	0.83	9.46162e-171	Stroma A	Rpl12
Slc8a1	6.12416e-175	0.394491	0.633	0.334	1.241e-170	Stroma A	Slc8a1
Rps18	1.88188e-174	0.459796	0.973	0.877	3.81344e-170	Stroma A	Rps18
Itgb5	7.70698e-174	0.313342	0.617	0.348	1.56174e-169	Stroma A	Itgb5
Rpl10a	1.14707e-173	0.497687	0.965	0.822	2.32442e-169	Stroma A	Rpl10a
Gstt1	1.73144e-173	0.397236	0.29	0.097	3.50859e-169	Stroma A	Gstt1
Nkd1	1.836e-173	0.328713	0.283	0.091	3.72047e-169	Stroma A	Nkd1
Sox9	2.29958e-173	0.360275	0.26	0.078	4.65987e-169	Stroma A	Sox9
Gm20629	2.41844e-173	0.672056	0.476	0.232	4.90073e-169	Stroma A	Gm20629
Sh3bgrl	3.26407e-173	0.336445	0.718	0.449	6.61432e-169	Stroma A	Sh3bgrl
Tln2	3.8745e-173	0.356174	0.418	0.189	7.85129e-169	Stroma A	Tln2
Epb41l4aos	4.82515e-173	0.352792	0.511	0.271	9.77769e-169	Stroma A	Epb41l4aos
Podxl2	7.43752e-173	0.287247	0.319	0.116	1.50714e-168	Stroma A	Podxl2
Psd3	9.09484e-173	0.404902	0.739	0.453	1.84298e-168	Stroma A	Psd3
Sgce	1.12556e-172	0.364029	0.469	0.23	2.28083e-168	Stroma A	Sgce
Selenof	1.4115e-172	0.359039	0.764	0.5	2.86027e-168	Stroma A	Selenof
Fos	4.09993e-172	0.938883	0.892	0.718	8.30809e-168	Stroma A	Fos
Cnn1	9.16074e-172	0.526262	0.124	0.015	1.85633e-167	Stroma A	Cnn1
Pard3	1.2456e-171	0.273548	0.786	0.465	2.52408e-167	Stroma A	Pard3
Rbms2	1.46571e-171	0.334361	0.514	0.275	2.97011e-167	Stroma A	Rbms2
Hip1	5.30847e-171	0.360101	0.541	0.28	1.07571e-166	Stroma A	Hip1
Myh10	6.72052e-171	0.262048	0.56	0.288	1.36185e-166	Stroma A	Myh10
Eif3i	4.37184e-170	0.364702	0.734	0.491	8.85909e-166	Stroma A	Eif3i
Rhobtb3	1.56344e-169	0.31976	0.462	0.227	3.16815e-165	Stroma A	Rhobtb3
Cyp2d22	3.51483e-169	0.383582	0.299	0.103	7.12245e-165	Stroma A	Cyp2d22
Svil	3.87488e-169	0.326896	0.67	0.401	7.85205e-165	Stroma A	Svil
Extl3	4.27978e-169	0.302707	0.452	0.22	8.67254e-165	Stroma A	Extl3
Rps2	9.77372e-169	0.513075	0.968	0.846	1.98055e-164	Stroma A	Rps2
Tcf7l1	1.05061e-168	0.291565	0.578	0.305	2.12896e-164	Stroma A	Tcf7l1
Itm2c	1.78876e-168	0.256229	0.692	0.433	3.62474e-164	Stroma A	Itm2c
Lrig1	1.88275e-168	0.262057	0.416	0.186	3.81521e-164	Stroma A	Lrig1
Eef1b2	4.27987e-168	0.451785	0.928	0.744	8.67273e-164	Stroma A	Eef1b2
Eif3e	1.38209e-167	0.36084	0.798	0.543	2.80067e-163	Stroma A	Eif3e
Nrp1	1.55836e-167	0.307845	0.523	0.237	3.15786e-163	Stroma A	Nrp1
2310014F06Rik	8.73551e-167	0.307534	0.199	0.047	1.77016e-162	Stroma A	2310014F06Rik
Acot1	1.08664e-166	0.342589	0.342	0.133	2.20196e-162	Stroma A	Acot1
Irf1	1.41818e-166	0.625091	0.701	0.442	2.8738e-162	Stroma A	Irf1
Tpst1	6.61443e-166	0.338075	0.37	0.159	1.34035e-161	Stroma A	Tpst1
Rab13	1.13908e-165	0.396737	0.514	0.282	2.30824e-161	Stroma A	Rab13
Synj2	1.79096e-165	0.277782	0.279	0.091	3.62919e-161	Stroma A	Synj2
Zfyve9	4.12376e-165	0.419337	0.568	0.322	8.35638e-161	Stroma A	Zfyve9
Rpl21	5.97351e-165	0.392004	0.978	0.857	1.21047e-160	Stroma A	Rpl21
Rpl6	1.01476e-164	0.426827	0.974	0.874	2.0563e-160	Stroma A	Rpl6
Casc4	2.28286e-164	0.274794	0.606	0.339	4.62599e-160	Stroma A	Casc4
Wtip	2.71531e-164	0.28599	0.455	0.225	5.50231e-160	Stroma A	Wtip
Mmp11	3.23733e-164	0.448783	0.465	0.221	6.56013e-160	Stroma A	Mmp11
B3galt1	3.41988e-164	0.253249	0.167	0.032	6.93005e-160	Stroma A	B3galt1
Gm49708	2.85358e-163	0.364833	0.679	0.368	5.7825e-159	Stroma A	Gm49708
Syt1	3.3241e-163	0.636828	0.138	0.021	6.73595e-159	Stroma A	Syt1
Farp1	1.04348e-162	0.265551	0.518	0.269	2.11451e-158	Stroma A	Farp1
Ptn	1.84773e-162	0.57084	0.217	0.056	3.74424e-158	Stroma A	Ptn
Gm16287	2.33256e-162	0.340208	0.16	0.03	4.72669e-158	Stroma A	Gm16287
Tgfa	2.84005e-162	0.367688	0.37	0.157	5.75507e-158	Stroma A	Tgfa
Pakap.1	3.19691e-162	0.374067	0.595	0.332	6.47821e-158	Stroma A	Pakap.1
Erlec1	4.30688e-162	0.358561	0.615	0.369	8.72745e-158	Stroma A	Erlec1
Eef1g	1.32014e-161	0.383221	0.912	0.686	2.67514e-157	Stroma A	Eef1g
Tmod3	2.12162e-161	0.357219	0.602	0.368	4.29925e-157	Stroma A	Tmod3
Rsu1	2.67921e-161	0.301913	0.633	0.385	5.42915e-157	Stroma A	Rsu1
Arhgap32	8.08922e-161	0.357301	0.55	0.302	1.6392e-156	Stroma A	Arhgap32
Gse1	1.63577e-160	0.274232	0.462	0.224	3.31472e-156	Stroma A	Gse1
Pls3	2.34179e-160	0.349383	0.503	0.261	4.7454e-156	Stroma A	Pls3
Col4a3	3.92305e-160	0.345172	0.223	0.061	7.94968e-156	Stroma A	Col4a3
Smc6	4.62494e-160	0.321683	0.688	0.441	9.37198e-156	Stroma A	Smc6
Iigp1	1.02377e-159	0.920644	0.274	0.086	2.07457e-155	Stroma A	Iigp1
Rpl15	1.11486e-159	0.443288	0.97	0.876	2.25914e-155	Stroma A	Rpl15
Tsen34	1.25434e-159	0.296644	0.599	0.361	2.54179e-155	Stroma A	Tsen34
Sema6a	1.73014e-159	0.290933	0.393	0.161	3.50595e-155	Stroma A	Sema6a
Lamc1	2.03335e-159	0.290885	0.568	0.318	4.12037e-155	Stroma A	Lamc1
Cdc42ep5	2.26749e-159	0.297036	0.6	0.337	4.59484e-155	Stroma A	Cdc42ep5
Foxp1	5.35307e-159	0.393027	0.949	0.696	1.08475e-154	Stroma A	Foxp1
Idh2	6.72015e-159	0.33136	0.604	0.367	1.36177e-154	Stroma A	Idh2
Tmed3	2.37711e-158	0.340487	0.671	0.417	4.81697e-154	Stroma A	Tmed3
Emc10	1.04796e-156	0.280458	0.628	0.391	2.12358e-152	Stroma A	Emc10
Mllt3	1.86151e-156	0.331502	0.65	0.393	3.77217e-152	Stroma A	Mllt3
Rps27	3.35091e-156	0.388693	0.965	0.841	6.79029e-152	Stroma A	Rps27
Dbn1	4.06412e-156	0.260688	0.375	0.161	8.23554e-152	Stroma A	Dbn1
Fam49a	8.91487e-156	0.283018	0.334	0.126	1.80651e-151	Stroma A	Fam49a
Ech1	1.78258e-155	0.332784	0.752	0.469	3.61223e-151	Stroma A	Ech1
Rps10	1.54416e-154	0.392969	0.975	0.892	3.12909e-150	Stroma A	Rps10
Gm26802	3.24252e-154	0.671645	0.485	0.251	6.57065e-150	Stroma A	Gm26802
Rrs1	3.37731e-154	0.353548	0.511	0.28	6.84377e-150	Stroma A	Rrs1
Asb4	4.78328e-154	0.376399	0.237	0.071	9.69283e-150	Stroma A	Asb4
Spaca6	1.15809e-153	0.426558	0.541	0.303	2.34675e-149	Stroma A	Spaca6
Gm10125	1.46531e-153	0.267436	0.228	0.065	2.96929e-149	Stroma A	Gm10125
Eda	1.74069e-153	0.54811	0.334	0.135	3.52733e-149	Stroma A	Eda
Ptms	4.01263e-153	0.332549	0.836	0.559	8.13119e-149	Stroma A	Ptms
Samd4	1.11714e-152	0.314712	0.392	0.17	2.26376e-148	Stroma A	Samd4
Rps23	1.69286e-152	0.358227	0.977	0.866	3.43041e-148	Stroma A	Rps23
Dpm3	6.1671e-152	0.333048	0.655	0.421	1.2497e-147	Stroma A	Dpm3
Cacna2d1	9.79222e-152	0.25216	0.698	0.391	1.98429e-147	Stroma A	Cacna2d1
Twsg1	1.79435e-151	0.328906	0.479	0.253	3.63608e-147	Stroma A	Twsg1
Rpl28	1.98338e-151	0.364142	0.986	0.912	4.01913e-147	Stroma A	Rpl28
Dnajc1	2.05099e-151	0.317881	0.759	0.499	4.15613e-147	Stroma A	Dnajc1
Ube2e2	2.51328e-151	0.398683	0.636	0.378	5.0929e-147	Stroma A	Ube2e2
Gabbr1	3.17144e-151	0.351748	0.475	0.254	6.4266e-147	Stroma A	Gabbr1
Tnfaip6	4.20848e-151	0.429353	0.172	0.038	8.52805e-147	Stroma A	Tnfaip6
Akr1b10	4.57965e-151	0.312653	0.372	0.162	9.2802e-147	Stroma A	Akr1b10
Zbtb46	5.19591e-151	0.276622	0.392	0.176	1.0529e-146	Stroma A	Zbtb46
Art4	1.04323e-150	0.274822	0.241	0.076	2.11399e-146	Stroma A	Art4
Tpm4	1.79759e-150	0.282495	0.699	0.462	3.64265e-146	Stroma A	Tpm4
Pkd2	3.19873e-150	0.27401	0.448	0.229	6.48192e-146	Stroma A	Pkd2
Wnt4	5.80438e-150	0.751205	0.529	0.283	1.1762e-145	Stroma A	Wnt4
Ikbip	1.95704e-149	0.341414	0.479	0.26	3.96575e-145	Stroma A	Ikbip
Desi2	2.60352e-149	0.33419	0.587	0.354	5.27577e-145	Stroma A	Desi2
Tmem37	3.9419e-149	0.324172	0.252	0.08	7.98787e-145	Stroma A	Tmem37
Meis2	8.64195e-149	0.306684	0.437	0.203	1.7512e-144	Stroma A	Meis2
Cbx5	3.90451e-148	0.28257	0.597	0.36	7.91209e-144	Stroma A	Cbx5
Ppp2r3a	1.5684e-147	0.31345	0.649	0.391	3.17821e-143	Stroma A	Ppp2r3a
Fbn2	1.67163e-147	0.42049	0.551	0.301	3.3874e-143	Stroma A	Fbn2
Rps13	4.64093e-147	0.364116	0.969	0.857	9.40438e-143	Stroma A	Rps13
Naca	5.07018e-147	0.41472	0.944	0.775	1.02742e-142	Stroma A	Naca
Rpl30	9.14286e-147	0.348336	0.978	0.869	1.85271e-142	Stroma A	Rpl30
Sned1	2.6989e-146	0.439915	0.46	0.238	5.46905e-142	Stroma A	Sned1
Rps9	4.7969e-146	0.367088	0.98	0.886	9.72043e-142	Stroma A	Rps9
Rps24	5.65396e-146	0.351777	0.986	0.927	1.14572e-141	Stroma A	Rps24
Aldh7a1	2.1809e-145	0.265485	0.497	0.28	4.41938e-141	Stroma A	Aldh7a1
Tnfsf12	3.92542e-145	0.276723	0.375	0.167	7.95446e-141	Stroma A	Tnfsf12
Mxd4	1.03044e-144	0.257653	0.636	0.398	2.08809e-140	Stroma A	Mxd4
Rabac1	1.3437e-144	0.325923	0.804	0.531	2.72288e-140	Stroma A	Rabac1
Lmod1	3.98832e-144	0.536758	0.214	0.062	8.08193e-140	Stroma A	Lmod1
Oxct1	1.12765e-143	0.34061	0.576	0.362	2.28506e-139	Stroma A	Oxct1
Foxn3	1.22897e-143	0.288649	0.821	0.558	2.49039e-139	Stroma A	Foxn3
Zc3h12b	3.41207e-143	0.399993	0.372	0.171	6.91423e-139	Stroma A	Zc3h12b
Sh3d19	1.19838e-142	0.336814	0.484	0.259	2.4284e-138	Stroma A	Sh3d19
Flrt2	5.39515e-142	0.403287	0.361	0.157	1.09327e-137	Stroma A	Flrt2
Rpl26	5.41659e-141	0.345808	0.978	0.875	1.09762e-136	Stroma A	Rpl26
Kank2	7.34193e-141	0.26306	0.486	0.267	1.48777e-136	Stroma A	Kank2
Cpq	2.19746e-140	0.361729	0.733	0.464	4.45294e-136	Stroma A	Cpq
Rpl27a	5.98784e-140	0.343022	0.985	0.904	1.21338e-135	Stroma A	Rpl27a
Cdkn1c	9.27517e-140	0.423361	0.318	0.131	1.87952e-135	Stroma A	Cdkn1c
Synm	1.01613e-139	0.389838	0.336	0.146	2.05908e-135	Stroma A	Synm
Lncppara	3.17358e-139	0.332998	0.505	0.283	6.43094e-135	Stroma A	Lncppara
S100a10	4.73601e-139	0.372222	0.762	0.513	9.59705e-135	Stroma A	S100a10
Rtraf	5.33489e-139	0.276053	0.753	0.51	1.08106e-134	Stroma A	Rtraf
Rnf144a	4.4409e-138	0.272672	0.407	0.194	8.99904e-134	Stroma A	Rnf144a
Frmd5	7.54509e-138	0.270329	0.749	0.456	1.52894e-133	Stroma A	Frmd5
Cntln	1.10362e-137	0.255835	0.517	0.297	2.23637e-133	Stroma A	Cntln
Rpl29	1.46011e-137	0.440022	0.942	0.742	2.95876e-133	Stroma A	Rpl29
Lrrc49	1.78701e-137	0.257426	0.265	0.097	3.6212e-133	Stroma A	Lrrc49
Ppp3ca	2.44389e-137	0.308342	0.833	0.576	4.9523e-133	Stroma A	Ppp3ca
Rhou	6.85847e-137	0.293976	0.315	0.131	1.3898e-132	Stroma A	Rhou
Asph	6.95302e-137	0.29527	0.563	0.336	1.40896e-132	Stroma A	Asph
Hoxc8	1.55162e-136	0.306716	0.383	0.177	3.1442e-132	Stroma A	Hoxc8
Lrpap1	9.79958e-136	0.290325	0.659	0.413	1.98579e-131	Stroma A	Lrpap1
2210016L21Rik	1.6748e-135	0.286464	0.485	0.278	3.39382e-131	Stroma A	2210016L21Rik
Egr1	3.0972e-135	0.669604	0.849	0.619	6.27616e-131	Stroma A	Egr1
Ntng1	3.37758e-135	0.414654	0.305	0.119	6.84432e-131	Stroma A	Ntng1
Rnf122	4.78583e-135	0.25832	0.303	0.123	9.69801e-131	Stroma A	Rnf122
Prkcg	5.00061e-135	0.651282	0.317	0.134	1.01332e-130	Stroma A	Prkcg
Ncoa1	1.58916e-134	0.340764	0.655	0.423	3.22027e-130	Stroma A	Ncoa1
Napepld	2.09511e-134	0.413931	0.355	0.166	4.24553e-130	Stroma A	Napepld
Tiparp	2.49408e-134	0.305317	0.637	0.393	5.054e-130	Stroma A	Tiparp
Grm7	2.86818e-134	0.814047	0.368	0.157	5.81208e-130	Stroma A	Grm7
Prdm5	6.86057e-133	0.277806	0.549	0.318	1.39023e-128	Stroma A	Prdm5
Rpl34	9.00557e-133	0.353224	0.968	0.854	1.82489e-128	Stroma A	Rpl34
Agt	2.85966e-132	0.340634	0.393	0.178	5.79482e-128	Stroma A	Agt
Rpl10	4.61579e-132	0.404497	0.946	0.763	9.35345e-128	Stroma A	Rpl10
Phf21a	7.03812e-132	0.256529	0.82	0.548	1.4262e-127	Stroma A	Phf21a
Thap3	1.18638e-131	0.292959	0.505	0.29	2.40409e-127	Stroma A	Thap3
Spred2	1.46683e-131	0.279241	0.487	0.269	2.97239e-127	Stroma A	Spred2
Efnb1	1.8569e-131	0.275531	0.403	0.204	3.76281e-127	Stroma A	Efnb1
Ppp1r15a	2.37029e-131	0.510962	0.672	0.453	4.80316e-127	Stroma A	Ppp1r15a
Bcl9	3.09898e-131	0.30941	0.42	0.219	6.27978e-127	Stroma A	Bcl9
Gna12	4.5361e-131	0.258463	0.503	0.289	9.19195e-127	Stroma A	Gna12
0610043K17Rik	4.72531e-131	0.431781	0.343	0.159	9.57537e-127	Stroma A	0610043K17Rik
Slc44a1	7.22331e-131	0.319339	0.448	0.245	1.46373e-126	Stroma A	Slc44a1
Cyp27a1	7.85868e-131	0.280196	0.234	0.079	1.59248e-126	Stroma A	Cyp27a1
Tsc22d1	1.44145e-130	0.315334	0.899	0.595	2.92096e-126	Stroma A	Tsc22d1
Slc43a3	2.696e-130	0.27002	0.266	0.099	5.46317e-126	Stroma A	Slc43a3
Jun	4.18513e-130	0.768311	0.879	0.655	8.48075e-126	Stroma A	Jun
Scarb2	4.45503e-130	0.310009	0.463	0.254	9.02767e-126	Stroma A	Scarb2
Nbea	9.70681e-130	0.261954	0.638	0.384	1.96699e-125	Stroma A	Nbea
Fam20a	1.54578e-129	0.2646	0.295	0.118	3.13237e-125	Stroma A	Fam20a
Wnt9a	1.93571e-129	0.264672	0.243	0.085	3.92253e-125	Stroma A	Wnt9a
Clstn1	7.76696e-129	0.268471	0.408	0.208	1.5739e-124	Stroma A	Clstn1
Pura	2.58594e-128	0.251029	0.736	0.48	5.24015e-124	Stroma A	Pura
Fkbp11	8.64496e-128	0.266912	0.363	0.171	1.75181e-123	Stroma A	Fkbp11
Lrp6	1.15292e-126	0.275277	0.578	0.356	2.33627e-122	Stroma A	Lrp6
Zcchc14	1.26017e-126	0.262106	0.418	0.218	2.55361e-122	Stroma A	Zcchc14
Fam110b	1.86933e-126	0.325309	0.427	0.226	3.788e-122	Stroma A	Fam110b
Ampd3	2.55219e-126	0.254648	0.152	0.035	5.17176e-122	Stroma A	Ampd3
Boc	3.54731e-126	0.252814	0.326	0.138	7.18826e-122	Stroma A	Boc
Rrbp1	8.86911e-126	0.311743	0.854	0.596	1.79724e-121	Stroma A	Rrbp1
Magi2	1.00417e-125	0.457453	0.666	0.411	2.03484e-121	Stroma A	Magi2
Sytl2	1.38829e-125	0.258975	0.234	0.078	2.81323e-121	Stroma A	Sytl2
L3mbtl3	1.78957e-125	0.284324	0.48	0.271	3.62638e-121	Stroma A	L3mbtl3
Ccser2	2.35202e-125	0.264947	0.486	0.277	4.76614e-121	Stroma A	Ccser2
Cox7a2l	2.56872e-125	0.275384	0.834	0.577	5.20526e-121	Stroma A	Cox7a2l
Rpl7a	3.922e-125	0.363381	0.932	0.738	7.94753e-121	Stroma A	Rpl7a
Eif3h	3.99703e-125	0.280075	0.822	0.579	8.09959e-121	Stroma A	Eif3h
Snx24	5.74871e-125	0.291719	0.424	0.22	1.16492e-120	Stroma A	Snx24
Pvt1	2.56392e-124	0.305291	0.568	0.336	5.19553e-120	Stroma A	Pvt1
Traf3ip2	3.85968e-124	0.250578	0.333	0.154	7.82126e-120	Stroma A	Traf3ip2
Btf3	7.89577e-124	0.347125	0.903	0.674	1.6e-119	Stroma A	Btf3
Nipal2	2.50574e-123	0.261487	0.223	0.074	5.07762e-119	Stroma A	Nipal2
Gnas	7.95989e-123	0.376143	0.964	0.78	1.61299e-118	Stroma A	Gnas
Gm26632	1.7407e-122	0.335915	0.279	0.113	3.52736e-118	Stroma A	Gm26632
Rpl18	3.84849e-122	0.374068	0.974	0.866	7.79859e-118	Stroma A	Rpl18
Tenm3	2.07865e-121	0.385271	0.386	0.185	4.21217e-117	Stroma A	Tenm3
Tsix	3.78739e-121	0.255106	0.313	0.133	7.67476e-117	Stroma A	Tsix
Tmcc1	1.59991e-120	0.250904	0.684	0.448	3.24205e-116	Stroma A	Tmcc1
Mapk10	5.48805e-120	0.52905	0.299	0.128	1.1121e-115	Stroma A	Mapk10
C1ra	5.45866e-119	0.290742	0.307	0.132	1.10614e-114	Stroma A	C1ra
Arf4	1.35534e-118	0.313918	0.767	0.546	2.74647e-114	Stroma A	Arf4
Rgl1	7.67262e-117	0.268991	0.353	0.165	1.55478e-112	Stroma A	Rgl1
Rpl35	1.49881e-116	0.383869	0.948	0.783	3.0372e-112	Stroma A	Rpl35
Gaa	2.14037e-116	0.301617	0.469	0.273	4.33724e-112	Stroma A	Gaa
Errfi1	5.3819e-116	0.442619	0.555	0.342	1.09059e-111	Stroma A	Errfi1
Frmd4a	1.01188e-115	0.259057	0.371	0.187	2.05048e-111	Stroma A	Frmd4a
Hivep2	1.13163e-115	0.283494	0.66	0.418	2.29313e-111	Stroma A	Hivep2
Sash1	1.14907e-115	0.348438	0.504	0.287	2.32848e-111	Stroma A	Sash1
Ugdh	4.00208e-115	0.342757	0.448	0.259	8.10982e-111	Stroma A	Ugdh
Bag3	5.46203e-115	0.310538	0.512	0.308	1.10683e-110	Stroma A	Bag3
Cep112	9.55186e-115	0.283134	0.458	0.255	1.93559e-110	Stroma A	Cep112
Pawr	1.71611e-114	0.520273	0.551	0.324	3.47752e-110	Stroma A	Pawr
Tpt1	2.95143e-114	0.32843	0.994	0.965	5.98077e-110	Stroma A	Tpt1
Tmco1	1.00775e-113	0.282502	0.634	0.415	2.0421e-109	Stroma A	Tmco1
Rack1	1.73859e-113	0.340228	0.96	0.823	3.52308e-109	Stroma A	Rack1
Zfp609	5.09057e-113	0.259978	0.634	0.401	1.03155e-108	Stroma A	Zfp609
Srgap3	1.08752e-112	0.262046	0.377	0.185	2.20375e-108	Stroma A	Srgap3
Dynll1	1.55723e-112	0.30226	0.862	0.628	3.15557e-108	Stroma A	Dynll1
Dgkb	3.95913e-112	0.539364	0.201	0.065	8.02279e-108	Stroma A	Dgkb
Tspan5	1.04719e-111	0.277042	0.504	0.29	2.12202e-107	Stroma A	Tspan5
Nexn	4.3151e-111	0.379826	0.373	0.191	8.74413e-107	Stroma A	Nexn
Ftx	4.52135e-110	0.283663	0.337	0.164	9.16207e-106	Stroma A	Ftx
Grem2	5.90685e-110	0.463007	0.303	0.137	1.19696e-105	Stroma A	Grem2
Rps27a	2.63417e-109	0.340236	0.983	0.911	5.33788e-105	Stroma A	Rps27a
Sh3d21	8.65002e-109	0.348218	0.335	0.165	1.75284e-104	Stroma A	Sh3d21
Peg10	3.08413e-108	0.314297	0.316	0.147	6.24968e-104	Stroma A	Peg10
Itm2b	6.41844e-108	0.335955	0.96	0.746	1.30063e-103	Stroma A	Itm2b
Fbxo32	1.2574e-107	0.332251	0.384	0.205	2.54799e-103	Stroma A	Fbxo32
Gem	1.90976e-107	0.60674	0.584	0.374	3.86993e-103	Stroma A	Gem
Mest	2.68727e-106	0.324501	0.22	0.081	5.44547e-102	Stroma A	Mest
Mettl7a1	3.85391e-106	0.298545	0.246	0.1	7.80957e-102	Stroma A	Mettl7a1
F830016B08Rik	7.26036e-106	0.492294	0.1	0.017	1.47124e-101	Stroma A	F830016B08Rik
Prkn	1.37714e-105	0.364845	0.491	0.294	2.79063e-101	Stroma A	Prkn
Cbr1	2.50841e-105	0.254371	0.479	0.292	5.08304e-101	Stroma A	Cbr1
Fancc	6.97728e-105	0.288638	0.354	0.186	1.41388e-100	Stroma A	Fancc
Abi1	4.14758e-104	0.57078	0.651	0.455	8.40465e-100	Stroma A	Abi1
Rps26	1.21076e-103	0.314835	0.961	0.806	2.45348e-99	Stroma A	Rps26
Pde1a	2.44231e-103	0.324167	0.391	0.208	4.9491e-99	Stroma A	Pde1a
Rpl32	2.83758e-103	0.323213	0.981	0.895	5.75008e-99	Stroma A	Rpl32
Hspa1a	1.85342e-102	0.519787	0.475	0.289	3.75577e-98	Stroma A	Hspa1a
Thbs4	4.90076e-102	0.36953	0.34	0.163	9.93089e-98	Stroma A	Thbs4
Rpl39	1.89444e-99	0.313862	0.966	0.843	3.83888e-95	Stroma A	Rpl39
Mpp6	7.05602e-99	0.252558	0.531	0.335	1.42983e-94	Stroma A	Mpp6
Rps6	4.38986e-98	0.293442	0.95	0.788	8.89562e-94	Stroma A	Rps6
Steap3	4.55826e-98	0.325248	0.324	0.167	9.23686e-94	Stroma A	Steap3
Olfr1033	5.69325e-98	0.357759	0.332	0.173	1.15368e-93	Stroma A	Olfr1033
Spock2	1.52484e-97	0.287995	0.411	0.232	3.08993e-93	Stroma A	Spock2
Ankrd28	2.19589e-97	0.255063	0.607	0.385	4.44976e-93	Stroma A	Ankrd28
Rpl19	2.81155e-97	0.274359	0.977	0.886	5.69733e-93	Stroma A	Rpl19
Oxnad1	5.68898e-96	0.310921	0.318	0.164	1.15281e-91	Stroma A	Oxnad1
Gtpbp1	2.94459e-95	0.336843	0.418	0.244	5.96692e-91	Stroma A	Gtpbp1
Enox1	3.75555e-93	0.292046	0.302	0.145	7.61025e-89	Stroma A	Enox1
Npm1	1.49143e-92	0.301864	0.944	0.778	3.02223e-88	Stroma A	Npm1
Jpx	1.52976e-92	0.251474	0.325	0.167	3.0999e-88	Stroma A	Jpx
Gk5	5.42293e-90	0.314022	0.387	0.223	1.0989e-85	Stroma A	Gk5
Rpl37a	1.63924e-89	0.290521	0.974	0.898	3.32175e-85	Stroma A	Rpl37a
Cox6c	3.43938e-89	0.407937	0.911	0.701	6.96955e-85	Stroma A	Cox6c
P4ha1	1.16246e-88	0.254636	0.572	0.381	2.35561e-84	Stroma A	P4ha1
Tnfrsf19	1.12072e-87	0.250469	0.16	0.053	2.27103e-83	Stroma A	Tnfrsf19
Ryr2	1.49678e-87	0.422545	0.344	0.179	3.03308e-83	Stroma A	Ryr2
Plcb1	1.1815e-86	0.286397	0.349	0.182	2.39419e-82	Stroma A	Plcb1
Rps14	1.32526e-86	0.270986	0.969	0.892	2.6855e-82	Stroma A	Rps14
Sntg2	1.9824e-86	0.457815	0.318	0.167	4.01714e-82	Stroma A	Sntg2
Rasl11b	1.1002e-85	0.335256	0.323	0.173	2.22944e-81	Stroma A	Rasl11b
Pgghg	1.78381e-85	0.250096	0.285	0.142	3.6147e-81	Stroma A	Pgghg
Sorcs3	1.80787e-85	0.274872	0.088	0.017	3.66347e-81	Stroma A	Sorcs3
Fosb	8.62584e-85	0.394039	0.805	0.591	1.74794e-80	Stroma A	Fosb
Rpl37	8.29998e-84	0.278268	0.974	0.884	1.68191e-79	Stroma A	Rpl37
Jund	1.1975e-82	0.473518	0.919	0.706	2.42662e-78	Stroma A	Jund
Enpp2	4.26966e-82	0.342078	0.153	0.051	8.65205e-78	Stroma A	Enpp2
Zfp503	1.04229e-78	0.253903	0.391	0.233	2.1121e-74	Stroma A	Zfp503
Gm4951	2.01228e-77	0.329135	0.156	0.053	4.07769e-73	Stroma A	Gm4951
Ggt5	1.70843e-76	0.306052	0.222	0.1	3.46197e-72	Stroma A	Ggt5
Ier2	1.86311e-76	0.339823	0.748	0.555	3.77541e-72	Stroma A	Ier2
Gm12840	3.9606e-76	0.320013	0.21	0.089	8.02576e-72	Stroma A	Gm12840
Gfpt2	3.2191e-74	0.291176	0.252	0.123	6.52319e-70	Stroma A	Gfpt2
Cdkn2aip	1.31958e-72	0.276767	0.407	0.253	2.67399e-68	Stroma A	Cdkn2aip
Myocd	2.86434e-72	0.401621	0.209	0.092	5.80429e-68	Stroma A	Myocd
Ccdc3	5.19278e-72	0.281227	0.251	0.121	1.05226e-67	Stroma A	Ccdc3
Slc24a3	6.73994e-72	0.413173	0.261	0.13	1.36578e-67	Stroma A	Slc24a3
Rpl36	2.68923e-71	0.256683	0.962	0.849	5.44945e-67	Stroma A	Rpl36
2210408I21Rik	1.89887e-70	0.281636	0.398	0.248	3.84787e-66	Stroma A	2210408I21Rik
Socs3	4.10706e-70	0.303205	0.45	0.287	8.32255e-66	Stroma A	Socs3
Fbxl22	1.5885e-69	0.550004	0.283	0.153	3.21894e-65	Stroma A	Fbxl22
Ctnna2	2.37797e-69	0.494068	0.387	0.224	4.81873e-65	Stroma A	Ctnna2
Taf13	2.99345e-68	0.326823	0.453	0.312	6.06594e-64	Stroma A	Taf13
Adamts19	9.28778e-68	0.412554	0.367	0.209	1.88208e-63	Stroma A	Adamts19
Gatm	1.61052e-67	0.290186	0.235	0.112	3.26357e-63	Stroma A	Gatm
Stat1	5.16599e-67	0.355131	0.464	0.313	1.04684e-62	Stroma A	Stat1
Myl6	6.69242e-67	0.517097	0.916	0.734	1.35615e-62	Stroma A	Myl6
Wdpcp	4.62412e-66	0.277367	0.375	0.236	9.37032e-62	Stroma A	Wdpcp
Cxcl10	4.80884e-66	0.56892	0.168	0.066	9.74463e-62	Stroma A	Cxcl10
Car3	1.77037e-65	0.25429	0.04	0.003	3.58748e-61	Stroma A	Car3
Junb	9.70087e-65	0.441724	0.834	0.651	1.96578e-60	Stroma A	Junb
Col25a1	1.92487e-63	0.300428	0.127	0.044	3.90055e-59	Stroma A	Col25a1
Klf4	1.97247e-59	0.305815	0.556	0.395	3.997e-55	Stroma A	Klf4
Coq8b	6.55269e-59	0.336465	0.321	0.198	1.32784e-54	Stroma A	Coq8b
Sertad3	7.36862e-55	0.263955	0.34	0.214	1.49318e-50	Stroma A	Sertad3
Pou3f1	1.31719e-50	0.275386	0.259	0.149	2.66915e-46	Stroma A	Pou3f1
Asic2	2.70812e-44	0.295289	0.075	0.023	5.48774e-40	Stroma A	Asic2
Mkx	5.71022e-43	0.26511	0.323	0.212	1.15712e-38	Stroma A	Mkx
Rtl4	2.88122e-42	0.619111	0.254	0.151	5.83851e-38	Stroma A	Rtl4
Gm26885	1.33526e-40	0.307279	0.135	0.062	2.70576e-36	Stroma A	Gm26885
Tmem231	2.40594e-27	0.294984	0.11	0.056	4.87541e-23	Stroma A	Tmem231
Myoc	2.06412e-17	0.254381	0.033	0.011	4.18273e-13	Stroma A	Myoc
Gm11290	7.63483e-12	0.334016	0.124	0.083	1.54712e-07	Stroma A	Gm11290
Btk	9.35671e-11	0.258105	0.096	0.061	1.89604e-06	Stroma A	Btk
Socs2	7.34611e-307	0.840235	0.763	0.426	1.48862e-302	Granulosa A	Socs2
Vcan	7.81728e-306	0.551776	0.495	0.156	1.58409e-301	Granulosa A	Vcan
Socs7	9.17268e-306	0.38643	0.485	0.158	1.85875e-301	Granulosa A	Socs7
Mex3a	2.10038e-304	0.441488	0.511	0.176	4.25621e-300	Granulosa A	Mex3a
Kazald1	2.73483e-304	0.253388	0.339	0.073	5.54186e-300	Granulosa A	Kazald1
Hmgb3	2.73781e-304	0.449371	0.595	0.243	5.5479e-300	Granulosa A	Hmgb3
Diaph3	1.41704e-303	0.479791	0.402	0.106	2.87149e-299	Granulosa A	Diaph3
H1fx	2.07584e-303	0.443493	0.559	0.204	4.20647e-299	Granulosa A	H1fx
Fam20c	1.01396e-302	0.334827	0.44	0.129	2.05469e-298	Granulosa A	Fam20c
Fig4	1.08731e-302	0.336015	0.451	0.137	2.20333e-298	Granulosa A	Fig4
P3h4	2.59526e-302	0.376546	0.6	0.244	5.25903e-298	Granulosa A	P3h4
Ccn2	2.741e-302	0.521412	0.291	0.054	5.55437e-298	Granulosa A	Ccn2
Creb3l2	7.0056e-302	0.651716	0.717	0.368	1.41961e-297	Granulosa A	Creb3l2
Itsn1	7.00896e-302	0.744493	0.762	0.416	1.4203e-297	Granulosa A	Itsn1
Trim37	7.40284e-302	0.359389	0.512	0.175	1.50011e-297	Granulosa A	Trim37
Cks2	8.0893e-302	0.479246	0.582	0.226	1.63922e-297	Granulosa A	Cks2
Mtcl1	4.05722e-301	0.379852	0.404	0.106	8.22154e-297	Granulosa A	Mtcl1
Prkd1	5.72304e-300	0.830379	0.561	0.217	1.15972e-295	Granulosa A	Prkd1
Atrnl1	5.88823e-299	0.887805	0.788	0.435	1.19319e-294	Granulosa A	Atrnl1
Adam17	1.24371e-298	0.610979	0.626	0.278	2.52025e-294	Granulosa A	Adam17
Dok6	5.48015e-297	0.406947	0.408	0.108	1.1105e-292	Granulosa A	Dok6
Cenpp	2.09106e-296	0.514313	0.435	0.13	4.23731e-292	Granulosa A	Cenpp
Trib2	1.11665e-295	0.556674	0.583	0.225	2.26277e-291	Granulosa A	Trib2
Sec23a	8.37653e-295	0.371143	0.567	0.221	1.69742e-290	Granulosa A	Sec23a
Pla2g12a	3.93881e-293	0.365096	0.54	0.205	7.9816e-289	Granulosa A	Pla2g12a
Cnot6	7.66589e-293	0.512607	0.68	0.338	1.55342e-288	Granulosa A	Cnot6
Neb	3.62289e-292	0.305279	0.33	0.073	7.34143e-288	Granulosa A	Neb
Asxl1	5.64326e-292	0.813709	0.787	0.459	1.14355e-287	Granulosa A	Asxl1
Nkain2	1.76296e-291	0.368138	0.344	0.075	3.57246e-287	Granulosa A	Nkain2
Kif11	1.78316e-291	0.287164	0.301	0.059	3.6134e-287	Granulosa A	Kif11
Grb14	4.52352e-291	1.09387	0.753	0.409	9.16646e-287	Granulosa A	Grb14
Rph3al	1.25616e-290	0.36578	0.436	0.127	2.54549e-286	Granulosa A	Rph3al
Acacb	1.34518e-290	0.335817	0.395	0.107	2.72588e-286	Granulosa A	Acacb
Fgf13	9.03624e-289	0.425631	0.316	0.064	1.8311e-284	Granulosa A	Fgf13
Slc24a5	2.46676e-288	0.272731	0.434	0.127	4.99864e-284	Granulosa A	Slc24a5
Mbnl2	5.14233e-288	0.812509	0.884	0.61	1.04204e-283	Granulosa A	Mbnl2
Trrap	1.5645e-287	0.525727	0.722	0.364	3.17031e-283	Granulosa A	Trrap
C230038L03Rik	2.42723e-287	0.369399	0.328	0.072	4.91855e-283	Granulosa A	C230038L03Rik
Lrmda	3.59063e-287	0.654304	0.8	0.401	7.27605e-283	Granulosa A	Lrmda
Tbca	4.1002e-287	0.700579	0.793	0.559	8.30865e-283	Granulosa A	Tbca
Tceal9	9.39907e-286	0.763715	0.873	0.654	1.90463e-281	Granulosa A	Tceal9
Ywhaq	1.37825e-285	0.759387	0.815	0.578	2.79288e-281	Granulosa A	Ywhaq
Lpin1	1.7074e-285	0.456558	0.449	0.14	3.45987e-281	Granulosa A	Lpin1
Rgcc	2.23991e-285	0.530047	0.613	0.253	4.53895e-281	Granulosa A	Rgcc
Rapgef4	1.02176e-284	0.711936	0.64	0.286	2.07049e-280	Granulosa A	Rapgef4
Mfap21	2.63167e-284	0.298762	0.609	0.228	5.33281e-280	Granulosa A	Mfap2
Epha7	3.70002e-284	0.330288	0.345	0.08	7.49772e-280	Granulosa A	Epha7
Klhdc10	5.96531e-284	0.573284	0.645	0.3	1.20881e-279	Granulosa A	Klhdc10
Cryl1	1.09528e-283	0.42507	0.598	0.249	2.21948e-279	Granulosa A	Cryl1
Klf8	1.246e-283	0.357927	0.386	0.102	2.5249e-279	Granulosa A	Klf8
Usp28	1.54543e-283	0.293015	0.453	0.143	3.13166e-279	Granulosa A	Usp28
Cdk6	3.45166e-283	0.552746	0.646	0.286	6.99444e-279	Granulosa A	Cdk6
Sec24a	8.67792e-283	0.592528	0.602	0.263	1.75849e-278	Granulosa A	Sec24a
Scd2	1.98251e-282	0.682378	0.725	0.387	4.01737e-278	Granulosa A	Scd2
Pawr1	9.73574e-282	0.532612	0.677	0.297	1.97285e-277	Granulosa A	Pawr
Pdlim1	1.72048e-281	0.292851	0.484	0.159	3.48638e-277	Granulosa A	Pdlim1
Sulf21	4.52995e-281	0.560065	0.772	0.412	9.17949e-277	Granulosa A	Sulf2
Wwc2	4.73914e-281	0.669189	0.725	0.372	9.60339e-277	Granulosa A	Wwc2
Msi2	1.9788e-280	0.864086	0.898	0.59	4.00984e-276	Granulosa A	Msi2
Ptpn13	3.37347e-279	0.459505	0.701	0.314	6.83601e-275	Granulosa A	Ptpn13
Ube2c	5.32423e-279	0.529763	0.375	0.096	1.0789e-274	Granulosa A	Ube2c
Sik3	6.09964e-279	0.866115	0.885	0.608	1.23603e-274	Granulosa A	Sik3
Nectin1	1.84723e-276	0.409426	0.449	0.149	3.74322e-272	Granulosa A	Nectin1
Gch1	2.05915e-276	0.371086	0.533	0.197	4.17267e-272	Granulosa A	Gch1
Mdfic	5.01789e-276	0.765306	0.723	0.386	1.01683e-271	Granulosa A	Mdfic
Fam171b	3.25432e-275	0.356395	0.387	0.106	6.59455e-271	Granulosa A	Fam171b
Piwil2	7.48641e-275	0.393106	0.297	0.063	1.51705e-270	Granulosa A	Piwil2
Gramd1b	7.58996e-275	0.649891	0.799	0.405	1.53803e-270	Granulosa A	Gramd1b
mt-Co1	1.05702e-274	0.798718	0.968	0.921	2.14195e-270	Granulosa A	mt-Co1
Smad6	2.5184e-274	0.375595	0.328	0.077	5.10328e-270	Granulosa A	Smad6
Mcph1	4.76285e-274	0.437292	0.534	0.203	9.65145e-270	Granulosa A	Mcph1
Dst	8.30913e-274	0.474316	0.721	0.348	1.68376e-269	Granulosa A	Dst
Msmo1	5.28586e-273	0.476641	0.553	0.208	1.07113e-268	Granulosa A	Msmo1
Gm43813	8.92997e-273	0.384762	0.437	0.138	1.80957e-268	Granulosa A	Gm43813
Hells	1.2395e-272	0.375605	0.451	0.148	2.51172e-268	Granulosa A	Hells
Syne2	6.18158e-272	0.756905	0.905	0.62	1.25264e-267	Granulosa A	Syne2
Pik3ip1	2.94142e-271	0.487983	0.433	0.138	5.96049e-267	Granulosa A	Pik3ip1
Txnl1	9.41104e-271	0.604337	0.733	0.467	1.90705e-266	Granulosa A	Txnl1
Fam49b	1.43917e-270	0.529647	0.698	0.343	2.91633e-266	Granulosa A	Fam49b
Ucp2	2.18135e-270	0.350247	0.66	0.283	4.42029e-266	Granulosa A	Ucp2
Kank1	3.01727e-270	0.309897	0.505	0.175	6.11419e-266	Granulosa A	Kank1
Cul9	4.06287e-270	0.442279	0.529	0.201	8.233e-266	Granulosa A	Cul9
Prkab2	1.49589e-269	0.35387	0.476	0.162	3.03126e-265	Granulosa A	Prkab2
Smim13	2.63454e-267	0.447977	0.614	0.278	5.33864e-263	Granulosa A	Smim13
Kctd1	3.03849e-267	0.55225	0.469	0.161	6.1572e-263	Granulosa A	Kctd1
Top2a	4.26059e-267	0.640158	0.423	0.129	8.63367e-263	Granulosa A	Top2a
Mif	1.83158e-265	0.949749	0.816	0.602	3.71151e-261	Granulosa A	Mif
Pomt1	4.40961e-265	0.269345	0.456	0.151	8.93562e-261	Granulosa A	Pomt1
Pspc1	4.80908e-265	0.541701	0.718	0.381	9.74513e-261	Granulosa A	Pspc1
Nt5dc2	3.23662e-264	0.315785	0.494	0.177	6.55868e-260	Granulosa A	Nt5dc2
Ctnna3	6.24808e-264	0.372341	0.354	0.092	1.26611e-259	Granulosa A	Ctnna3
Plagl1	1.01051e-263	0.40215	0.529	0.198	2.0477e-259	Granulosa A	Plagl1
Rfx2	3.24066e-263	0.370912	0.323	0.077	6.56688e-259	Granulosa A	Rfx2
Cks1b	5.39658e-263	0.375872	0.55	0.226	1.09356e-258	Granulosa A	Cks1b
Rpn1	2.23773e-262	0.531192	0.732	0.417	4.53453e-258	Granulosa A	Rpn1
Stx5a	2.92014e-262	0.584084	0.698	0.376	5.91737e-258	Granulosa A	Stx5a
Robo1	3.08745e-262	1.02228	0.671	0.322	6.2564e-258	Granulosa A	Robo1
Itgav	4.55393e-261	0.540881	0.704	0.36	9.22808e-257	Granulosa A	Itgav
Ccnb2	7.62228e-261	0.386991	0.384	0.112	1.54458e-256	Granulosa A	Ccnb2
Camta1	1.29386e-260	0.513868	0.693	0.365	2.62189e-256	Granulosa A	Camta1
Sbk1	3.41561e-260	0.263712	0.344	0.089	6.9214e-256	Granulosa A	Sbk1
Tpx2	4.70171e-260	0.308914	0.319	0.075	9.52754e-256	Granulosa A	Tpx2
Dym	7.39952e-260	0.482227	0.648	0.314	1.49944e-255	Granulosa A	Dym
Eri3	1.5402e-259	0.526434	0.662	0.337	3.12107e-255	Granulosa A	Eri3
Hspa5	8.44723e-259	0.928603	0.896	0.707	1.71175e-254	Granulosa A	Hspa5
Cenpe	1.01855e-258	0.291482	0.331	0.081	2.06399e-254	Granulosa A	Cenpe
Dhx32	1.07709e-258	0.274555	0.463	0.158	2.18261e-254	Granulosa A	Dhx32
Map2	5.94071e-258	0.289546	0.287	0.06	1.20383e-253	Granulosa A	Map2
Epha4	7.25857e-258	0.389169	0.339	0.087	1.47088e-253	Granulosa A	Epha4
Gm41496	1.32673e-257	0.36658	0.274	0.056	2.68848e-253	Granulosa A	Gm41496
Camkk2	1.91522e-257	0.470538	0.603	0.272	3.881e-253	Granulosa A	Camkk2
Atp1b2	2.8644e-257	0.377519	0.53	0.208	5.80442e-253	Granulosa A	Atp1b2
Plod2	9.08669e-257	0.511599	0.751	0.379	1.84133e-252	Granulosa A	Plod2
Foxo3	9.78656e-257	0.679881	0.662	0.328	1.98315e-252	Granulosa A	Foxo3
Elovl6	1.07479e-256	0.694965	0.57	0.24	2.17795e-252	Granulosa A	Elovl6
4932422M17Rik	6.21897e-256	0.260786	0.385	0.111	1.26021e-251	Granulosa A	4932422M17Rik
Pygb	1.0452e-255	0.292221	0.536	0.205	2.11799e-251	Granulosa A	Pygb
Gpsm1	2.64059e-255	0.284646	0.476	0.166	5.3509e-251	Granulosa A	Gpsm1
Arhgap29	4.53581e-255	0.364242	0.689	0.318	9.19136e-251	Granulosa A	Arhgap29
Ube2h	5.07608e-254	0.768981	0.836	0.543	1.02862e-249	Granulosa A	Ube2h
Bex3	6.90163e-254	0.596381	0.75	0.478	1.39855e-249	Granulosa A	Bex3
Plekha1	8.69149e-254	0.307431	0.488	0.175	1.76124e-249	Granulosa A	Plekha1
Dmxl2	2.07878e-253	0.255863	0.393	0.117	4.21245e-249	Granulosa A	Dmxl2
Rnf144b	1.61731e-252	0.382129	0.448	0.149	3.27731e-248	Granulosa A	Rnf144b
Naglu	6.92564e-251	0.422393	0.514	0.2	1.40341e-246	Granulosa A	Naglu
Mid1ip1	2.85353e-250	0.667699	0.607	0.285	5.78238e-246	Granulosa A	Mid1ip1
Metrnl	5.1754e-250	0.329972	0.474	0.161	1.04874e-245	Granulosa A	Metrnl
Tesk2	1.17614e-249	0.581226	0.341	0.093	2.38334e-245	Granulosa A	Tesk2
Alkbh1	2.54053e-249	0.316905	0.51	0.196	5.14813e-245	Granulosa A	Alkbh1
Supt3	3.34867e-249	0.607242	0.681	0.348	6.78574e-245	Granulosa A	Supt3
Prrc1	4.98976e-249	0.413867	0.585	0.263	1.01112e-244	Granulosa A	Prrc1
Tle4	5.46779e-249	0.639681	0.677	0.335	1.10799e-244	Granulosa A	Tle4
Camsap1	9.64287e-247	0.316192	0.566	0.239	1.95403e-242	Granulosa A	Camsap1
Mamld1	4.07538e-246	0.51924	0.537	0.222	8.25836e-242	Granulosa A	Mamld1
Pla2g4a	8.40057e-245	0.250918	0.423	0.134	1.70229e-240	Granulosa A	Pla2g4a
Pcca	1.478e-244	0.498582	0.613	0.278	2.99501e-240	Granulosa A	Pcca
Alms1	1.5747e-244	0.426345	0.531	0.212	3.19097e-240	Granulosa A	Alms1
Gm1673	2.10901e-243	0.278202	0.571	0.243	4.27369e-239	Granulosa A	Gm1673
Heatr5a	6.03189e-243	0.392861	0.532	0.219	1.2223e-238	Granulosa A	Heatr5a
Gm45669	4.77387e-242	0.312604	0.365	0.105	9.67376e-238	Granulosa A	Gm45669
Gm28055	5.34682e-242	0.291349	0.295	0.07	1.08348e-237	Granulosa A	Gm28055
Ndufs4	6.4336e-242	0.589569	0.765	0.504	1.3037e-237	Granulosa A	Ndufs4
Mxi1	6.77597e-242	0.524655	0.583	0.262	1.37308e-237	Granulosa A	Mxi1
Cd320	9.06408e-242	0.317069	0.569	0.247	1.83675e-237	Granulosa A	Cd320
Pim2	1.91564e-241	0.294994	0.418	0.137	3.88185e-237	Granulosa A	Pim2
Ppa1	4.96494e-241	0.353447	0.578	0.264	1.0061e-236	Granulosa A	Ppa1
Lpin2	6.19954e-241	0.453622	0.644	0.307	1.25627e-236	Granulosa A	Lpin2
Lrrc8d	7.60926e-241	0.379998	0.574	0.237	1.54194e-236	Granulosa A	Lrrc8d
Slc5a3	1.18369e-240	0.288307	0.481	0.175	2.39863e-236	Granulosa A	Slc5a3
Myef2	1.85881e-240	0.251797	0.529	0.213	3.76669e-236	Granulosa A	Myef2
Serf1	2.43002e-240	0.45203	0.639	0.322	4.9242e-236	Granulosa A	Serf1
Rgs2	3.92552e-240	0.44215	0.684	0.333	7.95467e-236	Granulosa A	Rgs2
Tom1l1	2.6294e-239	0.431988	0.498	0.192	5.32821e-235	Granulosa A	Tom1l1
Map3k4	3.36153e-238	0.347751	0.554	0.238	6.8118e-234	Granulosa A	Map3k4
Arid2	3.92257e-238	0.532364	0.737	0.417	7.9487e-234	Granulosa A	Arid2
Efcab8	4.17947e-238	0.282798	0.248	0.049	8.46929e-234	Granulosa A	Efcab8
Tmem39a	1.44497e-236	0.262456	0.512	0.197	2.92809e-232	Granulosa A	Tmem39a
Strn	1.74863e-236	0.37705	0.573	0.249	3.54341e-232	Granulosa A	Strn
Fbxo34	8.05573e-236	0.498944	0.584	0.262	1.63241e-231	Granulosa A	Fbxo34
Maged1	1.28621e-235	0.409579	0.741	0.436	2.60638e-231	Granulosa A	Maged1
Chchd10	1.50734e-235	0.562975	0.757	0.385	3.05448e-231	Granulosa A	Chchd10
Sugp2	6.07979e-235	0.464544	0.477	0.185	1.23201e-230	Granulosa A	Sugp2
Usp36	1.64121e-234	0.381479	0.545	0.23	3.32574e-230	Granulosa A	Usp36
Hbegf	2.08802e-234	0.363064	0.476	0.172	4.23115e-230	Granulosa A	Hbegf
Snx18	3.06055e-234	0.361796	0.577	0.254	6.20191e-230	Granulosa A	Snx18
Usp22	5.17783e-234	0.295689	0.585	0.261	1.04924e-229	Granulosa A	Usp22
Ubap2	5.50135e-234	0.455459	0.68	0.356	1.11479e-229	Granulosa A	Ubap2
Odc1	1.96154e-233	0.347034	0.673	0.35	3.97487e-229	Granulosa A	Odc1
2610307P16Rik	6.35737e-233	0.659364	0.655	0.296	1.28826e-228	Granulosa A	2610307P16Rik
Fhl1	5.32899e-232	0.388356	0.333	0.09	1.07987e-227	Granulosa A	Fhl1
Sh3bp4	1.28854e-231	0.33166	0.418	0.138	2.61109e-227	Granulosa A	Sh3bp4
Papss2	1.62854e-231	0.257093	0.441	0.153	3.30006e-227	Granulosa A	Papss2
Wdr59	1.72683e-231	0.255998	0.4	0.13	3.49925e-227	Granulosa A	Wdr59
Col27a1	1.90099e-230	0.28648	0.393	0.124	3.85216e-226	Granulosa A	Col27a1
Kcnb2	2.9705e-230	0.276594	0.237	0.044	6.01941e-226	Granulosa A	Kcnb2
Adcy9	3.24113e-230	0.528205	0.675	0.336	6.56783e-226	Granulosa A	Adcy9
Mmp111	7.96552e-230	0.413493	0.525	0.208	1.61413e-225	Granulosa A	Mmp11
Mki67	1.83665e-229	0.443264	0.349	0.099	3.72179e-225	Granulosa A	Mki67
Sox51	3.11209e-229	0.811591	0.914	0.584	6.30635e-225	Granulosa A	Sox5
Pdia4	3.94898e-229	0.414237	0.648	0.326	8.00221e-225	Granulosa A	Pdia4
Smad7	4.35754e-229	0.540101	0.619	0.296	8.83012e-225	Granulosa A	Smad7
Erc1	1.55647e-228	0.396185	0.662	0.327	3.15404e-224	Granulosa A	Erc1
Sirt3	1.78675e-228	0.257196	0.471	0.176	3.62067e-224	Granulosa A	Sirt3
Hsp90b1	2.88018e-228	0.831086	0.884	0.706	5.8364e-224	Granulosa A	Hsp90b1
Uck1	4.77889e-228	0.293804	0.511	0.207	9.68393e-224	Granulosa A	Uck1
Dis3l2	6.7122e-228	0.541944	0.684	0.362	1.36016e-223	Granulosa A	Dis3l2
Gpc6	8.78846e-228	0.704885	0.399	0.127	1.78089e-223	Granulosa A	Gpc6
E2f3	9.13323e-228	0.359535	0.474	0.183	1.85076e-223	Granulosa A	E2f3
Med25	3.30133e-227	0.331518	0.548	0.243	6.68982e-223	Granulosa A	Med25
Pim3	6.00993e-227	0.34012	0.571	0.26	1.21785e-222	Granulosa A	Pim3
Prdx4	1.12446e-226	0.567505	0.701	0.419	2.2786e-222	Granulosa A	Prdx4
Nek10	9.31691e-226	0.313063	0.26	0.058	1.88798e-221	Granulosa A	Nek10
Prc1	2.55364e-225	0.296329	0.359	0.106	5.17469e-221	Granulosa A	Prc1
Cenpf	4.51727e-225	0.28835	0.364	0.108	9.1538e-221	Granulosa A	Cenpf
Tbl3	9.21168e-225	0.280918	0.444	0.157	1.86665e-220	Granulosa A	Tbl3
C1galt1	1.12193e-224	0.318765	0.543	0.223	2.27348e-220	Granulosa A	C1galt1
Cux1	2.08899e-224	0.488099	0.781	0.488	4.23314e-220	Granulosa A	Cux1
Lrpprc	2.47794e-224	0.315314	0.552	0.24	5.0213e-220	Granulosa A	Lrpprc
Susd3	3.15864e-224	0.281557	0.482	0.175	6.40067e-220	Granulosa A	Susd3
Cdk1	3.03916e-223	0.279957	0.375	0.116	6.15856e-219	Granulosa A	Cdk1
Rps6ka5	3.21131e-223	0.470906	0.592	0.273	6.5074e-219	Granulosa A	Rps6ka5
Jak1	4.12976e-223	0.634367	0.867	0.639	8.36855e-219	Granulosa A	Jak1
Sncaip1	4.51065e-223	0.255387	0.478	0.17	9.14039e-219	Granulosa A	Sncaip
Atp10a	5.21545e-223	0.485046	0.554	0.239	1.05686e-218	Granulosa A	Atp10a
Kcnq1ot1	9.99983e-223	0.741298	0.786	0.466	2.02637e-218	Granulosa A	Kcnq1ot1
Adgra3	6.27516e-222	0.295136	0.535	0.223	1.2716e-217	Granulosa A	Adgra3
Fam210a	1.07115e-221	0.29536	0.512	0.213	2.17058e-217	Granulosa A	Fam210a
Arid1a	1.55991e-221	0.531729	0.731	0.427	3.161e-217	Granulosa A	Arid1a
Elp1	1.57222e-221	0.253954	0.478	0.183	3.18595e-217	Granulosa A	Elp1
Ankrd17	5.42251e-221	0.564093	0.819	0.537	1.09882e-216	Granulosa A	Ankrd17
Topbp1	2.33572e-220	0.30059	0.495	0.197	4.7331e-216	Granulosa A	Topbp1
Osbpl11	4.85115e-220	0.322659	0.574	0.258	9.83038e-216	Granulosa A	Osbpl11
Rasal2	1.71101e-219	0.368485	0.588	0.265	3.4672e-215	Granulosa A	Rasal2
Khdrbs2	2.03389e-219	0.250342	0.174	0.023	4.12148e-215	Granulosa A	Khdrbs2
Atg12	4.3442e-219	0.299116	0.574	0.266	8.80309e-215	Granulosa A	Atg12
Sox4	3.457e-218	0.681957	0.813	0.499	7.00527e-214	Granulosa A	Sox4
Shroom3	4.72294e-218	1.07392	0.482	0.186	9.57056e-214	Granulosa A	Shroom3
Trim28	1.4427e-217	0.303483	0.636	0.33	2.9235e-213	Granulosa A	Trim28
Nr6a1	2.7475e-217	0.507578	0.665	0.33	5.56754e-213	Granulosa A	Nr6a1
Nsd2	3.83811e-217	0.325414	0.586	0.272	7.77755e-213	Granulosa A	Nsd2
Gsta4	3.92575e-217	0.744934	0.457	0.18	7.95515e-213	Granulosa A	Gsta4
Slc8a11	5.31962e-215	0.561364	0.672	0.327	1.07797e-210	Granulosa A	Slc8a1
Zfp827	2.06996e-214	0.348135	0.509	0.209	4.19457e-210	Granulosa A	Zfp827
Lgr4	2.64296e-214	0.3115	0.494	0.196	5.3557e-210	Granulosa A	Lgr4
St3gal3	3.39938e-214	0.485676	0.582	0.271	6.88851e-210	Granulosa A	St3gal3
Tfg	3.64436e-214	0.344978	0.604	0.297	7.38494e-210	Granulosa A	Tfg
Slc16a1	7.11147e-214	0.284925	0.488	0.191	1.44107e-209	Granulosa A	Slc16a1
Smarca4	2.08746e-213	0.397281	0.679	0.382	4.23003e-209	Granulosa A	Smarca4
Alg8	3.6107e-213	0.260711	0.381	0.126	7.31673e-209	Granulosa A	Alg8
Ezh2	7.46843e-213	0.295215	0.576	0.265	1.5134e-208	Granulosa A	Ezh2
Cdc14a	1.36591e-212	0.308001	0.518	0.214	2.76789e-208	Granulosa A	Cdc14a
Tmem214	1.93679e-212	0.265543	0.513	0.217	3.92472e-208	Granulosa A	Tmem214
Ccdc138	5.71307e-212	0.422444	0.495	0.205	1.1577e-207	Granulosa A	Ccdc138
Rnf217	1.44225e-210	0.491122	0.603	0.288	2.92257e-206	Granulosa A	Rnf217
Phf12	1.79191e-210	0.416765	0.599	0.294	3.63112e-206	Granulosa A	Phf12
Med26	5.39316e-210	0.300034	0.473	0.185	1.09287e-205	Granulosa A	Med26
Eya3	8.8614e-210	0.365041	0.52	0.224	1.79567e-205	Granulosa A	Eya3
Kdm5b	1.82696e-209	0.525125	0.717	0.414	3.70215e-205	Granulosa A	Kdm5b
Lysmd3	5.24469e-209	0.255293	0.482	0.191	1.06278e-204	Granulosa A	Lysmd3
Taf4b	8.24635e-209	0.314911	0.581	0.26	1.67104e-204	Granulosa A	Taf4b
Manf	6.04508e-208	0.6804	0.758	0.504	1.22497e-203	Granulosa A	Manf
Arhgef7	6.49876e-208	0.288405	0.539	0.238	1.31691e-203	Granulosa A	Arhgef7
Myh101	1.22603e-207	0.274129	0.611	0.277	2.48444e-203	Granulosa A	Myh10
0610010F05Rik	1.80053e-207	0.27417	0.459	0.177	3.6486e-203	Granulosa A	0610010F05Rik
Dip2c	2.29748e-207	0.528336	0.802	0.469	4.65561e-203	Granulosa A	Dip2c
Poldip3	3.52978e-207	0.265413	0.549	0.247	7.15275e-203	Granulosa A	Poldip3
Tcf7l11	9.06382e-207	0.437164	0.624	0.296	1.83669e-202	Granulosa A	Tcf7l1
Mrps6	1.41946e-206	0.364156	0.601	0.29	2.8764e-202	Granulosa A	Mrps6
Smc2	5.96448e-206	0.347516	0.455	0.179	1.20864e-201	Granulosa A	Smc2
Usp6nl	9.7933e-206	0.395567	0.5	0.21	1.98452e-201	Granulosa A	Usp6nl
Bcl2l13	1.23839e-205	0.264428	0.514	0.219	2.50947e-201	Granulosa A	Bcl2l13
Ube4b	2.94743e-205	0.412093	0.661	0.353	5.97267e-201	Granulosa A	Ube4b
Snd1	3.06029e-205	0.571348	0.752	0.463	6.20137e-201	Granulosa A	Snd1
Dmxl1	5.87988e-205	0.408304	0.674	0.363	1.1915e-200	Granulosa A	Dmxl1
Ankrd281	2.28353e-204	0.465087	0.689	0.367	4.62735e-200	Granulosa A	Ankrd28
Fbn21	5.29225e-204	0.677098	0.618	0.287	1.07242e-199	Granulosa A	Fbn2
Dnajb14	1.26347e-203	0.482296	0.622	0.32	2.56029e-199	Granulosa A	Dnajb14
Polr1a	1.94959e-203	0.286414	0.574	0.266	3.95064e-199	Granulosa A	Polr1a
Sntg21	2.18197e-203	0.280695	0.415	0.146	4.42155e-199	Granulosa A	Sntg2
Clstn2	2.65465e-203	0.405696	0.475	0.182	5.37939e-199	Granulosa A	Clstn2
Tle1	6.79942e-203	0.407565	0.595	0.288	1.37783e-198	Granulosa A	Tle1
Fam3c	6.66921e-202	0.262812	0.599	0.291	1.35145e-197	Granulosa A	Fam3c
B230369F24Rik	2.89496e-201	0.258339	0.392	0.137	5.86635e-197	Granulosa A	B230369F24Rik
Hist1h2ap	4.10785e-201	0.365333	0.343	0.105	8.32414e-197	Granulosa A	Hist1h2ap
Slc25a33	7.56163e-201	0.255492	0.443	0.169	1.53229e-196	Granulosa A	Slc25a33
Srsf10	9.64754e-201	0.412393	0.727	0.446	1.95498e-196	Granulosa A	Srsf10
Afdn	3.40526e-200	0.367919	0.679	0.356	6.90043e-196	Granulosa A	Afdn
Nlk	3.47474e-200	0.382145	0.642	0.327	7.04121e-196	Granulosa A	Nlk
Ncapd3	2.26222e-199	0.326821	0.456	0.18	4.58416e-195	Granulosa A	Ncapd3
Casp6	2.76244e-199	0.25997	0.487	0.202	5.59782e-195	Granulosa A	Casp6
Lhfpl21	6.00508e-199	0.307963	0.666	0.328	1.21687e-194	Granulosa A	Lhfpl2
Polr3d	9.37852e-199	0.252659	0.518	0.221	1.90046e-194	Granulosa A	Polr3d
Dpp10	1.01678e-198	0.259965	0.11	0.007	2.0604e-194	Granulosa A	Dpp10
Ptbp3	4.10169e-198	0.500574	0.728	0.458	8.31167e-194	Granulosa A	Ptbp3
Magi1	5.11842e-198	0.414419	0.783	0.43	1.0372e-193	Granulosa A	Magi1
Thbs11	6.59278e-198	0.480557	0.624	0.285	1.33596e-193	Granulosa A	Thbs1
Prep	1.31275e-197	0.286562	0.464	0.186	2.66016e-193	Granulosa A	Prep
Bahcc1	1.97824e-197	0.402185	0.405	0.15	4.0087e-193	Granulosa A	Bahcc1
Sec61a1	2.56451e-197	0.359087	0.679	0.378	5.19671e-193	Granulosa A	Sec61a1
Smim14	4.61693e-197	0.44773	0.758	0.493	9.35575e-193	Granulosa A	Smim14
Dpyd	1.01381e-196	0.449997	0.61	0.284	2.05439e-192	Granulosa A	Dpyd
Wapl	1.06242e-196	0.508378	0.74	0.455	2.15289e-192	Granulosa A	Wapl
Yipf5	1.14016e-196	0.38157	0.607	0.311	2.31043e-192	Granulosa A	Yipf5
Zbtb7a	1.73646e-196	0.58987	0.72	0.424	3.51876e-192	Granulosa A	Zbtb7a
Sp4	7.54254e-196	0.287651	0.463	0.18	1.52842e-191	Granulosa A	Sp4
Cep128	9.06715e-196	0.271369	0.368	0.124	1.83737e-191	Granulosa A	Cep128
Maco1	1.14253e-195	0.374834	0.578	0.278	2.31523e-191	Granulosa A	Maco1
Adck5	2.36184e-195	0.27007	0.58	0.266	4.78603e-191	Granulosa A	Adck5
Cenpc1	4.95457e-195	0.263093	0.485	0.199	1.00399e-190	Granulosa A	Cenpc1
Nol8	1.02631e-194	0.253761	0.488	0.207	2.07971e-190	Granulosa A	Nol8
Atxn2	5.97259e-194	0.441571	0.727	0.415	1.21029e-189	Granulosa A	Atxn2
Ctnna21	6.37776e-194	0.789174	0.491	0.201	1.29239e-189	Granulosa A	Ctnna2
Clcn3	4.19292e-192	0.34503	0.582	0.274	8.49654e-188	Granulosa A	Clcn3
Chst11	1.11601e-191	0.704842	0.665	0.36	2.26147e-187	Granulosa A	Chst11
Eif3l	1.13356e-191	0.342511	0.692	0.435	2.29704e-187	Granulosa A	Eif3l
Prpf40a	3.6846e-191	0.483081	0.759	0.498	7.46647e-187	Granulosa A	Prpf40a
Stk24	1.06728e-190	0.546066	0.713	0.42	2.16273e-186	Granulosa A	Stk24
Usf3	1.13184e-190	0.3144	0.541	0.251	2.29356e-186	Granulosa A	Usf3
E130308A19Rik	2.00463e-190	0.308992	0.516	0.227	4.06218e-186	Granulosa A	E130308A19Rik
Lman1	3.82733e-190	0.446155	0.693	0.398	7.7557e-186	Granulosa A	Lman1
Txndc5	5.22766e-190	0.263353	0.634	0.328	1.05933e-185	Granulosa A	Txndc5
P4hb	1.00263e-189	0.437199	0.778	0.521	2.03174e-185	Granulosa A	P4hb
Cradd	1.63693e-189	0.475972	0.623	0.32	3.31708e-185	Granulosa A	Cradd
Ssr2	3.56218e-189	0.469632	0.711	0.456	7.21841e-185	Granulosa A	Ssr2
Rif1	3.85198e-189	0.329169	0.653	0.344	7.80564e-185	Granulosa A	Rif1
Ntng11	4.6494e-189	0.418245	0.345	0.11	9.42154e-185	Granulosa A	Ntng1
Arl5b	1.08313e-188	0.304157	0.573	0.267	2.19485e-184	Granulosa A	Arl5b
Atcayos	3.90952e-188	0.307823	0.311	0.093	7.92225e-184	Granulosa A	Atcayos
Hdlbp	4.94221e-188	0.443009	0.813	0.553	1.00149e-183	Granulosa A	Hdlbp
Eefsec	8.06653e-188	0.267802	0.488	0.209	1.6346e-183	Granulosa A	Eefsec
Neo1	1.1332e-187	0.301478	0.64	0.32	2.29631e-183	Granulosa A	Neo1
Bcar3	3.88898e-187	0.349315	0.565	0.252	7.88063e-183	Granulosa A	Bcar3
Defb19	6.76251e-187	0.325156	0.423	0.16	1.37035e-182	Granulosa A	Defb19
Ece1	1.31708e-186	0.261853	0.658	0.34	2.66894e-182	Granulosa A	Ece1
Fdps	1.3932e-186	0.296349	0.614	0.306	2.82318e-182	Granulosa A	Fdps
Dnah12	2.19106e-186	0.359947	0.192	0.037	4.43996e-182	Granulosa A	Dnah12
Hist1h1b	2.40881e-186	0.257934	0.328	0.102	4.8812e-182	Granulosa A	Hist1h1b
Gtf2ird1	5.38566e-186	0.345902	0.513	0.228	1.09135e-181	Granulosa A	Gtf2ird1
Fam214a	5.49999e-186	0.411721	0.6	0.303	1.11452e-181	Granulosa A	Fam214a
Numb	8.27931e-186	0.428133	0.685	0.378	1.67772e-181	Granulosa A	Numb
Zfp266	1.21866e-185	0.259735	0.56	0.261	2.4695e-181	Granulosa A	Zfp266
Depdc5	1.35054e-185	0.279873	0.477	0.203	2.73673e-181	Granulosa A	Depdc5
Prkcsh	3.30519e-185	0.258359	0.631	0.336	6.69763e-181	Granulosa A	Prkcsh
Ttc19	6.01872e-185	0.367695	0.596	0.299	1.21963e-180	Granulosa A	Ttc19
Amotl2	8.69498e-185	0.263301	0.39	0.144	1.76195e-180	Granulosa A	Amotl2
Tra2b	2.24768e-184	0.415471	0.791	0.528	4.55469e-180	Granulosa A	Tra2b
Morf4l2	6.12535e-184	0.365514	0.725	0.439	1.24124e-179	Granulosa A	Morf4l2
Brwd1	1.19497e-183	0.390696	0.708	0.41	2.42149e-179	Granulosa A	Brwd1
Ctif	1.19856e-183	0.326206	0.515	0.231	2.42876e-179	Granulosa A	Ctif
Tubb5	1.80464e-183	0.573686	0.826	0.615	3.65692e-179	Granulosa A	Tubb5
Cdkl3	1.88322e-183	0.260702	0.349	0.117	3.81616e-179	Granulosa A	Cdkl3
Msra	6.43752e-183	0.35582	0.536	0.254	1.3045e-178	Granulosa A	Msra
Elmod3	6.76848e-183	0.263056	0.337	0.112	1.37156e-178	Granulosa A	Elmod3
Scaf11	1.58208e-182	0.458942	0.745	0.486	3.20593e-178	Granulosa A	Scaf11
Acot7	1.93581e-182	0.319315	0.477	0.202	3.92272e-178	Granulosa A	Acot7
Dedd2	2.41091e-182	0.264757	0.373	0.132	4.88548e-178	Granulosa A	Dedd2
Camk2g	5.01422e-182	0.364547	0.645	0.337	1.01608e-177	Granulosa A	Camk2g
Znrf1	1.84099e-181	0.411839	0.672	0.375	3.73058e-177	Granulosa A	Znrf1
Fbxw11	2.44412e-181	0.386401	0.648	0.353	4.95276e-177	Granulosa A	Fbxw11
Sertad2	6.823e-181	0.49417	0.667	0.355	1.38261e-176	Granulosa A	Sertad2
Irs2	8.4457e-181	0.31714	0.5	0.219	1.71144e-176	Granulosa A	Irs2
Zbtb11	9.42905e-181	0.407068	0.648	0.352	1.9107e-176	Granulosa A	Zbtb11
Gprasp1	2.26444e-180	0.293945	0.615	0.315	4.58867e-176	Granulosa A	Gprasp1
Eif4ebp1	2.93872e-180	0.322381	0.639	0.361	5.95503e-176	Granulosa A	Eif4ebp1
Rab5a	6.39051e-180	0.406323	0.708	0.416	1.29497e-175	Granulosa A	Rab5a
Lsm8	9.34738e-180	0.27298	0.52	0.246	1.89415e-175	Granulosa A	Lsm8
Smarcc1	9.88728e-180	0.341162	0.717	0.426	2.00356e-175	Granulosa A	Smarcc1
Mrps21	9.96309e-180	0.531829	0.695	0.46	2.01892e-175	Granulosa A	Mrps21
Scap	3.66195e-179	0.334486	0.568	0.271	7.42059e-175	Granulosa A	Scap
Smc4	7.49424e-179	0.446355	0.626	0.349	1.51863e-174	Granulosa A	Smc4
Pdia6	1.12443e-178	0.561378	0.781	0.55	2.27854e-174	Granulosa A	Pdia6
Snrpb2	1.53056e-178	0.368022	0.617	0.35	3.10154e-174	Granulosa A	Snrpb2
R3hdm1	1.64807e-178	0.400269	0.718	0.431	3.33966e-174	Granulosa A	R3hdm1
Elmo1	2.47198e-178	0.65407	0.739	0.422	5.00922e-174	Granulosa A	Elmo1
Dctpp1	2.59699e-178	0.307868	0.576	0.301	5.26253e-174	Granulosa A	Dctpp1
Khsrp	5.66869e-178	0.273761	0.625	0.327	1.1487e-173	Granulosa A	Khsrp
Zranb1	2.30325e-177	0.398206	0.691	0.393	4.6673e-173	Granulosa A	Zranb1
Col4a5	2.36247e-177	0.413648	0.459	0.192	4.78731e-173	Granulosa A	Col4a5
Rexo1	2.89492e-177	0.287522	0.568	0.276	5.86627e-173	Granulosa A	Rexo1
Map2k1	2.90067e-177	0.263888	0.524	0.244	5.87791e-173	Granulosa A	Map2k1
Rb1	3.07871e-177	0.307577	0.571	0.275	6.23869e-173	Granulosa A	Rb1
Carmil1	6.40491e-177	0.401441	0.622	0.323	1.29789e-172	Granulosa A	Carmil1
Ccbe1	6.99734e-177	0.489425	0.621	0.305	1.41794e-172	Granulosa A	Ccbe1
Ddb1	8.89181e-177	0.282857	0.7	0.415	1.80184e-172	Granulosa A	Ddb1
Phactr4	6.21618e-176	0.259021	0.557	0.267	1.25965e-171	Granulosa A	Phactr4
Arhgap18	1.11407e-175	0.270455	0.591	0.284	2.25755e-171	Granulosa A	Arhgap18
Ppm1b	1.19887e-175	0.340731	0.615	0.323	2.42939e-171	Granulosa A	Ppm1b
Cdc73	1.36036e-175	0.326374	0.599	0.308	2.75664e-171	Granulosa A	Cdc73
Pcnx	1.51708e-175	0.372284	0.628	0.335	3.0742e-171	Granulosa A	Pcnx
Prkag2	1.75178e-175	0.285337	0.576	0.275	3.5498e-171	Granulosa A	Prkag2
Ypel2	6.14811e-175	0.262753	0.638	0.326	1.24585e-170	Granulosa A	Ypel2
Zfp704	3.632e-174	0.35194	0.66	0.353	7.35989e-170	Granulosa A	Zfp704
Ywhag	9.27243e-174	0.433785	0.722	0.439	1.87897e-169	Granulosa A	Ywhag
Hbp1	1.02856e-173	0.428482	0.645	0.348	2.08428e-169	Granulosa A	Hbp1
Zfp516	2.75324e-173	0.358968	0.549	0.264	5.57917e-169	Granulosa A	Zfp516
Gfpt1	1.01183e-172	0.339163	0.58	0.296	2.05038e-168	Granulosa A	Gfpt1
Gm8251	1.13455e-172	0.270827	0.271	0.077	2.29905e-168	Granulosa A	Gm8251
Vcp	2.46149e-172	0.305374	0.816	0.585	4.98797e-168	Granulosa A	Vcp
Hdac4	3.0366e-172	0.368314	0.637	0.341	6.15337e-168	Granulosa A	Hdac4
Isyna1	3.92748e-172	0.309501	0.637	0.346	7.95864e-168	Granulosa A	Isyna1
Pprc1	8.70023e-172	0.265145	0.497	0.224	1.76301e-167	Granulosa A	Pprc1
Whrn	1.07373e-171	0.279909	0.386	0.148	2.17581e-167	Granulosa A	Whrn
Mbtd1	1.22077e-171	0.457655	0.755	0.471	2.47376e-167	Granulosa A	Mbtd1
Nat10	1.62079e-171	0.253346	0.433	0.178	3.28437e-167	Granulosa A	Nat10
Sh3gl1	6.65111e-171	0.252686	0.537	0.252	1.34778e-166	Granulosa A	Sh3gl1
Lrp11	1.01531e-170	0.325072	0.776	0.466	2.05742e-166	Granulosa A	Lrp1
Cers5	1.17556e-170	0.333348	0.615	0.322	2.38215e-166	Granulosa A	Cers5
Timmdc1	1.04698e-169	0.300016	0.497	0.222	2.12161e-165	Granulosa A	Timmdc1
Ralgapa2	1.07256e-169	0.280238	0.564	0.271	2.17344e-165	Granulosa A	Ralgapa2
Pbx3	2.704e-169	0.334026	0.627	0.325	5.47938e-165	Granulosa A	Pbx3
Mlec	3.54799e-169	0.285791	0.655	0.368	7.18964e-165	Granulosa A	Mlec
Knop1	3.79377e-169	0.334404	0.646	0.358	7.6877e-165	Granulosa A	Knop1
Dap	4.79859e-169	0.388145	0.671	0.411	9.72385e-165	Granulosa A	Dap
Ccdc34	2.00255e-168	0.304801	0.532	0.264	4.05796e-164	Granulosa A	Ccdc34
Elp5	4.38437e-168	0.259641	0.536	0.256	8.88449e-164	Granulosa A	Elp5
Cycs	5.07515e-168	0.399689	0.665	0.41	1.02843e-163	Granulosa A	Cycs
Agap1	5.5516e-168	0.339301	0.722	0.412	1.12498e-163	Granulosa A	Agap1
Gapdh	3.61047e-167	0.798835	0.831	0.681	7.31626e-163	Granulosa A	Gapdh
Psd31	1.37982e-166	0.417946	0.754	0.451	2.79607e-162	Granulosa A	Psd3
Txnl4a	1.42389e-166	0.314649	0.606	0.339	2.88538e-162	Granulosa A	Txnl4a
Pitrm1	1.88521e-166	0.25372	0.543	0.261	3.82019e-162	Granulosa A	Pitrm1
Fryl	2.01521e-166	0.395156	0.663	0.365	4.08361e-162	Granulosa A	Fryl
Prrc2b	4.46551e-166	0.386699	0.706	0.418	9.04892e-162	Granulosa A	Prrc2b
Purb	1.33257e-165	0.351376	0.79	0.545	2.70032e-161	Granulosa A	Purb
Hif1a	1.44268e-165	0.266182	0.637	0.354	2.92346e-161	Granulosa A	Hif1a
Fam168a	2.43901e-165	0.330813	0.613	0.326	4.94242e-161	Granulosa A	Fam168a
Hnrnpdl	4.62493e-165	0.288849	0.743	0.483	9.37195e-161	Granulosa A	Hnrnpdl
Dnajb11	1.29885e-164	0.252268	0.58	0.303	2.63199e-160	Granulosa A	Dnajb11
Mpp5	1.31519e-164	0.320972	0.568	0.279	2.66509e-160	Granulosa A	Mpp5
Gsk3a	1.64828e-164	0.401891	0.601	0.318	3.34008e-160	Granulosa A	Gsk3a
Ctnnd1	2.30561e-164	0.359414	0.711	0.409	4.67208e-160	Granulosa A	Ctnnd1
Aak1	2.5087e-164	0.348149	0.657	0.365	5.08364e-160	Granulosa A	Aak1
Qrich1	4.3195e-164	0.318818	0.616	0.334	8.75304e-160	Granulosa A	Qrich1
Hipk3	5.00496e-164	0.330974	0.588	0.307	1.01421e-159	Granulosa A	Hipk3
Appbp2	5.84119e-164	0.355287	0.654	0.375	1.18366e-159	Granulosa A	Appbp2
Ccnd2	2.45011e-163	0.467057	0.724	0.437	4.96491e-159	Granulosa A	Ccnd2
Snrpf	9.63686e-163	0.374016	0.724	0.491	1.95281e-158	Granulosa A	Snrpf
Med13	5.8374e-162	0.423857	0.73	0.449	1.18289e-157	Granulosa A	Med13
4632427E13Rik	6.11933e-162	0.27203	0.541	0.26	1.24002e-157	Granulosa A	4632427E13Rik
Cct7	7.04957e-162	0.33482	0.743	0.506	1.42852e-157	Granulosa A	Cct7
Hspa4	1.30134e-161	0.419805	0.804	0.575	2.63703e-157	Granulosa A	Hspa4
Rptor	1.71273e-161	0.334154	0.648	0.36	3.47069e-157	Granulosa A	Rptor
Ccn1	2.2795e-161	0.560802	0.437	0.189	4.61918e-157	Granulosa A	Ccn1
Pknox1	5.20645e-161	0.289077	0.441	0.19	1.05503e-156	Granulosa A	Pknox1
Eno1	6.08513e-161	0.516435	0.618	0.368	1.23309e-156	Granulosa A	Eno1
Bdp1	7.53367e-161	0.33496	0.615	0.333	1.52662e-156	Granulosa A	Bdp1
Tnpo1	9.30506e-161	0.349587	0.693	0.412	1.88558e-156	Granulosa A	Tnpo1
Cdk7	1.03739e-160	0.250223	0.544	0.263	2.10216e-156	Granulosa A	Cdk7
Map4k4	1.72554e-160	0.503159	0.772	0.503	3.49663e-156	Granulosa A	Map4k4
9930021J03Rik	2.35046e-160	0.341995	0.669	0.381	4.76297e-156	Granulosa A	9930021J03Rik
Psma2	1.51935e-159	0.494381	0.746	0.551	3.0788e-155	Granulosa A	Psma2
Arhgap35	2.90668e-159	0.300606	0.622	0.329	5.89009e-155	Granulosa A	Arhgap35
Tmed1	2.91881e-159	0.279645	0.591	0.318	5.91467e-155	Granulosa A	Tmed1
Commd10	3.21699e-159	0.37973	0.54	0.267	6.51891e-155	Granulosa A	Commd10
Slc4a7	3.69416e-159	0.29418	0.585	0.297	7.48584e-155	Granulosa A	Slc4a7
Rpn2	3.803e-159	0.2909	0.695	0.431	7.7064e-155	Granulosa A	Rpn2
Atp7a	2.40592e-158	0.334627	0.523	0.253	4.87535e-154	Granulosa A	Atp7a
Rfx7	2.70619e-158	0.404502	0.64	0.353	5.48383e-154	Granulosa A	Rfx7
Tmem39b	3.1593e-158	0.269909	0.458	0.201	6.402e-154	Granulosa A	Tmem39b
Nktr	6.33963e-158	0.365244	0.728	0.454	1.28466e-153	Granulosa A	Nktr
Col11a11	1.36793e-157	0.594969	0.399	0.16	2.77197e-153	Granulosa A	Col11a1
Khdrbs1	2.25475e-157	0.355015	0.727	0.458	4.56902e-153	Granulosa A	Khdrbs1
Ptov1	9.17604e-157	0.348805	0.741	0.483	1.85943e-152	Granulosa A	Ptov1
Heca	2.11441e-156	0.340908	0.571	0.293	4.28465e-152	Granulosa A	Heca
Ago3	2.40012e-156	0.25659	0.578	0.294	4.8636e-152	Granulosa A	Ago3
Myo10	2.86298e-156	0.253923	0.707	0.399	5.80154e-152	Granulosa A	Myo10
Mark1	5.1822e-156	0.269342	0.557	0.276	1.05012e-151	Granulosa A	Mark1
Ktn1	7.0326e-156	0.321227	0.764	0.486	1.42509e-151	Granulosa A	Ktn1
Slc45a4	6.25075e-155	0.288459	0.443	0.191	1.26665e-150	Granulosa A	Slc45a4
Pgk1	1.00946e-154	0.344375	0.622	0.365	2.04558e-150	Granulosa A	Pgk1
Hnrnpab	1.28449e-154	0.350383	0.765	0.541	2.60289e-150	Granulosa A	Hnrnpab
Fbxl18	2.0882e-154	0.381297	0.446	0.197	4.23154e-150	Granulosa A	Fbxl18
Rc3h1	2.6356e-154	0.369467	0.666	0.387	5.34077e-150	Granulosa A	Rc3h1
Ckap5	4.86919e-154	0.2725	0.577	0.31	9.86692e-150	Granulosa A	Ckap5
Tent4b	1.1044e-153	0.315379	0.583	0.304	2.23796e-149	Granulosa A	Tent4b
Usp32	1.81234e-153	0.392974	0.653	0.367	3.67252e-149	Granulosa A	Usp32
Rbbp6	1.95124e-153	0.369359	0.789	0.54	3.954e-149	Granulosa A	Rbbp6
Lcor	6.64669e-153	0.325633	0.657	0.377	1.34689e-148	Granulosa A	Lcor
Srcap	8.01677e-153	0.307168	0.578	0.302	1.62452e-148	Granulosa A	Srcap
Wdr18	1.95187e-152	0.262312	0.529	0.268	3.95528e-148	Granulosa A	Wdr18
Nfe2l1	2.7612e-152	0.302941	0.722	0.441	5.59529e-148	Granulosa A	Nfe2l1
Sufu	6.22484e-152	0.325176	0.519	0.253	1.2614e-147	Granulosa A	Sufu
Taf1d	7.42091e-152	0.354893	0.702	0.427	1.50377e-147	Granulosa A	Taf1d
Banp	1.73414e-151	0.333627	0.566	0.287	3.51407e-147	Granulosa A	Banp
Naa50	2.33224e-151	0.253418	0.655	0.391	4.72604e-147	Granulosa A	Naa50
Cwc27	2.67444e-151	0.311004	0.569	0.297	5.41948e-147	Granulosa A	Cwc27
Zfp131	6.20726e-151	0.313677	0.653	0.368	1.25784e-146	Granulosa A	Zfp131
Cog5	1.46595e-150	0.454946	0.627	0.34	2.97061e-146	Granulosa A	Cog5
Cdk4	1.51694e-150	0.33728	0.681	0.435	3.07393e-146	Granulosa A	Cdk4
Ppp1r9a	1.62114e-150	0.378571	0.731	0.411	3.28508e-146	Granulosa A	Ppp1r9a
Bcl7c	2.78431e-150	0.30856	0.671	0.42	5.64213e-146	Granulosa A	Bcl7c
Cbx4	6.62206e-150	0.273223	0.604	0.318	1.34189e-145	Granulosa A	Cbx4
AW554918	1.0099e-149	0.322123	0.616	0.333	2.04647e-145	Granulosa A	AW554918
Clu	1.52904e-149	0.298357	0.782	0.433	3.09844e-145	Granulosa A	Clu
Copa	2.58574e-149	0.301805	0.674	0.398	5.23975e-145	Granulosa A	Copa
Nmt2	3.96305e-149	0.270048	0.702	0.392	8.03072e-145	Granulosa A	Nmt2
Ldlr	2.03615e-148	0.302849	0.403	0.17	4.12606e-144	Granulosa A	Ldlr
Ddx39b	2.17458e-148	0.287442	0.691	0.438	4.40656e-144	Granulosa A	Ddx39b
Top1	5.28474e-148	0.386509	0.85	0.655	1.0709e-143	Granulosa A	Top1
Lzts2	1.67511e-147	0.299989	0.561	0.285	3.39444e-143	Granulosa A	Lzts2
Pan3	2.01518e-147	0.387252	0.731	0.463	4.08356e-143	Granulosa A	Pan3
Aco2	3.88884e-147	0.317476	0.64	0.372	7.88035e-143	Granulosa A	Aco2
Prr16	6.65923e-147	0.284685	0.209	0.054	1.34943e-142	Granulosa A	Prr16
Hnrnpl	6.74972e-146	0.319091	0.725	0.469	1.36776e-141	Granulosa A	Hnrnpl
Dut	1.6774e-145	0.300384	0.578	0.323	3.39908e-141	Granulosa A	Dut
Sf3b3	3.99043e-145	0.268633	0.64	0.374	8.08621e-141	Granulosa A	Sf3b3
Pygm	5.09124e-145	0.25376	0.359	0.141	1.03169e-140	Granulosa A	Pygm
Hnrnpu	5.72606e-145	0.340513	0.833	0.625	1.16033e-140	Granulosa A	Hnrnpu
Sobp	6.12151e-145	0.44605	0.654	0.353	1.24046e-140	Granulosa A	Sobp
Hmgn2	5.17862e-144	0.29682	0.607	0.348	1.0494e-139	Granulosa A	Hmgn2
Nf1	6.7503e-144	0.292627	0.698	0.418	1.36788e-139	Granulosa A	Nf1
Pde8a	1.31116e-143	0.342385	0.573	0.293	2.65693e-139	Granulosa A	Pde8a
Ube2g1	1.32493e-143	0.372012	0.654	0.381	2.68485e-139	Granulosa A	Ube2g1
Map4	1.60803e-143	0.310392	0.695	0.417	3.25851e-139	Granulosa A	Map4
Tmed2	2.01173e-143	0.342162	0.756	0.518	4.07656e-139	Granulosa A	Tmed2
Gm206291	6.41092e-143	0.382213	0.492	0.229	1.29911e-138	Granulosa A	Gm20629
Pum1	3.31295e-142	0.343999	0.74	0.482	6.71336e-138	Granulosa A	Pum1
Larp4	2.35269e-141	0.265545	0.627	0.356	4.7675e-137	Granulosa A	Larp4
Calu	2.54465e-141	0.256729	0.696	0.413	5.15649e-137	Granulosa A	Calu
Nolc1	2.6235e-141	0.253932	0.603	0.335	5.31626e-137	Granulosa A	Nolc1
Tceal8	2.80494e-141	0.268899	0.631	0.359	5.68392e-137	Granulosa A	Tceal8
Frs2	2.84747e-141	0.334034	0.641	0.367	5.77011e-137	Granulosa A	Frs2
Dtymk	5.4176e-141	0.292017	0.618	0.366	1.09782e-136	Granulosa A	Dtymk
Senp2	6.14782e-141	0.27962	0.648	0.363	1.24579e-136	Granulosa A	Senp2
Ddx50	6.68473e-141	0.341355	0.73	0.466	1.35459e-136	Granulosa A	Ddx50
Ranbp1	7.78685e-141	0.377498	0.728	0.503	1.57793e-136	Granulosa A	Ranbp1
Enc1	1.19225e-140	0.250151	0.363	0.148	2.41599e-136	Granulosa A	Enc1
Ldha	2.50386e-140	0.597748	0.718	0.508	5.07383e-136	Granulosa A	Ldha
Fto	1.3302e-139	0.325431	0.744	0.468	2.69553e-135	Granulosa A	Fto
Lsm7	1.67672e-139	0.284239	0.59	0.34	3.3977e-135	Granulosa A	Lsm7
Atf2	1.82511e-139	0.325584	0.637	0.358	3.6984e-135	Granulosa A	Atf2
Fbxl17	1.38628e-138	0.448822	0.819	0.557	2.80915e-134	Granulosa A	Fbxl17
Naa15	1.52613e-138	0.279818	0.647	0.381	3.09255e-134	Granulosa A	Naa15
Prmt1	2.22861e-138	0.307288	0.719	0.484	4.51606e-134	Granulosa A	Prmt1
Psmd1	3.45163e-138	0.293787	0.658	0.406	6.99438e-134	Granulosa A	Psmd1
R3hdm2	5.47823e-138	0.413561	0.721	0.458	1.11011e-133	Granulosa A	R3hdm2
Bbx	2.99132e-137	0.293758	0.682	0.407	6.06162e-133	Granulosa A	Bbx
Higd1a	5.49744e-137	0.301346	0.636	0.397	1.114e-132	Granulosa A	Higd1a
Zc3h15	1.40637e-136	0.291708	0.735	0.497	2.84986e-132	Granulosa A	Zc3h15
Ssbp3	1.61719e-136	0.312932	0.625	0.356	3.27707e-132	Granulosa A	Ssbp3
Xpo7	2.40466e-136	0.262816	0.627	0.354	4.87279e-132	Granulosa A	Xpo7
Pou2f2	4.57866e-136	0.435406	0.33	0.127	9.2782e-132	Granulosa A	Pou2f2
Ep400	6.87923e-136	0.399732	0.777	0.506	1.39401e-131	Granulosa A	Ep400
Arhgap21	9.46553e-136	0.253092	0.58	0.309	1.9181e-131	Granulosa A	Arhgap21
Mapre1	1.13934e-135	0.269005	0.686	0.439	2.30875e-131	Granulosa A	Mapre1
Slc38a2	1.44675e-135	0.400235	0.836	0.605	2.93169e-131	Granulosa A	Slc38a2
Hnrnpa1	1.90813e-135	0.286129	0.784	0.574	3.86664e-131	Granulosa A	Hnrnpa1
Pabpn1	5.53003e-135	0.277342	0.782	0.566	1.12061e-130	Granulosa A	Pabpn1
Strbp	6.41191e-135	0.258464	0.7	0.397	1.29931e-130	Granulosa A	Strbp
Ints6	8.70685e-135	0.45863	0.766	0.508	1.76436e-130	Granulosa A	Ints6
Dync1h1	1.65339e-134	0.253629	0.721	0.455	3.35043e-130	Granulosa A	Dync1h1
Psme4	7.64093e-134	0.255872	0.699	0.422	1.54836e-129	Granulosa A	Psme4
Uck2	1.67013e-133	0.257658	0.505	0.247	3.38434e-129	Granulosa A	Uck2
Tpi1	1.24106e-132	0.470631	0.722	0.492	2.51488e-128	Granulosa A	Tpi1
Golgb1	1.59802e-132	0.334503	0.729	0.459	3.23823e-128	Granulosa A	Golgb1
H2afv	2.3352e-132	0.409714	0.748	0.543	4.73204e-128	Granulosa A	H2afv
Kdm2a	6.67893e-132	0.317882	0.685	0.419	1.35342e-127	Granulosa A	Kdm2a
Gls	8.53367e-132	0.379793	0.829	0.582	1.72926e-127	Granulosa A	Gls
Vps13d	1.02506e-131	0.300088	0.632	0.368	2.07718e-127	Granulosa A	Vps13d
Fars2	2.1511e-131	0.345079	0.685	0.413	4.35899e-127	Granulosa A	Fars2
Tomm40	7.75153e-131	0.285312	0.639	0.369	1.57077e-126	Granulosa A	Tomm40
Sfpq	9.39526e-131	0.333781	0.796	0.575	1.90386e-126	Granulosa A	Sfpq
Birc6	2.35312e-130	0.346438	0.782	0.53	4.76837e-126	Granulosa A	Birc6
Zswim6	3.24043e-129	0.384053	0.724	0.445	6.56641e-125	Granulosa A	Zswim6
Taco1	3.25355e-129	0.380283	0.403	0.175	6.593e-125	Granulosa A	Taco1
Gm47283	3.70441e-129	0.602249	0.89	0.693	7.50662e-125	Granulosa A	Gm47283
Gm37240	4.87565e-129	0.289396	0.467	0.221	9.88002e-125	Granulosa A	Gm37240
Sptlc2	5.59577e-129	0.411399	0.595	0.334	1.13393e-124	Granulosa A	Sptlc2
Mgrn1	2.14706e-128	0.282683	0.512	0.263	4.35081e-124	Granulosa A	Mgrn1
Prdm51	4.43967e-128	0.301968	0.577	0.313	8.99654e-124	Granulosa A	Prdm5
Ndel1	6.08895e-128	0.268385	0.633	0.36	1.23386e-123	Granulosa A	Ndel1
Sbno1	6.69899e-128	0.274188	0.685	0.431	1.35748e-123	Granulosa A	Sbno1
Hmgn1	1.32836e-127	0.302693	0.808	0.597	2.69178e-123	Granulosa A	Hmgn1
Sptan1	2.06352e-127	0.289967	0.761	0.487	4.18151e-123	Granulosa A	Sptan1
Nufip2	2.49971e-127	0.340663	0.763	0.501	5.06541e-123	Granulosa A	Nufip2
Myo6	2.56489e-126	0.257598	0.634	0.358	5.19749e-122	Granulosa A	Myo6
Arid4b	5.18426e-126	0.401384	0.8	0.552	1.05054e-121	Granulosa A	Arid4b
Herc1	1.1385e-125	0.268994	0.646	0.384	2.30706e-121	Granulosa A	Herc1
Ctdspl	1.71445e-125	0.259816	0.588	0.312	3.47416e-121	Granulosa A	Ctdspl
Mrpl21	2.82308e-125	0.292066	0.607	0.371	5.7207e-121	Granulosa A	Mrpl21
Phactr2	2.87239e-125	0.404394	0.6	0.354	5.82062e-121	Granulosa A	Phactr2
Prkce	2.8789e-125	0.521256	0.66	0.401	5.83379e-121	Granulosa A	Prkce
Snrpe	4.52671e-125	0.322398	0.741	0.552	9.17293e-121	Granulosa A	Snrpe
Nupr11	1.35382e-124	0.533442	0.505	0.258	2.74338e-120	Granulosa A	Nupr1
Snrpd1	1.3982e-124	0.316012	0.701	0.48	2.83331e-120	Granulosa A	Snrpd1
Pdia3	3.12261e-124	0.402105	0.803	0.598	6.32765e-120	Granulosa A	Pdia3
Jph2	5.04319e-124	0.284812	0.192	0.054	1.02195e-119	Granulosa A	Jph2
Fbrsl1	7.02207e-124	0.262622	0.566	0.298	1.42295e-119	Granulosa A	Fbrsl1
Dand5	1.09033e-123	0.434469	0.454	0.226	2.20944e-119	Granulosa A	Dand5
Pa2g4	2.08418e-123	0.268532	0.651	0.418	4.22338e-119	Granulosa A	Pa2g4
Robo21	1.96544e-122	0.574962	0.506	0.26	3.98276e-118	Granulosa A	Robo2
Hmgb2	7.51069e-122	0.265919	0.67	0.419	1.52197e-117	Granulosa A	Hmgb2
Tra2a	3.97331e-121	0.326651	0.763	0.516	8.05152e-117	Granulosa A	Tra2a
Nap1l1	8.52922e-121	0.258025	0.736	0.524	1.72836e-116	Granulosa A	Nap1l1
Acly	1.15364e-120	0.260618	0.628	0.356	2.33774e-116	Granulosa A	Acly
Large1	3.91793e-120	0.317792	0.685	0.422	7.9393e-116	Granulosa A	Large1
Rere	4.10803e-120	0.413872	0.861	0.599	8.32451e-116	Granulosa A	Rere
Atp5o	1.70996e-119	0.351841	0.737	0.55	3.46506e-115	Granulosa A	Atp5o
Marchf2	1.25039e-118	0.368358	0.704	0.48	2.53378e-114	Granulosa A	Marchf2
Zfp644	2.51894e-118	0.324155	0.731	0.467	5.10438e-114	Granulosa A	Zfp644
mt-Nd1	1.36052e-116	0.46852	0.941	0.863	2.75695e-112	Granulosa A	mt-Nd1
Gatad2b	1.38451e-116	0.259453	0.678	0.423	2.80558e-112	Granulosa A	Gatad2b
Ostc	2.5503e-116	0.284683	0.684	0.455	5.16794e-112	Granulosa A	Ostc
Ankrd11	7.19381e-116	0.356684	0.868	0.648	1.45775e-111	Granulosa A	Ankrd11
Usp34	1.56096e-114	0.303155	0.808	0.569	3.16312e-110	Granulosa A	Usp34
Srsf11	2.81998e-114	0.277077	0.781	0.565	5.7144e-110	Granulosa A	Srsf11
Chchd3	6.06159e-114	0.274269	0.686	0.431	1.22832e-109	Granulosa A	Chchd3
mt-Nd4	2.19786e-113	0.414131	0.965	0.908	4.45374e-109	Granulosa A	mt-Nd4
Dleu2	1.79768e-112	0.264112	0.643	0.374	3.64282e-108	Granulosa A	Dleu2
Peli1	2.53329e-112	0.328955	0.631	0.38	5.13347e-108	Granulosa A	Peli1
Brd1	6.47914e-112	0.266163	0.682	0.427	1.31293e-107	Granulosa A	Brd1
Nbea1	2.02656e-110	0.292747	0.648	0.383	4.10662e-106	Granulosa A	Nbea
Pde4c	3.96409e-109	0.427144	0.295	0.119	8.03283e-105	Granulosa A	Pde4c
Ahdc1	2.28641e-108	0.263338	0.515	0.277	4.63318e-104	Granulosa A	Ahdc1
Strn3	1.50148e-107	0.323682	0.787	0.548	3.04261e-103	Granulosa A	Strn3
Ldlrad4	8.46574e-107	0.32322	0.638	0.372	1.7155e-102	Granulosa A	Ldlrad4
Cmip	1.10271e-106	0.29837	0.726	0.467	2.23453e-102	Granulosa A	Cmip
Set	2.07978e-106	0.290332	0.81	0.623	4.21448e-102	Granulosa A	Set
Ube2s	9.46638e-105	0.313698	0.784	0.605	1.91827e-100	Granulosa A	Ube2s
Fam162a	1.18181e-104	0.252605	0.657	0.436	2.39482e-100	Granulosa A	Fam162a
Fosb1	1.47974e-104	0.276299	0.834	0.585	2.99855e-100	Granulosa A	Fosb
Ncoa2	5.81502e-104	0.279988	0.694	0.451	1.17835e-99	Granulosa A	Ncoa2
Pgls	7.60595e-104	0.285883	0.73	0.522	1.54127e-99	Granulosa A	Pgls
Nup210l	4.72636e-103	0.319545	0.538	0.301	9.5775e-99	Granulosa A	Nup210l
Tmed9	8.6508e-103	0.294413	0.751	0.541	1.753e-98	Granulosa A	Tmed9
Selenoh	5.79143e-102	0.273416	0.62	0.407	1.17358e-97	Granulosa A	Selenoh
Swi5	1.64198e-100	0.29067	0.74	0.559	3.32732e-96	Granulosa A	Swi5
Psmd7	1.75794e-100	0.273775	0.713	0.507	3.5623e-96	Granulosa A	Psmd7
Hnrnpa2b1	2.42274e-100	0.282381	0.837	0.66	4.90944e-96	Granulosa A	Hnrnpa2b1
Hsd17b10	4.44734e-97	0.261769	0.691	0.477	9.01209e-93	Granulosa A	Hsd17b10
Nrip1	1.64481e-96	0.329035	0.774	0.522	3.33305e-92	Granulosa A	Nrip1
Elf1	7.82658e-96	0.290042	0.721	0.48	1.58598e-91	Granulosa A	Elf1
Tmem241	1.63366e-94	0.381453	0.359	0.17	3.31045e-90	Granulosa A	Tmem241
Dlg4	2.48353e-94	0.299196	0.421	0.218	5.03262e-90	Granulosa A	Dlg4
mt-Atp6	2.69052e-94	0.48712	0.964	0.929	5.45208e-90	Granulosa A	mt-Atp6
Ran	3.70801e-91	0.286883	0.737	0.547	7.51391e-87	Granulosa A	Ran
Calr	3.3992e-86	0.381907	0.822	0.651	6.88814e-82	Granulosa A	Calr
Baz2b	1.96421e-85	0.334849	0.83	0.592	3.98027e-81	Granulosa A	Baz2b
Vcl	2.07057e-84	0.254427	0.62	0.384	4.1958e-80	Granulosa A	Vcl
mt-Cytb	3.52519e-84	0.406564	0.963	0.912	7.14344e-80	Granulosa A	mt-Cytb
Arih1	2.25092e-83	0.275389	0.812	0.592	4.56125e-79	Granulosa A	Arih1
Ppib	7.69741e-83	0.27243	0.796	0.657	1.5598e-78	Granulosa A	Ppib
Elf2	3.11363e-82	0.261087	0.702	0.457	6.30947e-78	Granulosa A	Elf2
Fbxo11	3.55228e-82	0.276669	0.73	0.492	7.19833e-78	Granulosa A	Fbxo11
Atp5j	4.25503e-79	0.292102	0.802	0.652	8.62238e-75	Granulosa A	Atp5j
Prdx2	4.4997e-79	0.257051	0.814	0.662	9.11819e-75	Granulosa A	Prdx2
H2afz	1.97796e-77	0.450062	0.86	0.739	4.00814e-73	Granulosa A	H2afz
Nme2	2.64127e-76	0.359894	0.868	0.762	5.35228e-72	Granulosa A	Nme2
Atp5g2	5.47078e-72	0.306427	0.775	0.628	1.1086e-67	Granulosa A	Atp5g2
Gab21	7.12813e-67	0.32613	0.865	0.609	1.44444e-62	Granulosa A	Gab2
Rpl23a	8.9412e-67	0.322725	0.848	0.743	1.81185e-62	Granulosa A	Rpl23a
Aldoa	2.81998e-59	0.276018	0.751	0.587	5.7144e-55	Granulosa A	Aldoa
Npm11	5.99275e-56	0.251071	0.893	0.791	1.21437e-51	Granulosa A	Npm1
Ghr1	9.61277e-54	1.30856	0.532	0.396	1.94793e-49	Granulosa A	Ghr
Itpr1	4.0145e-48	0.28388	0.8	0.58	8.13499e-44	Granulosa A	Itpr1
mt-Co3	1.06341e-46	0.358631	0.96	0.922	2.1549e-42	Granulosa A	mt-Co3
mt-Co2	2.52554e-43	0.289166	0.967	0.932	5.11775e-39	Granulosa A	mt-Co2
Kdm5a	3.76384e-234	0.250405	0.099	0.517	7.62705e-230	Stroma B	Kdm5a
Psmc3	7.24823e-218	0.252028	0.125	0.551	1.46878e-213	Stroma B	Psmc3
Hnrnpm	9.36001e-218	0.260567	0.154	0.609	1.89671e-213	Stroma B	Hnrnpm
Eif4b	2.38454e-217	0.312462	0.144	0.59	4.83203e-213	Stroma B	Eif4b
Hp1bp3	6.17578e-217	0.30971	0.146	0.592	1.25146e-212	Stroma B	Hp1bp3
Ccnl2	8.64478e-216	0.382335	0.114	0.529	1.75178e-211	Stroma B	Ccnl2
Mark2	9.39646e-215	0.282839	0.092	0.481	1.9041e-210	Stroma B	Mark2
Fam120a	5.90184e-214	0.30036	0.102	0.502	1.19595e-209	Stroma B	Fam120a
Prpf4b	1.17043e-213	0.279984	0.158	0.613	2.37177e-209	Stroma B	Prpf4b
Atf4	1.73674e-213	0.270187	0.139	0.574	3.51934e-209	Stroma B	Atf4
Trio	2.96543e-213	0.295328	0.125	0.545	6.00915e-209	Stroma B	Trio
Chd3	7.18405e-213	0.262453	0.139	0.574	1.45578e-208	Stroma B	Chd3
Tcf25	1.95082e-212	0.344824	0.174	0.644	3.95314e-208	Stroma B	Tcf25
Prrc2a	6.89228e-212	0.294465	0.104	0.503	1.39665e-207	Stroma B	Prrc2a
Pnisr	1.13033e-210	0.347866	0.133	0.559	2.29051e-206	Stroma B	Pnisr
Hnrnpr	1.19362e-210	0.329812	0.137	0.566	2.41875e-206	Stroma B	Hnrnpr
Ylpm1	4.63389e-209	0.266816	0.088	0.468	9.39011e-205	Stroma B	Ylpm1
Ubtf	5.89762e-209	0.294925	0.085	0.463	1.19509e-204	Stroma B	Ubtf
Tnrc6a	3.02479e-208	0.303015	0.169	0.63	6.12943e-204	Stroma B	Tnrc6a
Cnot1	5.64172e-208	0.289847	0.109	0.509	1.14324e-203	Stroma B	Cnot1
Srsf6	3.57475e-207	0.335693	0.135	0.559	7.24387e-203	Stroma B	Srsf6
Fip1l1	5.18949e-207	0.267371	0.1	0.488	1.0516e-202	Stroma B	Fip1l1
Tulp4	3.35656e-206	0.252045	0.101	0.489	6.80174e-202	Stroma B	Tulp4
Usp48	1.56927e-205	0.300487	0.105	0.498	3.17996e-201	Stroma B	Usp48
Nop56	9.98814e-205	0.259639	0.118	0.522	2.024e-200	Stroma B	Nop56
Huwe1	1.79299e-204	0.318334	0.178	0.644	3.63331e-200	Stroma B	Huwe1
Csde1	1.86957e-204	0.367631	0.157	0.6	3.78849e-200	Stroma B	Csde1
Gtf2i	1.12903e-203	0.297529	0.152	0.586	2.28787e-199	Stroma B	Gtf2i
Baz1b	1.34111e-203	0.26946	0.095	0.475	2.71763e-199	Stroma B	Baz1b
Cbx3	5.56415e-203	0.266271	0.148	0.579	1.12752e-198	Stroma B	Cbx3
Ddx3x	6.84446e-202	0.272409	0.188	0.657	1.38696e-197	Stroma B	Ddx3x
Luc7l2	1.22358e-201	0.266604	0.214	0.709	2.47947e-197	Stroma B	Luc7l2
Ttc14	1.39332e-201	0.303141	0.091	0.465	2.82342e-197	Stroma B	Ttc14
Cdv3	1.97358e-201	0.284678	0.176	0.633	3.99926e-197	Stroma B	Cdv3
Luc7l	5.91841e-201	0.294986	0.085	0.452	1.19931e-196	Stroma B	Luc7l
Ncor2	1.21166e-200	0.272597	0.091	0.464	2.45531e-196	Stroma B	Ncor2
Nisch	3.2009e-199	0.439556	0.154	0.591	6.48631e-195	Stroma B	Nisch
Tnrc18	5.02971e-199	0.337558	0.119	0.517	1.01922e-194	Stroma B	Tnrc18
Ddb11	5.56501e-199	0.31224	0.131	0.542	1.12769e-194	Stroma B	Ddb1
Scaf111	6.45216e-199	0.29021	0.168	0.614	1.30746e-194	Stroma B	Scaf11
Agap11	3.02187e-196	0.261706	0.133	0.543	6.12351e-192	Stroma B	Agap1
Rfc1	7.9827e-196	0.2953	0.102	0.48	1.61761e-191	Stroma B	Rfc1
Hibadh	5.87473e-195	0.256786	0.09	0.454	1.19046e-190	Stroma B	Hibadh
U2af1	1.17479e-194	0.287201	0.157	0.588	2.38059e-190	Stroma B	U2af1
Hnrnpdl1	8.46159e-194	0.318509	0.169	0.61	1.71466e-189	Stroma B	Hnrnpdl
Golga4	2.06685e-191	0.278163	0.088	0.447	4.18827e-187	Stroma B	Golga4
Fubp1	3.66074e-191	0.353539	0.154	0.579	7.41813e-187	Stroma B	Fubp1
Nckap1	5.83594e-191	0.328261	0.11	0.49	1.18259e-186	Stroma B	Nckap1
Luc7l3	1.97447e-189	0.355943	0.186	0.641	4.00106e-185	Stroma B	Luc7l3
Itgb51	1.66632e-186	0.260801	0.1	0.464	3.37663e-182	Stroma B	Itgb5
Fkbp4	2.32971e-186	0.309435	0.138	0.539	4.72093e-182	Stroma B	Fkbp4
Cct71	7.65748e-186	0.261357	0.183	0.63	1.55171e-181	Stroma B	Cct7
Zc3h7a	3.50732e-185	0.270281	0.067	0.399	7.10722e-181	Stroma B	Zc3h7a
Eif3l1	7.14559e-184	0.335396	0.148	0.556	1.44798e-179	Stroma B	Eif3l
Tial1	7.61492e-184	0.250463	0.067	0.397	1.54309e-179	Stroma B	Tial1
Camta11	1.1483e-183	0.311917	0.117	0.493	2.32692e-179	Stroma B	Camta1
Mybbp1a	2.61394e-183	0.2792	0.077	0.416	5.29689e-179	Stroma B	Mybbp1a
Eif3b	3.22358e-183	0.344085	0.095	0.453	6.53225e-179	Stroma B	Eif3b
Zc3h14	7.58361e-183	0.250664	0.081	0.421	1.53674e-178	Stroma B	Zc3h14
Camk2g1	1.57778e-182	0.309806	0.099	0.459	3.19721e-178	Stroma B	Camk2g
Txnl11	8.23531e-181	0.291969	0.168	0.593	1.6688e-176	Stroma B	Txnl1
Snrpd11	1.43287e-180	0.288575	0.17	0.597	2.90356e-176	Stroma B	Snrpd1
Cct3	2.86342e-180	0.331151	0.169	0.594	5.80244e-176	Stroma B	Cct3
Mdm4	3.94646e-180	0.37146	0.091	0.44	7.9971e-176	Stroma B	Mdm4
Sfswap	6.66112e-180	0.286086	0.068	0.394	1.34981e-175	Stroma B	Sfswap
Hif1a1	1.82903e-179	0.315479	0.109	0.472	3.70635e-175	Stroma B	Hif1a
Nxn1	1.91735e-179	0.309163	0.107	0.469	3.88532e-175	Stroma B	Nxn
Fnbp4	1.67587e-178	0.299872	0.071	0.398	3.39598e-174	Stroma B	Fnbp4
Nrf1	3.46264e-178	0.264872	0.071	0.397	7.01669e-174	Stroma B	Nrf1
Parva1	4.2508e-178	0.30036	0.108	0.471	8.61382e-174	Stroma B	Parva
Ttc31	8.95578e-178	0.27314	0.202	0.654	1.8148e-173	Stroma B	Ttc3
Rbbp71	1.73856e-177	0.254086	0.183	0.616	3.52301e-173	Stroma B	Rbbp7
Spin1	3.3124e-177	0.284281	0.101	0.456	6.71226e-173	Stroma B	Spin1
Snrnp70	2.72845e-176	0.451264	0.195	0.643	5.52894e-172	Stroma B	Snrnp70
Hnrnph1	5.02706e-176	0.401219	0.18	0.612	1.01868e-171	Stroma B	Hnrnph1
Chtop	5.31243e-176	0.267865	0.065	0.384	1.07651e-171	Stroma B	Chtop
Tmem245	2.98177e-174	0.31951	0.082	0.415	6.04226e-170	Stroma B	Tmem245
Septin9	4.50494e-174	0.26398	0.069	0.39	9.12882e-170	Stroma B	Septin9
Trrap1	5.15895e-174	0.35978	0.123	0.497	1.04541e-169	Stroma B	Trrap
Kpnb1	5.91974e-174	0.333433	0.095	0.441	1.19958e-169	Stroma B	Kpnb1
Ogt	7.2474e-173	0.474632	0.148	0.545	1.46861e-168	Stroma B	Ogt
Nt5c3b	2.99937e-172	0.264339	0.086	0.419	6.07792e-168	Stroma B	Nt5c3b
Arhgap101	7.36335e-172	0.291413	0.188	0.618	1.49211e-167	Stroma B	Arhgap10
Cct6a	3.53517e-171	0.329506	0.167	0.578	7.16367e-167	Stroma B	Cct6a
Paxbp1	5.79583e-171	0.440186	0.099	0.445	1.17447e-166	Stroma B	Paxbp1
Ptprs	6.08379e-171	0.275131	0.066	0.38	1.23282e-166	Stroma B	Ptprs
Mical3	1.80979e-170	0.446295	0.129	0.502	3.66736e-166	Stroma B	Mical3
Atp5k	3.27536e-170	0.299282	0.205	0.652	6.63719e-166	Stroma B	Atp5k
Setx	6.57754e-170	0.277255	0.066	0.379	1.33287e-165	Stroma B	Setx
Tardbp	8.63847e-170	0.371334	0.098	0.442	1.7505e-165	Stroma B	Tardbp
Anapc5	2.1582e-169	0.482829	0.162	0.57	4.37339e-165	Stroma B	Anapc5
Hacd3	4.26188e-169	0.251955	0.06	0.366	8.63628e-165	Stroma B	Hacd3
Usp19	2.26256e-168	0.295585	0.059	0.362	4.58486e-164	Stroma B	Usp19
Map4k51	8.64335e-168	0.307464	0.074	0.391	1.75149e-163	Stroma B	Map4k5
Gprasp11	1.31436e-166	0.30916	0.095	0.43	2.66342e-162	Stroma B	Gprasp1
Dynll2	3.28637e-166	0.414522	0.136	0.51	6.6595e-162	Stroma B	Dynll2
Hnrnpa3	4.32536e-166	0.265501	0.235	0.705	8.76491e-162	Stroma B	Hnrnpa3
Ehmt2	4.50466e-166	0.396295	0.077	0.396	9.12825e-162	Stroma B	Ehmt2
Itga9	9.65789e-166	0.259328	0.126	0.489	1.95707e-161	Stroma B	Itga9
Ipo5	2.54955e-165	0.294073	0.072	0.384	5.16641e-161	Stroma B	Ipo5
Srsf1	5.07389e-165	0.354821	0.085	0.409	1.02817e-160	Stroma B	Srsf1
Actn11	8.12865e-165	0.253162	0.107	0.452	1.64719e-160	Stroma B	Actn1
Ap2a2	8.59692e-165	0.308269	0.066	0.372	1.74208e-160	Stroma B	Ap2a2
Tmpo	1.02107e-164	0.255135	0.1	0.437	2.0691e-160	Stroma B	Tmpo
Inpp5a	1.18001e-164	0.266706	0.065	0.37	2.39118e-160	Stroma B	Inpp5a
Nap1l11	1.64853e-164	0.284064	0.202	0.642	3.34058e-160	Stroma B	Nap1l1
St51	2.81331e-164	0.360112	0.1	0.438	5.70088e-160	Stroma B	St5
Cdk16	3.44283e-164	0.309624	0.07	0.378	6.97655e-160	Stroma B	Cdk16
Ddx17	3.56319e-163	0.594619	0.168	0.574	7.22044e-159	Stroma B	Ddx17
Ranbp11	1.12527e-162	0.287731	0.194	0.622	2.28024e-158	Stroma B	Ranbp1
Tead11	1.34654e-162	0.346484	0.16	0.553	2.72862e-158	Stroma B	Tead1
Trim281	4.26505e-162	0.367473	0.107	0.448	8.64269e-158	Stroma B	Trim28
Lncppara1	6.45103e-162	0.301027	0.072	0.381	1.30724e-157	Stroma B	Lncppara
Ltbp3	2.90766e-161	0.374704	0.084	0.402	5.89208e-157	Stroma B	Ltbp3
Flna1	6.02576e-161	0.451237	0.157	0.547	1.22106e-156	Stroma B	Flna
Pabpn11	1.54661e-160	0.329141	0.228	0.688	3.13405e-156	Stroma B	Pabpn1
Pabpc4	1.86347e-160	0.408122	0.106	0.444	3.77614e-156	Stroma B	Pabpc4
Sod1	5.94462e-160	0.498651	0.162	0.554	1.20462e-155	Stroma B	Sod1
Hnrnpab1	5.95666e-159	0.274464	0.217	0.662	1.20706e-154	Stroma B	Hnrnpab
Mmp141	6.62782e-159	0.351454	0.103	0.436	1.34306e-154	Stroma B	Mmp14
Xpo1	1.0375e-158	0.254368	0.072	0.376	2.10239e-154	Stroma B	Xpo1
Mprip	7.99487e-158	0.42556	0.197	0.619	1.62008e-153	Stroma B	Mprip
Ahsa2	2.51346e-156	0.290021	0.061	0.35	5.09327e-152	Stroma B	Ahsa2
Lrp12	2.23813e-154	0.399097	0.188	0.596	4.53534e-150	Stroma B	Lrp1
Arhgap421	4.95075e-154	0.256436	0.148	0.512	1.00322e-149	Stroma B	Arhgap42
Gata4	5.6415e-154	0.306032	0.122	0.466	1.14319e-149	Stroma B	Gata4
Kansl2	1.08263e-153	0.251054	0.051	0.329	2.19383e-149	Stroma B	Kansl2
Ddi2	2.56931e-153	0.278263	0.061	0.346	5.20644e-149	Stroma B	Ddi2
Slf2	1.49008e-152	0.373305	0.074	0.372	3.01951e-148	Stroma B	Slf2
Myo18a	1.50358e-152	0.272118	0.059	0.342	3.04686e-148	Stroma B	Myo18a
Gpam	1.78338e-152	0.302615	0.082	0.387	3.61384e-148	Stroma B	Gpam
Kank21	5.75566e-152	0.264811	0.069	0.361	1.16633e-147	Stroma B	Kank2
Fmnl21	9.69578e-151	0.274013	0.21	0.631	1.96475e-146	Stroma B	Fmnl2
Fkbp5	1.79945e-150	0.348509	0.167	0.547	3.64641e-146	Stroma B	Fkbp5
Camsap11	2.28617e-149	0.292224	0.065	0.351	4.6327e-145	Stroma B	Camsap1
Ube2s1	2.55861e-149	0.256	0.253	0.722	5.18478e-145	Stroma B	Ube2s
Gtf2e21	1.75273e-148	0.312856	0.124	0.462	3.55173e-144	Stroma B	Gtf2e2
Lpp1	1.98073e-148	0.324676	0.255	0.721	4.01376e-144	Stroma B	Lpp
Nsun2	3.3008e-148	0.291656	0.062	0.342	6.68875e-144	Stroma B	Nsun2
Bmp1	6.43593e-148	0.266494	0.059	0.337	1.30418e-143	Stroma B	Bmp1
Tubb4b	1.38365e-147	0.307613	0.184	0.577	2.80383e-143	Stroma B	Tubb4b
Anapc1	6.00191e-147	0.320269	0.062	0.341	1.21623e-142	Stroma B	Anapc1
Zfp532	1.77554e-146	0.252825	0.057	0.332	3.59795e-142	Stroma B	Zfp532
Snx181	1.87794e-143	0.286099	0.077	0.366	3.80545e-139	Stroma B	Snx18
Lhfpl22	2.36434e-143	0.299349	0.122	0.45	4.7911e-139	Stroma B	Lhfpl2
Erf	1.68334e-142	0.291809	0.053	0.318	3.41111e-138	Stroma B	Erf
Rc3h2	4.79792e-142	0.29489	0.053	0.318	9.7225e-138	Stroma B	Rc3h2
Hmgn21	9.25162e-142	0.286946	0.125	0.455	1.87475e-137	Stroma B	Hmgn2
Pim31	4.36295e-141	0.259134	0.081	0.369	8.84108e-137	Stroma B	Pim3
Hnrnpk	1.63836e-140	0.355524	0.254	0.712	3.31997e-136	Stroma B	Hnrnpk
Fech	1.64461e-140	0.296908	0.046	0.302	3.33263e-136	Stroma B	Fech
Smc41	4.80288e-140	0.292735	0.129	0.459	9.73255e-136	Stroma B	Smc4
Ran1	8.44919e-140	0.279679	0.228	0.66	1.71214e-135	Stroma B	Ran
Fbxw8	9.03988e-140	0.285561	0.06	0.328	1.83184e-135	Stroma B	Fbxw8
Pkd21	9.54694e-140	0.264518	0.055	0.317	1.93459e-135	Stroma B	Pkd2
Sh3rf11	1.59912e-139	0.305661	0.077	0.361	3.24046e-135	Stroma B	Sh3rf1
Upf1	2.96003e-139	0.252597	0.05	0.308	5.9982e-135	Stroma B	Upf1
Pknox21	5.46403e-139	0.32185	0.108	0.419	1.10723e-134	Stroma B	Pknox2
Dlg5	3.6391e-138	0.275412	0.057	0.32	7.37428e-134	Stroma B	Dlg5
Dut1	5.00581e-138	0.320332	0.113	0.427	1.01438e-133	Stroma B	Dut
Pxdn	1.02145e-137	0.263568	0.054	0.313	2.06986e-133	Stroma B	Pxdn
Spsb11	1.98168e-137	0.253217	0.165	0.522	4.01568e-133	Stroma B	Spsb1
AU020206	3.5737e-137	0.378683	0.19	0.576	7.24174e-133	Stroma B	AU020206
Ocrl	3.9644e-137	0.267331	0.047	0.299	8.03347e-133	Stroma B	Ocrl
Mex3c1	5.88492e-137	0.253773	0.121	0.44	1.19252e-132	Stroma B	Mex3c
Phldb21	1.27808e-136	0.299703	0.081	0.364	2.58991e-132	Stroma B	Phldb2
Smad5	8.89536e-136	0.252249	0.051	0.305	1.80256e-131	Stroma B	Smad5
Fxr2	7.47483e-134	0.277202	0.056	0.313	1.5147e-129	Stroma B	Fxr2
Hjurp1	1.30936e-133	0.353096	0.102	0.4	2.65329e-129	Stroma B	Hjurp
Dst1	7.64081e-132	0.447748	0.143	0.477	1.54833e-127	Stroma B	Dst
Eif4g2	2.15039e-130	0.277418	0.285	0.757	4.35754e-126	Stroma B	Eif4g2
Dapk11	2.27864e-130	0.271997	0.068	0.332	4.61743e-126	Stroma B	Dapk1
Sh3d191	3.02272e-130	0.30151	0.078	0.35	6.12525e-126	Stroma B	Sh3d19
Gart	3.41456e-130	0.251477	0.049	0.294	6.91927e-126	Stroma B	Gart
Ppm1e	2.43743e-129	0.274226	0.08	0.352	4.93922e-125	Stroma B	Ppm1e
Gse11	3.03309e-129	0.274607	0.06	0.315	6.14626e-125	Stroma B	Gse1
Antxr11	5.12305e-129	0.311108	0.076	0.344	1.03813e-124	Stroma B	Antxr1
Myef21	7.8133e-129	0.289332	0.062	0.318	1.58329e-124	Stroma B	Myef2
Plpp31	2.78297e-127	0.280504	0.108	0.4	5.6394e-123	Stroma B	Plpp3
Meis11	4.29487e-127	0.297817	0.069	0.328	8.70312e-123	Stroma B	Meis1
Maged11	4.38225e-127	0.476902	0.188	0.559	8.88018e-123	Stroma B	Maged1
Hnrnpa11	3.90677e-126	0.343274	0.254	0.691	7.91668e-122	Stroma B	Hnrnpa1
Odf2	7.54179e-126	0.255317	0.046	0.282	1.52827e-121	Stroma B	Odf2
Usp40	1.64794e-124	0.342368	0.054	0.296	3.33939e-120	Stroma B	Usp40
Ppa11	2.79364e-124	0.344824	0.094	0.372	5.66103e-120	Stroma B	Ppa1
Rangap1	4.87389e-124	0.271715	0.057	0.301	9.87646e-120	Stroma B	Rangap1
Pabpc1	1.33315e-122	0.300647	0.293	0.757	2.7015e-118	Stroma B	Pabpc1
Usp5	4.12235e-122	0.26819	0.041	0.267	8.35352e-118	Stroma B	Usp5
Hbb-bs	2.36024e-121	5.30005	0.094	0.012	4.78278e-117	Stroma B	Hbb-bs
Anp32b	2.83401e-121	0.355825	0.272	0.716	5.74283e-117	Stroma B	Anp32b
Adamts101	5.83239e-121	0.45307	0.085	0.351	1.18187e-116	Stroma B	Adamts10
Mras1	1.21217e-119	0.330947	0.118	0.409	2.45634e-115	Stroma B	Mras
Leng8	1.52165e-119	0.311941	0.046	0.273	3.08348e-115	Stroma B	Leng8
Map3k201	2.40866e-119	0.278787	0.059	0.299	4.88092e-115	Stroma B	Map3k20
Trmt1l	2.46295e-119	0.253133	0.037	0.256	4.99093e-115	Stroma B	Trmt1l
Hmgb31	2.16051e-117	0.273392	0.091	0.355	4.37806e-113	Stroma B	Hmgb3
Sulf22	2.23156e-117	0.387741	0.19	0.541	4.52204e-113	Stroma B	Sulf2
Arhgap61	8.07367e-116	0.281421	0.14	0.444	1.63605e-111	Stroma B	Arhgap6
Tuba1b	1.52065e-113	0.511998	0.215	0.593	3.08144e-109	Stroma B	Tuba1b
Synpo1	7.44325e-113	0.269765	0.081	0.33	1.5083e-108	Stroma B	Synpo
Obsl11	7.19003e-112	0.38939	0.095	0.355	1.45699e-107	Stroma B	Obsl1
Hnrnpu1	3.50955e-111	0.382344	0.293	0.744	7.11175e-107	Stroma B	Hnrnpu
Gulp11	4.19138e-110	0.284439	0.081	0.328	8.49342e-106	Stroma B	Gulp1
Srrm2	7.12866e-110	0.279403	0.321	0.798	1.44455e-105	Stroma B	Srrm2
Fam193b	1.12962e-109	0.294668	0.049	0.267	2.28907e-105	Stroma B	Fam193b
Cks1b1	6.18653e-109	0.325589	0.084	0.33	1.25364e-104	Stroma B	Cks1b
Cc2d2a	1.2698e-108	0.477196	0.08	0.323	2.57312e-104	Stroma B	Cc2d2a
Scd21	1.55593e-108	0.512283	0.178	0.509	3.15293e-104	Stroma B	Scd2
Socs21	1.28904e-107	0.355391	0.203	0.551	2.61211e-103	Stroma B	Socs2
St3gal51	2.26409e-107	0.292157	0.21	0.558	4.58796e-103	Stroma B	St3gal5
Cdk8	1.02602e-105	1.59394	0.671	0.833	2.07912e-101	Stroma B	Cdk8
Tef	1.36954e-105	0.28354	0.044	0.251	2.77523e-101	Stroma B	Tef
Gramd1b1	5.01285e-105	0.388174	0.206	0.537	1.0158e-100	Stroma B	Gramd1b
Pcdh71	6.06517e-105	0.30305	0.168	0.476	1.22905e-100	Stroma B	Pcdh7
Mmp112	1.32961e-104	0.250117	0.076	0.309	2.69432e-100	Stroma B	Mmp11
Gsn1	2.63431e-104	0.435992	0.1	0.353	5.33816e-100	Stroma B	Gsn
Bnc21	6.38866e-104	0.293727	0.216	0.565	1.2946e-99	Stroma B	Bnc2
Lamb11	4.01037e-103	0.384323	0.115	0.379	8.12661e-99	Stroma B	Lamb1
Carhsp11	7.13711e-103	0.443764	0.133	0.413	1.44626e-98	Stroma B	Carhsp1
Arhgap291	1.47837e-102	0.397426	0.148	0.439	2.99577e-98	Stroma B	Arhgap29
Htra11	2.10744e-101	0.304677	0.231	0.586	4.27052e-97	Stroma B	Htra1
Ccdc57	2.83561e-101	0.262218	0.033	0.223	5.74609e-97	Stroma B	Ccdc57
Ror11	3.89236e-101	0.424103	0.109	0.365	7.88748e-97	Stroma B	Ror1
Crispld21	6.11364e-101	0.316014	0.082	0.315	1.23887e-96	Stroma B	Crispld2
Cdk10	3.6475e-100	0.356092	0.044	0.242	7.39129e-96	Stroma B	Cdk10
Lama11	1.47324e-99	0.252643	0.163	0.459	2.98537e-95	Stroma B	Lama1
Smoc1	3.23439e-99	0.334621	0.076	0.302	6.55416e-95	Stroma B	Smoc1
Fbxl71	9.91929e-99	0.408122	0.194	0.514	2.01005e-94	Stroma B	Fbxl7
Bcat11	3.6892e-97	0.390482	0.114	0.367	7.4758e-93	Stroma B	Bcat1
Prickle11	1.58837e-96	0.28305	0.064	0.276	3.21868e-92	Stroma B	Prickle1
Gpsm11	1.89166e-96	0.338905	0.056	0.26	3.83327e-92	Stroma B	Gpsm1
Ecm11	2.07659e-96	0.256354	0.056	0.259	4.208e-92	Stroma B	Ecm1
Vcp1	4.05001e-96	0.517432	0.285	0.703	8.20695e-92	Stroma B	Vcp
Megf8	1.30898e-95	0.268958	0.034	0.217	2.65252e-91	Stroma B	Megf8
Naaladl21	9.94112e-95	0.410594	0.129	0.391	2.01447e-90	Stroma B	Naaladl2
Adamts21	2.80176e-94	0.379549	0.15	0.427	5.67748e-90	Stroma B	Adamts2
Ednra1	4.58146e-94	0.284601	0.051	0.247	9.28387e-90	Stroma B	Ednra
Pcsk51	5.21599e-94	0.508396	0.173	0.469	1.05697e-89	Stroma B	Pcsk5
Hivep3	1.59803e-93	0.29873	0.044	0.234	3.23824e-89	Stroma B	Hivep3
Sox41	2.35916e-93	0.340913	0.256	0.623	4.78061e-89	Stroma B	Sox4
Kcnma11	9.05118e-93	0.29902	0.16	0.441	1.83413e-88	Stroma B	Kcnma1
Mfap22	9.94837e-93	0.370574	0.104	0.341	2.01594e-88	Stroma B	Mfap2
Ank21	1.95612e-91	0.439414	0.122	0.374	3.96389e-87	Stroma B	Ank2
Zcchc241	5.16525e-91	0.313512	0.05	0.241	1.04669e-86	Stroma B	Zcchc24
Gadd45a	1.00217e-90	0.266086	0.053	0.247	2.0308e-86	Stroma B	Gadd45a
Cks21	3.36211e-90	0.370662	0.101	0.334	6.81297e-86	Stroma B	Cks2
Dnmt1	1.00709e-89	0.288708	0.079	0.292	2.04077e-85	Stroma B	Dnmt1
Tgfa1	1.10587e-88	0.283779	0.046	0.231	2.24093e-84	Stroma B	Tgfa
2700081O15Rik	1.6738e-88	0.258031	0.037	0.211	3.39179e-84	Stroma B	2700081O15Rik
Daam21	1.89367e-88	0.258442	0.049	0.235	3.83734e-84	Stroma B	Daam2
Prss231	3.31133e-88	0.256198	0.09	0.309	6.71008e-84	Stroma B	Prss23
Zmym3	4.0442e-88	0.328316	0.046	0.228	8.19516e-84	Stroma B	Zmym3
Nfia1	6.68204e-88	0.265323	0.319	0.727	1.35405e-83	Stroma B	Nfia
Kmt2d	2.60933e-87	0.332709	0.047	0.229	5.28754e-83	Stroma B	Kmt2d
Cyp1b11	2.79926e-87	0.322081	0.069	0.269	5.67243e-83	Stroma B	Cyp1b1
Gas71	4.269e-87	0.383452	0.058	0.25	8.6507e-83	Stroma B	Gas7
Emc1	6.89528e-87	0.252453	0.032	0.2	1.39726e-82	Stroma B	Emc1
Ptges1	8.97199e-87	0.259716	0.06	0.253	1.81808e-82	Stroma B	Ptges
Olfr10331	1.94267e-86	0.315704	0.051	0.236	3.93662e-82	Stroma B	Olfr1033
Ddr21	2.71329e-86	0.325828	0.067	0.266	5.49822e-82	Stroma B	Ddr2
Samd41	3.68958e-86	0.265641	0.057	0.246	7.47656e-82	Stroma B	Samd4
Son	5.15872e-86	0.257387	0.362	0.834	1.04536e-81	Stroma B	Son
Rgl2	2.02316e-85	0.275191	0.036	0.206	4.09974e-81	Stroma B	Rgl2
Sbf1	2.09735e-84	0.26079	0.035	0.203	4.25006e-80	Stroma B	Sbf1
Snhg20	4.58611e-84	0.306607	0.037	0.206	9.29329e-80	Stroma B	Snhg20
Cacna1c1	2.35611e-82	0.503219	0.111	0.338	4.77442e-78	Stroma B	Cacna1c
Smoc21	3.55298e-82	0.251385	0.119	0.348	7.19977e-78	Stroma B	Smoc2
Fbln11	4.93298e-82	0.269805	0.093	0.303	9.9962e-78	Stroma B	Fbln1
Hmgn11	3.12558e-81	0.360824	0.301	0.709	6.33368e-77	Stroma B	Hmgn1
Mrc21	4.21869e-81	0.260874	0.048	0.222	8.54874e-77	Stroma B	Mrc2
Rora1	5.97646e-80	0.301235	0.323	0.715	1.21107e-75	Stroma B	Rora
Ncald1	8.2656e-79	0.309378	0.065	0.249	1.67494e-74	Stroma B	Ncald
Thbs12	3.36217e-78	0.289807	0.147	0.391	6.8131e-74	Stroma B	Thbs1
Hmgb21	7.17205e-77	0.442452	0.216	0.52	1.45334e-72	Stroma B	Hmgb2
Hexb	1.75605e-76	0.952157	0.158	0.416	3.55847e-72	Stroma B	Hexb
Glis3	2.52415e-74	0.293858	0.044	0.204	5.11493e-70	Stroma B	Glis3
Hba-a2	7.18301e-74	4.21099	0.044	0.003	1.45556e-69	Stroma B	Hba-a2
Cdh111	1.16824e-73	0.273926	0.083	0.272	2.36732e-69	Stroma B	Cdh11
Lig1	4.55924e-73	0.25495	0.056	0.224	9.23885e-69	Stroma B	Lig1
Akr1c141	5.65577e-73	0.500272	0.091	0.286	1.14609e-68	Stroma B	Akr1c14
Tyms	7.68682e-73	0.317963	0.057	0.226	1.55766e-68	Stroma B	Tyms
Zbed3	7.05118e-72	0.467789	0.071	0.25	1.42885e-67	Stroma B	Zbed3
Thbs42	3.81353e-71	0.250092	0.06	0.226	7.72773e-67	Stroma B	Thbs4
Slc24a51	1.63285e-70	0.264284	0.052	0.213	3.30881e-66	Stroma B	Slc24a5
Npr2	1.81973e-70	0.303588	0.043	0.196	3.68751e-66	Stroma B	Npr2
Col5a21	7.68612e-70	0.287188	0.056	0.219	1.55752e-65	Stroma B	Col5a2
Ivns1abp1	1.13888e-69	0.537283	0.197	0.47	2.30783e-65	Stroma B	Ivns1abp
Ldhb	2.84555e-69	0.368848	0.284	0.635	5.76623e-65	Stroma B	Ldhb
Hbb-bt	6.24601e-68	2.15541	0.041	0.003	1.26569e-63	Stroma B	Hbb-bt
Afap1l21	1.44571e-67	0.36408	0.046	0.198	2.9296e-63	Stroma B	Afap1l2
Ccdc1411	1.72768e-67	0.339542	0.067	0.234	3.50098e-63	Stroma B	Ccdc141
Fstl11	2.23202e-67	0.387362	0.071	0.241	4.52297e-63	Stroma B	Fstl1
Dmd1	1.01848e-66	0.944447	0.184	0.441	2.06385e-62	Stroma B	Dmd
Mif1	2.96613e-65	0.306893	0.325	0.711	6.01057e-61	Stroma B	Mif
Chchd101	3.60224e-65	0.307464	0.224	0.504	7.29959e-61	Stroma B	Chchd10
Auts21	1.35479e-64	0.254957	0.322	0.679	2.74535e-60	Stroma B	Auts2
Gm296831	1.44422e-64	0.285452	0.043	0.186	2.92656e-60	Stroma B	Gm29683
Dync1i1	1.57914e-64	0.495878	0.142	0.354	3.19996e-60	Stroma B	Dync1i1
Palld1	4.18379e-64	0.324767	0.1	0.285	8.47804e-60	Stroma B	Palld
Kcnab11	6.29473e-64	0.285536	0.067	0.228	1.27556e-59	Stroma B	Kcnab1
AY036118	1.48609e-63	1.17989	0.609	0.678	3.01142e-59	Stroma B	AY036118
Hba-a1	3.99999e-63	4.49525	0.047	0.006	8.10559e-59	Stroma B	Hba-a1
Rbms31	7.73465e-63	0.398684	0.217	0.484	1.56735e-58	Stroma B	Rbms3
Col5a11	2.05759e-62	0.348211	0.049	0.194	4.16949e-58	Stroma B	Col5a1
Dkk31	2.1368e-62	0.298983	0.047	0.19	4.33001e-58	Stroma B	Dkk3
Gas6	2.14478e-62	0.358659	0.266	0.567	4.34619e-58	Stroma B	Gas6
Mylk1	5.81557e-62	0.514256	0.127	0.329	1.17847e-57	Stroma B	Mylk
Gm15564	5.66422e-61	0.705643	0.092	0.269	1.1478e-56	Stroma B	Gm15564
Hist1h4d	4.68117e-60	0.37919	0.061	0.212	9.48593e-56	Stroma B	Hist1h4d
Slc24a31	3.34421e-59	0.307022	0.044	0.179	6.77671e-55	Stroma B	Slc24a3
Sorcs21	4.36501e-59	0.298651	0.063	0.212	8.84526e-55	Stroma B	Sorcs2
Matn21	6.72354e-59	0.417464	0.074	0.232	1.36246e-54	Stroma B	Matn2
Mill21	3.62804e-58	0.286782	0.039	0.168	7.35186e-54	Stroma B	Mill2
Kcnt21	5.18916e-58	0.631615	0.177	0.409	1.05153e-53	Stroma B	Kcnt2
Col6a31	6.78391e-58	0.452734	0.096	0.267	1.37469e-53	Stroma B	Col6a3
Gli21	1.16134e-56	0.270343	0.046	0.178	2.35333e-52	Stroma B	Gli2
Ror21	2.29325e-56	0.287226	0.055	0.193	4.64703e-52	Stroma B	Ror2
Stmn11	1.11218e-55	0.531634	0.226	0.497	2.25372e-51	Stroma B	Stmn1
Vldlr1	6.84768e-55	0.256804	0.038	0.162	1.38761e-50	Stroma B	Vldlr
Cables11	6.57565e-54	0.281729	0.132	0.316	1.33249e-49	Stroma B	Cables1
B130024G19Rik1	9.25952e-54	0.358705	0.05	0.181	1.87635e-49	Stroma B	B130024G19Rik
Map1b1	1.56452e-53	0.337975	0.225	0.476	3.17034e-49	Stroma B	Map1b
Mir100hg1	3.55512e-52	0.380774	0.059	0.194	7.2041e-48	Stroma B	Mir100hg
Hist1h1e	2.01753e-51	0.536835	0.069	0.209	4.08831e-47	Stroma B	Hist1h1e
Ephx21	5.69788e-51	0.494162	0.169	0.379	1.15462e-46	Stroma B	Ephx2
Mmp21	3.00049e-50	0.325552	0.051	0.177	6.0802e-46	Stroma B	Mmp2
Itih51	1.08265e-48	0.618537	0.209	0.441	2.19388e-44	Stroma B	Itih5
Ccdc31	1.09148e-48	0.347239	0.047	0.167	2.21177e-44	Stroma B	Ccdc3
Angptl2	3.49157e-48	0.273347	0.032	0.139	7.07532e-44	Stroma B	Angptl2
Bicc11	1.50765e-47	0.47876	0.169	0.37	3.05511e-43	Stroma B	Bicc1
Cdk11	7.19801e-47	0.339072	0.06	0.187	1.45861e-42	Stroma B	Cdk1
Col6a41	2.54763e-46	0.490237	0.076	0.212	5.16251e-42	Stroma B	Col6a4
Nckap5	3.54985e-46	0.358636	0.085	0.226	7.19341e-42	Stroma B	Nckap5
Htra31	6.06323e-46	0.450299	0.053	0.172	1.22865e-41	Stroma B	Htra3
Aspm	7.52971e-45	0.26128	0.036	0.141	1.52582e-40	Stroma B	Aspm
Tnxb	1.16794e-44	0.260782	0.023	0.117	2.36672e-40	Stroma B	Tnxb
Pbx11	1.51369e-44	0.343412	0.387	0.711	3.06733e-40	Stroma B	Pbx1
Adam121	1.97279e-44	0.31001	0.049	0.163	3.99766e-40	Stroma B	Adam12
Col4a41	2.65571e-44	0.486859	0.067	0.192	5.38154e-40	Stroma B	Col4a4
Cyb5a1	4.14257e-44	0.39496	0.362	0.714	8.39451e-40	Stroma B	Cyb5a
Kctd14	2.70208e-43	0.354241	0.154	0.33	5.47549e-39	Stroma B	Kctd14
Col16a11	3.99584e-42	0.299816	0.032	0.129	8.09717e-38	Stroma B	Col16a1
Lhfp1	4.66389e-42	0.402993	0.088	0.224	9.45091e-38	Stroma B	Lhfp
Uchl1	9.0016e-42	0.258743	0.062	0.179	1.82408e-37	Stroma B	Uchl1
Hmgb1	2.89123e-41	0.259389	0.409	0.824	5.85879e-37	Stroma B	Hmgb1
Tle6	3.11361e-41	0.297825	0.041	0.143	6.30942e-37	Stroma B	Tle6
Ncl	4.51461e-41	0.300187	0.409	0.821	9.14841e-37	Stroma B	Ncl
Frmd51	1.27212e-40	0.296286	0.306	0.557	2.57783e-36	Stroma B	Frmd5
Tubb51	1.64863e-40	0.557943	0.356	0.719	3.34079e-36	Stroma B	Tubb5
Pdzrn31	1.92291e-40	0.516742	0.106	0.25	3.89658e-36	Stroma B	Pdzrn3
Col3a11	1.48994e-39	0.33203	0.189	0.377	3.01922e-35	Stroma B	Col3a1
Camk1d	7.76316e-38	1.35846	0.608	0.844	1.57313e-33	Stroma B	Camk1d
Myocd1	2.10908e-37	0.316122	0.038	0.131	4.27384e-33	Stroma B	Myocd
Bgn1	3.90412e-37	0.311685	0.13	0.278	7.91131e-33	Stroma B	Bgn
Rasl10a1	9.0141e-37	0.265415	0.042	0.136	1.82662e-32	Stroma B	Rasl10a
Ogn1	1.27598e-36	0.404552	0.104	0.236	2.58564e-32	Stroma B	Ogn
Prc11	1.36948e-36	0.322762	0.063	0.172	2.77512e-32	Stroma B	Prc1
Thsd41	5.55858e-36	0.526436	0.077	0.194	1.12639e-31	Stroma B	Thsd4
Mycl1	1.11012e-35	0.289326	0.038	0.128	2.24956e-31	Stroma B	Mycl
Il31ra	6.32781e-35	1.16608	0.177	0.364	1.28227e-30	Stroma B	Il31ra
Mrvi11	6.77632e-35	0.345371	0.065	0.171	1.37315e-30	Stroma B	Mrvi1
Cenpe1	7.80381e-35	0.356482	0.049	0.145	1.58136e-30	Stroma B	Cenpe
Taco11	1.75267e-32	0.832603	0.11	0.24	3.55161e-28	Stroma B	Taco1
Dpp61	5.70144e-32	0.646394	0.074	0.179	1.15534e-27	Stroma B	Dpp6
Kif111	6.90111e-31	0.29203	0.038	0.119	1.39844e-26	Stroma B	Kif11
Cenpf1	1.14262e-30	0.351544	0.072	0.174	2.3154e-26	Stroma B	Cenpf
Dnm1	2.51781e-29	0.326671	0.028	0.1	5.10208e-25	Stroma B	Dnm1
H2afz1	5.97088e-28	0.307083	0.45	0.829	1.20994e-23	Stroma B	H2afz
Slc18a21	1.29375e-27	0.268009	0.077	0.173	2.62165e-23	Stroma B	Slc18a2
Mki671	2.56413e-27	0.363555	0.07	0.162	5.19594e-23	Stroma B	Mki67
Rad51b1	9.13758e-27	0.507995	0.291	0.5	1.85164e-22	Stroma B	Rad51b
Sparcl11	9.38478e-27	0.346944	0.161	0.297	1.90173e-22	Stroma B	Sparcl1
Inha1	1.06615e-26	0.250011	0.591	0.549	2.16045e-22	Stroma B	Inha
Pclaf	7.39876e-26	0.316784	0.058	0.142	1.49929e-21	Stroma B	Pclaf
Ovgp1	2.80264e-24	0.325446	0.016	0.07	5.67927e-20	Stroma B	Ovgp1
Frem11	8.56555e-24	0.541891	0.054	0.131	1.73572e-19	Stroma B	Frem1
Cdca8	9.53716e-24	0.430228	0.064	0.146	1.93261e-19	Stroma B	Cdca8
Hist1h2ae	3.5783e-23	0.388024	0.052	0.126	7.25106e-19	Stroma B	Hist1h2ae
Birc5	1.21096e-22	0.401085	0.076	0.162	2.45388e-18	Stroma B	Birc5
Fst1	4.20806e-22	0.320477	0.15	0.269	8.52721e-18	Stroma B	Fst
Abca8a1	7.87896e-21	0.347781	0.033	0.092	1.59659e-16	Stroma B	Abca8a
Slit31	3.60773e-20	0.643549	0.11	0.207	7.3107e-16	Stroma B	Slit3
Hsp90aa1	2.2506e-19	0.31236	0.466	0.844	4.56062e-15	Stroma B	Hsp90aa1
Top2a1	3.40722e-19	0.575583	0.107	0.2	6.9044e-15	Stroma B	Top2a
Ntrk21	2.68783e-18	0.27061	0.027	0.077	5.44663e-14	Stroma B	Ntrk2
Col1a11	5.41509e-18	0.432935	0.131	0.23	1.09731e-13	Stroma B	Col1a1
Dcn1	5.86004e-18	0.556736	0.167	0.271	1.18748e-13	Stroma B	Dcn
Adgrl31	6.44837e-18	0.510565	0.115	0.207	1.3067e-13	Stroma B	Adgrl3
Hsd17b11	1.15257e-16	0.47555	0.133	0.23	2.33558e-12	Stroma B	Hsd17b1
Lum1	1.1877e-16	0.507515	0.089	0.165	2.40676e-12	Stroma B	Lum
Nlgn11	3.63587e-16	0.283878	0.037	0.087	7.36772e-12	Stroma B	Nlgn1
Grin2b1	4.29162e-16	0.49384	0.049	0.105	8.69654e-12	Stroma B	Grin2b
Tceal91	7.36612e-16	0.348262	0.43	0.753	1.49267e-11	Stroma B	Tceal9
Pcdh91	7.66434e-16	0.648653	0.129	0.222	1.5531e-11	Stroma B	Pcdh9
Hist1h2ap1	1.04985e-15	0.466314	0.089	0.162	2.12742e-11	Stroma B	Hist1h2ap
Hist1h1b1	1.33796e-15	0.574546	0.085	0.157	2.71124e-11	Stroma B	Hist1h1b
Eef2	2.31722e-15	0.327379	0.476	0.853	4.69561e-11	Stroma B	Eef2
Syne21	4.84337e-15	0.632023	0.417	0.728	9.8146e-11	Stroma B	Syne2
Gm19951	2.65941e-14	0.435654	0.041	0.089	5.38902e-10	Stroma B	Gm19951
Ube2c1	3.76178e-13	0.488074	0.092	0.16	7.62287e-09	Stroma B	Ube2c
Sgcd1	7.98614e-13	0.310707	0.027	0.065	1.61831e-08	Stroma B	Sgcd
Cfh1	1.43631e-12	0.612181	0.38	0.604	2.91054e-08	Stroma B	Cfh
Nap1l51	1.98414e-10	0.413865	0.109	0.174	4.02065e-06	Stroma B	Nap1l5
Rps17	4.89644e-10	0.305065	0.476	0.843	9.92215e-06	Stroma B	Rps17
Nedd41	2.93188e-09	0.503587	0.444	0.758	5.94117e-05	Stroma B	Nedd4
Lrp1b	3.29219e-09	0.443044	0.033	0.065	6.67129e-05	Stroma B	Lrp1b
Amh1	3.66667e-09	0.366524	0.107	0.164	7.43015e-05	Stroma B	Amh
Gm48099	1.85155e-07	0.668352	0.06	0.098	0.00375198	Stroma B	Gm48099
Cped11	4.93626e-07	0.595154	0.381	0.576	0.0100028	Stroma B	Cped1
Syt11	1.65644e-06	0.387217	0.025	0.047	0.0335662	Stroma B	Syt1
Col1a21	3.97189e-06	0.376976	0.24	0.327	0.0804863	Stroma B	Col1a2
Higd2a	5.09157e-307	0.411757	0.822	0.345	1.03175e-302	Theca	Higd2a
Slc27a1	1.27316e-306	0.29627	0.659	0.224	2.57992e-302	Theca	Slc27a1
Clpb	2.83966e-306	0.265321	0.679	0.237	5.75429e-302	Theca	Clpb
Marchf8	3.15359e-306	0.319602	0.635	0.216	6.39043e-302	Theca	Marchf8
Capns1	3.65937e-306	0.50025	0.941	0.479	7.41536e-302	Theca	Capns1
Blmh	2.00803e-305	0.37316	0.797	0.334	4.06907e-301	Theca	Blmh
Parl	2.25209e-305	0.338331	0.754	0.298	4.56364e-301	Theca	Parl
Atp5j2	5.36151e-305	0.681993	0.981	0.622	1.08646e-300	Theca	Atp5j2
C1qbp	5.8326e-305	0.461779	0.904	0.399	1.18192e-300	Theca	C1qbp
Bnc22	7.5572e-305	0.62922	0.959	0.444	1.53139e-300	Theca	Bnc2
Cdkn1b	9.16748e-305	0.718815	0.764	0.325	1.8577e-300	Theca	Cdkn1b
St6gal1	1.99264e-304	0.437114	0.753	0.283	4.03789e-300	Theca	St6gal1
Fdft1	2.12617e-304	0.276158	0.591	0.185	4.30847e-300	Theca	Fdft1
Slc25a35	6.63501e-304	0.25423	0.395	0.084	1.34452e-299	Theca	Slc25a35
Sdf4	2.10466e-303	0.438802	0.885	0.414	4.26489e-299	Theca	Sdf4
Ndufb3	4.09844e-303	0.405003	0.897	0.415	8.30509e-299	Theca	Ndufb3
Uqcrq	4.231e-303	0.696186	0.971	0.558	8.5737e-299	Theca	Uqcrq
Cdk161	5.06245e-301	0.251248	0.722	0.272	1.02585e-296	Theca	Cdk16
Naxe	1.79188e-300	0.404704	0.795	0.315	3.63106e-296	Theca	Naxe
Fam173a	8.53916e-300	0.394052	0.825	0.348	1.73037e-295	Theca	Fam173a
Wwox	4.08887e-299	0.693508	0.942	0.48	8.28568e-295	Theca	Wwox
Pon3	5.3846e-299	0.278175	0.531	0.156	1.09113e-294	Theca	Pon3
Uba1	7.00338e-299	0.376567	0.817	0.348	1.41916e-294	Theca	Uba1
Xpr1	4.2211e-298	0.427145	0.785	0.32	8.55363e-294	Theca	Xpr1
Vwa8	4.29605e-298	0.341272	0.736	0.283	8.70552e-294	Theca	Vwa8
Rnf130	1.16782e-297	0.4728	0.875	0.394	2.36646e-293	Theca	Rnf130
Gnao1	1.44779e-297	0.353393	0.478	0.123	2.93379e-293	Theca	Gnao1
Zbtb38	1.49574e-297	0.329785	0.71	0.267	3.03097e-293	Theca	Zbtb38
Zfyve21	8.33775e-297	0.264873	0.62	0.206	1.68956e-292	Theca	Zfyve21
Retsat	1.71692e-296	0.268728	0.46	0.119	3.47917e-292	Theca	Retsat
Mbnl1	4.03769e-296	0.56957	0.948	0.519	8.18197e-292	Theca	Mbnl1
Znrf3	4.41592e-296	0.500377	0.841	0.37	8.94843e-292	Theca	Znrf3
Mrpl14	6.64189e-296	0.41497	0.88	0.388	1.34591e-291	Theca	Mrpl14
Boc1	1.82716e-295	0.360877	0.495	0.132	3.70256e-291	Theca	Boc
Mrpl41	4.31914e-295	0.308493	0.729	0.277	8.75231e-291	Theca	Mrpl41
Dld	1.09787e-294	0.287538	0.734	0.283	2.22472e-290	Theca	Dld
Arhgap321	1.54462e-294	0.371494	0.752	0.297	3.13002e-290	Theca	Arhgap32
Galnt10	2.79565e-294	0.38939	0.633	0.22	5.6651e-290	Theca	Galnt10
Dbp	2.99265e-294	0.405032	0.494	0.136	6.0643e-290	Theca	Dbp
Rora2	6.44747e-294	0.777714	0.983	0.601	1.30652e-289	Theca	Rora
Phb	3.50758e-293	0.383813	0.814	0.344	7.10777e-289	Theca	Phb
Prdx5	4.02544e-293	0.411094	0.933	0.452	8.15715e-289	Theca	Prdx5
Ndufb6	1.16687e-292	0.409433	0.839	0.357	2.36454e-288	Theca	Ndufb6
Scap1	4.52447e-292	0.269705	0.725	0.275	9.16839e-288	Theca	Scap
Nfs1	8.95086e-292	0.309741	0.677	0.244	1.8138e-287	Theca	Nfs1
Emc7	9.86112e-292	0.40991	0.829	0.368	1.99826e-287	Theca	Emc7
Fdps1	1.28342e-291	0.737682	0.775	0.31	2.60071e-287	Theca	Fdps
mt-Nd5	1.34377e-291	0.74871	0.998	0.776	2.72301e-287	Theca	mt-Nd5
Dynll21	1.88486e-291	0.288405	0.874	0.388	3.81948e-287	Theca	Dynll2
Aurkaip1	2.38375e-291	0.437516	0.881	0.408	4.83043e-287	Theca	Aurkaip1
Sar1b	3.27532e-291	0.37419	0.805	0.34	6.6371e-287	Theca	Sar1b
Ndufs5	1.42308e-290	0.563653	0.959	0.535	2.88372e-286	Theca	Ndufs5
Dip2c1	1.84329e-290	0.610639	0.943	0.478	3.73525e-286	Theca	Dip2c
Dynlrb1	3.11983e-290	0.490783	0.921	0.454	6.32202e-286	Theca	Dynlrb1
Pam16	3.36281e-290	0.326742	0.778	0.316	6.8144e-286	Theca	Pam16
Snhg181	2.28985e-289	0.410681	0.867	0.36	4.64015e-285	Theca	Snhg18
Zfp52	7.41654e-289	0.292914	0.52	0.152	1.50289e-284	Theca	Zfp52
Socs1	1.16674e-288	0.358924	0.506	0.144	2.36428e-284	Theca	Socs1
Wdfy2	1.69337e-288	0.34338	0.692	0.261	3.43144e-284	Theca	Wdfy2
Ak3	4.78223e-288	0.272724	0.621	0.212	9.69072e-284	Theca	Ak3
Nfx1	5.77753e-288	0.305682	0.806	0.34	1.17076e-283	Theca	Nfx1
Kxd1	9.25018e-288	0.361728	0.837	0.363	1.87446e-283	Theca	Kxd1
mt-Atp61	1.09667e-287	0.701795	0.999	0.927	2.22228e-283	Theca	mt-Atp6
Armcx3	1.25409e-287	0.276172	0.665	0.24	2.54128e-283	Theca	Armcx3
Ube2e21	7.8955e-287	0.546575	0.845	0.373	1.59994e-282	Theca	Ube2e2
Elovl61	9.17876e-287	0.581012	0.685	0.251	1.85998e-282	Theca	Elovl6
Aldoa1	9.87926e-287	0.570927	0.979	0.571	2.00193e-282	Theca	Aldoa
Timm17b	9.97459e-287	0.349662	0.757	0.301	2.02125e-282	Theca	Timm17b
Mcu	3.01091e-286	0.351048	0.723	0.279	6.10131e-282	Theca	Mcu
Spsb12	5.90031e-286	0.540421	0.902	0.401	1.19564e-281	Theca	Spsb1
Coq9	6.44129e-286	0.25372	0.588	0.196	1.30526e-281	Theca	Coq9
Nudt2	1.1726e-285	0.280291	0.61	0.208	2.37616e-281	Theca	Nudt2
Znrf2	1.34803e-285	0.287207	0.708	0.267	2.73166e-281	Theca	Znrf2
Ndufb5	2.03276e-285	0.577029	0.966	0.551	4.11918e-281	Theca	Ndufb5
Bst2	2.20164e-285	0.685987	0.959	0.51	4.46141e-281	Theca	Bst2
Arpc1a	1.7118e-284	0.359844	0.875	0.401	3.4688e-280	Theca	Arpc1a
Irs1	1.79249e-284	0.359514	0.724	0.27	3.63229e-280	Theca	Irs1
Ndufb8	2.20209e-284	0.56399	0.968	0.529	4.46232e-280	Theca	Ndufb8
Map3k1	5.64587e-284	0.400674	0.748	0.301	1.14408e-279	Theca	Map3k1
Nhp2	7.57308e-284	0.444494	0.899	0.399	1.53461e-279	Theca	Nhp2
Atox1	1.53679e-283	0.458635	0.948	0.487	3.11415e-279	Theca	Atox1
Phpt1	1.88627e-283	0.295321	0.625	0.218	3.82233e-279	Theca	Phpt1
Rex1bd	2.63622e-283	0.420276	0.875	0.402	5.34204e-279	Theca	Rex1bd
Acaa1a	1.55649e-282	0.316344	0.795	0.33	3.15408e-278	Theca	Acaa1a
Tmem238	1.81377e-281	0.287787	0.605	0.202	3.67542e-277	Theca	Tmem238
Cryzl2	4.56845e-281	0.261979	0.538	0.168	9.2575e-277	Theca	Cryzl2
Gata41	8.74793e-281	0.389443	0.85	0.348	1.77268e-276	Theca	Gata4
Ebp	9.47669e-281	0.26499	0.671	0.243	1.92036e-276	Theca	Ebp
Chpt1	1.47771e-280	0.319465	0.651	0.236	2.99444e-276	Theca	Chpt1
mt-Nd4l	9.67947e-280	0.715632	0.998	0.749	1.96145e-275	Theca	mt-Nd4l
Sumo1	2.00831e-279	0.550368	0.958	0.532	4.06964e-275	Theca	Sumo1
Appl2	2.96126e-279	0.356522	0.591	0.203	6.0007e-275	Theca	Appl2
Mcee	4.27726e-279	0.302931	0.72	0.278	8.66745e-275	Theca	Mcee
Filip1l	9.45638e-279	0.554423	0.717	0.277	1.91624e-274	Theca	Filip1l
Cyb5r1	9.66442e-279	0.264548	0.486	0.14	1.9584e-274	Theca	Cyb5r1
Fads1	4.8662e-278	0.387169	0.562	0.19	9.86087e-274	Theca	Fads1
Srp14	1.78406e-277	0.482933	0.92	0.474	3.61523e-273	Theca	Srp14
Naxd	3.85385e-277	0.347722	0.792	0.335	7.80944e-273	Theca	Naxd
Atp5d	4.56689e-277	0.630623	0.984	0.618	9.25434e-273	Theca	Atp5d
H2afj	8.49666e-277	0.49695	0.926	0.466	1.72176e-272	Theca	H2afj
Ndufa9	2.01346e-276	0.258291	0.758	0.307	4.08007e-272	Theca	Ndufa9
Bsg	1.06717e-275	0.528989	0.982	0.588	2.16251e-271	Theca	Bsg
Trib21	2.47312e-275	0.57861	0.666	0.244	5.01152e-271	Theca	Trib2
Fh1	4.55088e-275	0.281453	0.742	0.29	9.22191e-271	Theca	Fh1
Zfp5031	7.68121e-275	0.318912	0.624	0.217	1.55652e-270	Theca	Zfp503
Ndufb1-ps	5.27955e-274	0.448844	0.94	0.489	1.06985e-269	Theca	Ndufb1-ps
Pop4	6.01649e-274	0.28441	0.605	0.21	1.21918e-269	Theca	Pop4
Prkar1a	6.91792e-274	0.431207	0.93	0.488	1.40185e-269	Theca	Prkar1a
Ndufa4	8.48542e-274	0.65721	0.979	0.602	1.71949e-269	Theca	Ndufa4
Mrps18a	2.55292e-273	0.344984	0.791	0.332	5.17324e-269	Theca	Mrps18a
Gsto1	4.48462e-273	0.363647	0.671	0.253	9.08764e-269	Theca	Gsto1
Maoa	1.02796e-272	0.350552	0.64	0.234	2.08306e-268	Theca	Maoa
Hagh	1.09611e-272	0.255255	0.652	0.237	2.22116e-268	Theca	Hagh
Tead12	1.82104e-272	0.457627	0.899	0.429	3.69016e-268	Theca	Tead1
Ddhd1	2.30987e-272	0.573121	0.737	0.305	4.68072e-268	Theca	Ddhd1
Aars	4.01926e-272	0.257141	0.544	0.175	8.14463e-268	Theca	Aars
Mrpl53	4.97382e-272	0.330253	0.808	0.338	1.0079e-267	Theca	Mrpl53
Tmem160	8.12146e-272	0.364407	0.794	0.342	1.64573e-267	Theca	Tmem160
Med10	1.12295e-271	0.314209	0.809	0.339	2.27555e-267	Theca	Med10
Nt5c	1.22816e-271	0.338452	0.757	0.315	2.48875e-267	Theca	Nt5c
Glo1	1.33234e-271	0.32214	0.826	0.358	2.69985e-267	Theca	Glo1
Lamc11	1.61797e-271	0.283612	0.77	0.313	3.27866e-267	Theca	Lamc1
Adipor2	2.24546e-271	0.370981	0.781	0.336	4.55021e-267	Theca	Adipor2
Atp5c1	1.00026e-270	0.602924	0.979	0.603	2.02693e-266	Theca	Atp5c1
Qdpr	1.10314e-270	0.254168	0.654	0.242	2.23541e-266	Theca	Qdpr
Kif5b	1.96162e-270	0.416177	0.928	0.482	3.97503e-266	Theca	Kif5b
Sod11	4.06028e-270	0.297277	0.896	0.431	8.22776e-266	Theca	Sod1
Spock21	5.52705e-270	0.253242	0.635	0.218	1.12e-265	Theca	Spock2
Abat	8.53355e-270	0.31021	0.574	0.191	1.72924e-265	Theca	Abat
Idh3g	9.68051e-270	0.30104	0.784	0.33	1.96166e-265	Theca	Idh3g
Ralgapa1	1.20722e-269	0.391651	0.885	0.418	2.4463e-265	Theca	Ralgapa1
Snhg11	1.258e-269	0.338868	0.305	0.055	2.54921e-265	Theca	Snhg11
Spr	2.74054e-269	0.31904	0.74	0.299	5.55343e-265	Theca	Spr
Ndufb2	3.09721e-269	0.452565	0.921	0.452	6.27618e-265	Theca	Ndufb2
Emc4	3.75488e-268	0.301943	0.708	0.279	7.6089e-264	Theca	Emc4
Slc25a39	1.16793e-267	0.285869	0.759	0.309	2.3667e-263	Theca	Slc25a39
Bola3	2.21206e-267	0.316854	0.713	0.275	4.48252e-263	Theca	Bola3
Fer	3.04935e-267	0.3752	0.72	0.296	6.17919e-263	Theca	Fer
Por	4.39237e-267	0.310118	0.742	0.304	8.9007e-263	Theca	Por
Atp5b	1.33922e-266	0.610784	0.99	0.666	2.71379e-262	Theca	Atp5b
Use1	1.60759e-266	0.372843	0.825	0.384	3.25762e-262	Theca	Use1
Nrip11	2.63054e-266	0.656687	0.961	0.518	5.33053e-262	Theca	Nrip1
Grpel1	6.26795e-266	0.343001	0.862	0.394	1.27014e-261	Theca	Grpel1
Rab5if	6.50842e-266	0.442544	0.923	0.455	1.31887e-261	Theca	Rab5if
Rab10	1.08831e-265	0.452401	0.918	0.471	2.20535e-261	Theca	Rab10
Tiam1	1.60964e-264	0.27145	0.477	0.138	3.26176e-260	Theca	Tiam1
Layn	5.75199e-264	0.288669	0.444	0.121	1.16558e-259	Theca	Layn
Mrpl34	1.0052e-263	0.346191	0.858	0.388	2.03694e-259	Theca	Mrpl34
Arhgef11	1.73392e-262	0.301504	0.718	0.292	3.51362e-258	Theca	Arhgef11
Chp1	2.02779e-262	0.269654	0.607	0.216	4.10912e-258	Theca	Chp1
Atp5h	3.31302e-262	0.602084	0.984	0.644	6.71351e-258	Theca	Atp5h
2310009A05Rik	4.1402e-262	0.297033	0.657	0.247	8.3897e-258	Theca	2310009A05Rik
Hint2	8.74027e-262	0.309371	0.814	0.344	1.77113e-257	Theca	Hint2
Mrpl20	1.1387e-261	0.383658	0.9	0.418	2.30746e-257	Theca	Mrpl20
Idi1	2.67036e-261	0.274662	0.427	0.112	5.41123e-257	Theca	Idi1
Myo61	3.16926e-261	0.307736	0.822	0.356	6.42218e-257	Theca	Myo6
Klhl23	7.08126e-261	0.324474	0.578	0.198	1.43495e-256	Theca	Klhl23
Esd	1.15179e-260	0.443981	0.925	0.482	2.33398e-256	Theca	Esd
Zmat5	2.47979e-260	0.309537	0.69	0.275	5.02505e-256	Theca	Zmat5
Atp5l	9.8966e-260	0.570663	0.977	0.618	2.00545e-255	Theca	Atp5l
Ndufab1	3.37298e-259	0.408456	0.935	0.471	6.83501e-255	Theca	Ndufab1
B4galt1	7.86187e-259	0.310113	0.786	0.34	1.59313e-254	Theca	B4galt1
Map4k3	8.46277e-259	0.378907	0.767	0.332	1.7149e-254	Theca	Map4k3
Rmnd5b	1.13241e-258	0.285503	0.587	0.205	2.29472e-254	Theca	Rmnd5b
H13	1.39819e-258	0.315606	0.874	0.412	2.83329e-254	Theca	H13
Cped12	3.21916e-258	0.600154	0.983	0.484	6.5233e-254	Theca	Cped1
Bola1	7.26619e-258	0.261173	0.695	0.265	1.47242e-253	Theca	Bola1
Ndufa13	1.08268e-257	0.539011	0.975	0.614	2.19395e-253	Theca	Ndufa13
Dennd1b	1.60273e-257	0.399152	0.809	0.363	3.24778e-253	Theca	Dennd1b
Irgm21	2.91752e-257	0.400451	0.608	0.199	5.91207e-253	Theca	Irgm2
Ndufb10	3.93755e-255	0.437152	0.92	0.468	7.97906e-251	Theca	Ndufb10
Guk1	6.60765e-255	0.340064	0.823	0.354	1.33897e-250	Theca	Guk1
Reep5	1.29943e-254	0.454554	0.911	0.463	2.63316e-250	Theca	Reep5
Diaph21	2.1155e-254	0.627642	0.961	0.537	4.28685e-250	Theca	Diaph2
Tfpi1	3.92887e-254	0.269652	0.672	0.25	7.96145e-250	Theca	Tfpi
Nsmce1	5.47185e-254	0.302001	0.769	0.319	1.10881e-249	Theca	Nsmce1
Ern1	1.77456e-253	0.421685	0.827	0.378	3.59598e-249	Theca	Ern1
Ndufa3	1.78844e-253	0.344667	0.89	0.422	3.6241e-249	Theca	Ndufa3
Gde1	3.03991e-253	0.258984	0.706	0.283	6.16007e-249	Theca	Gde1
Cops9	4.29973e-253	0.361093	0.886	0.417	8.71297e-249	Theca	Cops9
Adk1	1.0993e-252	0.379061	0.887	0.424	2.22763e-248	Theca	Adk
Atl3	1.58658e-252	0.281725	0.772	0.328	3.21504e-248	Theca	Atl3
Ndufa11	3.96523e-252	0.445482	0.911	0.443	8.03514e-248	Theca	Ndufa11
Clpp	4.58147e-252	0.323423	0.828	0.357	9.28389e-248	Theca	Clpp
Acbd5	4.98686e-252	0.284103	0.746	0.313	1.01054e-247	Theca	Acbd5
Dad1	7.48883e-252	0.537365	0.974	0.567	1.51754e-247	Theca	Dad1
Actr3b1	9.11736e-252	0.312852	0.587	0.19	1.84754e-247	Theca	Actr3b
Adipor1	1.55211e-251	0.267825	0.73	0.3	3.1452e-247	Theca	Adipor1
Gclc	2.03874e-251	0.626719	0.727	0.314	4.1313e-247	Theca	Gclc
Wipi1	5.892e-251	0.257293	0.775	0.318	1.19395e-246	Theca	Wipi1
Trappc6b	9.10643e-251	0.275305	0.801	0.36	1.84533e-246	Theca	Trappc6b
Tprgl	1.9304e-250	0.259627	0.793	0.344	3.91176e-246	Theca	Tprgl
Flrt21	3.86666e-250	0.340734	0.511	0.155	7.8354e-246	Theca	Flrt2
Jtb	6.02757e-250	0.271886	0.831	0.367	1.22143e-245	Theca	Jtb
Atp1a1	1.18302e-249	0.442903	0.927	0.492	2.39728e-245	Theca	Atp1a1
Tacc11	3.22956e-249	0.439374	0.927	0.498	6.54437e-245	Theca	Tacc1
4933405D12Rik	4.23405e-249	0.500012	0.345	0.079	8.57987e-245	Theca	4933405D12Rik
Cox20	8.4594e-249	0.284322	0.747	0.307	1.71421e-244	Theca	Cox20
Cd81	8.4614e-249	0.600525	0.98	0.581	1.71462e-244	Theca	Cd81
Pigp	2.06461e-248	0.303213	0.732	0.301	4.18372e-244	Theca	Pigp
Tnrc181	2.44036e-248	0.306063	0.845	0.394	4.94515e-244	Theca	Tnrc18
Mpc1	3.28701e-248	0.347825	0.87	0.411	6.66079e-244	Theca	Mpc1
Tlcd1	6.03965e-248	0.257174	0.45	0.13	1.22387e-243	Theca	Tlcd1
Axdnd1	8.76442e-248	0.440049	0.505	0.158	1.77602e-243	Theca	Axdnd1
4921524J17Rik	6.52698e-247	0.277603	0.751	0.317	1.32263e-242	Theca	4921524J17Rik
Prdx1	1.07488e-246	0.593116	0.987	0.67	2.17814e-242	Theca	Prdx1
F3	4.10126e-246	0.311251	0.356	0.082	8.3108e-242	Theca	F3
Adh5	5.86031e-246	0.300684	0.889	0.416	1.18753e-241	Theca	Adh5
Rer1	8.50084e-246	0.339192	0.872	0.41	1.72261e-241	Theca	Rer1
Ndufs7	1.06524e-245	0.411806	0.922	0.461	2.1586e-241	Theca	Ndufs7
Fosl2	1.08058e-245	0.29336	0.825	0.381	2.18969e-241	Theca	Fosl2
Mrps36	1.41926e-245	0.296709	0.752	0.314	2.876e-241	Theca	Mrps36
BC031181	3.92835e-245	0.327291	0.863	0.408	7.96041e-241	Theca	BC031181
Lgals11	4.60237e-245	0.488127	0.966	0.502	9.32623e-241	Theca	Lgals1
Ndufs6	6.34205e-245	0.401653	0.922	0.459	1.28515e-240	Theca	Ndufs6
Ptpmt1	3.50433e-244	0.260974	0.688	0.273	7.10117e-240	Theca	Ptpmt1
Copz21	4.46365e-244	0.311291	0.613	0.22	9.04514e-240	Theca	Copz2
Hcfc1r1	8.29101e-244	0.293663	0.785	0.34	1.68009e-239	Theca	Hcfc1r1
Got1	9.24301e-244	0.258223	0.666	0.256	1.873e-239	Theca	Got1
Hoxc81	4.32209e-243	0.250959	0.546	0.174	8.75829e-239	Theca	Hoxc8
Cuta	8.01964e-243	0.330398	0.806	0.354	1.6251e-238	Theca	Cuta
Tob1	1.77224e-242	0.312636	0.762	0.323	3.59127e-238	Theca	Tob1
Nop10	1.85086e-241	0.410912	0.93	0.454	3.75059e-237	Theca	Nop10
Sra1	2.36714e-241	0.262809	0.812	0.359	4.79677e-237	Theca	Sra1
Mrps7	2.79779e-241	0.26606	0.782	0.332	5.66945e-237	Theca	Mrps7
Idh3b	4.29789e-241	0.253039	0.736	0.308	8.70924e-237	Theca	Idh3b
Nabp2	6.42836e-240	0.256459	0.639	0.245	1.30264e-235	Theca	Nabp2
C430049B03Rik1	6.6717e-240	0.544716	0.888	0.401	1.35195e-235	Theca	C430049B03Rik
Lamp21	1.02959e-238	0.387037	0.938	0.503	2.08636e-234	Theca	Lamp2
Mrpl24	1.14872e-238	0.263919	0.833	0.384	2.32776e-234	Theca	Mrpl24
Prdx6	1.36024e-238	0.35387	0.907	0.452	2.75639e-234	Theca	Prdx6
Hspa9	1.92821e-238	0.27561	0.899	0.442	3.90733e-234	Theca	Hspa9
Creb3	2.16612e-238	0.291192	0.548	0.195	4.38942e-234	Theca	Creb3
Ankib1	2.50591e-238	0.31861	0.707	0.303	5.07798e-234	Theca	Ankib1
Cops7a	1.4256e-237	0.255596	0.626	0.239	2.88885e-233	Theca	Cops7a
mt-Nd3	1.83866e-237	0.601922	0.996	0.804	3.72586e-233	Theca	mt-Nd3
mt-Co11	2.9145e-236	0.585377	0.999	0.921	5.90593e-232	Theca	mt-Co1
Gabarapl2	3.39878e-236	0.264081	0.879	0.42	6.88729e-232	Theca	Gabarapl2
Ndufv2	5.91949e-236	0.314874	0.894	0.431	1.19952e-231	Theca	Ndufv2
Mt3	1.89267e-234	0.600918	0.444	0.136	3.8353e-230	Theca	Mt3
Thsd7b	6.95687e-234	0.557889	0.244	0.038	1.40974e-229	Theca	Thsd7b
Pakap.11	2.00474e-233	0.275233	0.783	0.33	4.0624e-229	Theca	Pakap.1
Edf1	3.19048e-233	0.491752	0.949	0.522	6.4652e-229	Theca	Edf1
Bcar31	3.96241e-233	0.314125	0.675	0.263	8.02944e-229	Theca	Bcar3
Gpc4	1.4297e-232	0.292825	0.751	0.309	2.89715e-228	Theca	Gpc4
Fkbp8	3.0578e-232	0.272612	0.844	0.396	6.19633e-228	Theca	Fkbp8
Atp5mpl	3.75453e-232	0.407718	0.935	0.489	7.60817e-228	Theca	Atp5mpl
Vapa	2.93991e-231	0.374536	0.929	0.508	5.95743e-227	Theca	Vapa
Arhgap102	4.21708e-231	0.385576	0.936	0.49	8.54549e-227	Theca	Arhgap10
Dach11	5.00128e-231	0.3022	0.778	0.317	1.01346e-226	Theca	Dach1
Smpdl3b	9.63954e-231	0.286987	0.576	0.211	1.95336e-226	Theca	Smpdl3b
mt-Atp8	1.40308e-230	0.584747	0.991	0.675	2.8432e-226	Theca	mt-Atp8
Acly1	1.92154e-230	0.257132	0.789	0.357	3.8938e-226	Theca	Acly
Arsb	2.42752e-230	0.307264	0.648	0.264	4.91914e-226	Theca	Arsb
Tmem208	3.44275e-230	0.291496	0.803	0.36	6.97639e-226	Theca	Tmem208
Cox7b	5.04951e-230	0.405286	0.931	0.494	1.02323e-225	Theca	Cox7b
Uqcrc1	1.94739e-229	0.327388	0.868	0.406	3.94619e-225	Theca	Uqcrc1
Ascc3	2.92675e-229	0.353421	0.856	0.417	5.93077e-225	Theca	Ascc3
Ndufb7	4.45284e-229	0.348277	0.924	0.482	9.02324e-225	Theca	Ndufb7
Herc4	9.21426e-229	0.284185	0.767	0.34	1.86718e-224	Theca	Herc4
Elf21	5.39648e-228	0.516468	0.887	0.453	1.09354e-223	Theca	Elf2
Wnt41	6.71673e-228	1.1551	0.68	0.285	1.36108e-223	Theca	Wnt4
Thoc2	1.15415e-226	0.464761	0.918	0.497	2.33877e-222	Theca	Thoc2
Ndufv1	2.03851e-226	0.293794	0.845	0.387	4.13083e-222	Theca	Ndufv1
Zfyve91	2.37872e-226	0.296873	0.75	0.319	4.82023e-222	Theca	Zfyve9
Caprin1	3.41323e-226	0.344562	0.923	0.49	6.91657e-222	Theca	Caprin1
Psmd4	1.92371e-225	0.311865	0.931	0.485	3.8982e-221	Theca	Psmd4
Arhgap5	5.50626e-225	0.352323	0.903	0.442	1.11579e-220	Theca	Arhgap5
Mrpl17	6.72031e-225	0.304899	0.806	0.355	1.3618e-220	Theca	Mrpl17
D16Ertd472e	1.17677e-224	0.343749	0.553	0.207	2.38461e-220	Theca	D16Ertd472e
Lmo4	5.45988e-224	0.291545	0.828	0.388	1.10639e-219	Theca	Lmo4
Egfr1	7.37157e-224	0.275678	0.754	0.315	1.49377e-219	Theca	Egfr
Lnpep	9.88746e-224	0.341592	0.826	0.408	2.00359e-219	Theca	Lnpep
mt-Co21	3.71641e-223	0.520061	0.999	0.931	7.53094e-219	Theca	mt-Co2
Ssu72	1.48606e-222	0.270213	0.84	0.392	3.01135e-218	Theca	Ssu72
Dpyd1	3.73155e-222	0.260733	0.731	0.295	7.5616e-218	Theca	Dpyd
Chchd102	3.33239e-221	0.514007	0.861	0.401	6.75276e-217	Theca	Chchd10
Scmh1	3.33824e-221	0.296333	0.753	0.33	6.76461e-217	Theca	Scmh1
Gpx3	5.8453e-221	1.78573	0.619	0.265	1.18449e-216	Theca	Gpx3
Psmb5	6.01759e-221	0.478705	0.931	0.501	1.21941e-216	Theca	Psmb5
Rock2	6.72922e-221	0.413245	0.9	0.481	1.36361e-216	Theca	Rock2
Polr2i	6.73244e-221	0.262835	0.787	0.35	1.36426e-216	Theca	Polr2i
Mrpl54	1.66278e-220	0.266065	0.863	0.398	3.36946e-216	Theca	Mrpl54
Arid5b	2.46742e-220	0.495215	0.86	0.438	4.99998e-216	Theca	Arid5b
Nr6a11	1.34196e-219	0.263254	0.779	0.342	2.71936e-215	Theca	Nr6a1
Akr1a1	5.33305e-219	0.311111	0.942	0.516	1.08069e-214	Theca	Akr1a1
Bmpr1a1	5.89727e-219	0.352027	0.867	0.402	1.19502e-214	Theca	Bmpr1a
Churc1	6.22849e-219	0.261305	0.701	0.299	1.26214e-214	Theca	Churc1
1810058I24Rik	5.08097e-218	0.325337	0.925	0.466	1.02961e-213	Theca	1810058I24Rik
Cyp51	6.996e-218	0.304114	0.524	0.188	1.41767e-213	Theca	Cyp51
Zfp654	2.16214e-217	0.284376	0.613	0.241	4.38137e-213	Theca	Zfp654
1110065P20Rik	1.41195e-216	0.25458	0.72	0.304	2.86118e-212	Theca	1110065P20Rik
mt-Co31	1.56171e-216	0.544604	0.997	0.92	3.16465e-212	Theca	mt-Co3
Gpx1	1.14099e-215	0.480461	0.924	0.5	2.31211e-211	Theca	Gpx1
Selenof1	2.52932e-215	0.366565	0.936	0.5	5.12542e-211	Theca	Selenof
Ccdc28b	2.89893e-215	0.289567	0.662	0.273	5.87439e-211	Theca	Ccdc28b
Ubr5	3.75018e-215	0.341101	0.919	0.498	7.59936e-211	Theca	Ubr5
Ifnar2	1.1069e-214	0.260133	0.823	0.387	2.24303e-210	Theca	Ifnar2
Timm10b	9.5997e-214	0.323211	0.859	0.408	1.94528e-209	Theca	Timm10b
Lamp1	1.25888e-213	0.276767	0.946	0.535	2.551e-209	Theca	Lamp1
Tomm7	1.80914e-213	0.40458	0.946	0.511	3.66604e-209	Theca	Tomm7
Txn1	1.26683e-212	0.504306	0.968	0.58	2.5671e-208	Theca	Txn1
Ar1	5.44892e-211	0.393564	0.931	0.473	1.10417e-206	Theca	Ar
Nr2f21	1.28556e-210	0.352874	0.917	0.431	2.60506e-206	Theca	Nr2f2
Atp6v0b	3.84588e-210	0.34012	0.938	0.502	7.7933e-206	Theca	Atp6v0b
Ost4	1.89763e-209	0.292061	0.795	0.36	3.84535e-205	Theca	Ost4
Tpst2	3.40532e-209	0.258991	0.684	0.293	6.90053e-205	Theca	Tpst2
Cox7a2	5.9662e-209	0.432471	0.978	0.594	1.20899e-204	Theca	Cox7a2
Tomm20	1.20106e-208	0.403949	0.962	0.555	2.43382e-204	Theca	Tomm20
Psmd8	1.32343e-207	0.33671	0.883	0.441	2.6818e-203	Theca	Psmd8
Lamtor2	1.40943e-207	0.324929	0.9	0.458	2.85606e-203	Theca	Lamtor2
Spop	1.61747e-206	0.286074	0.88	0.452	3.27764e-202	Theca	Spop
1700016F12Rik	4.13884e-206	0.251037	0.279	0.06	8.38695e-202	Theca	1700016F12Rik
Eid11	4.92994e-206	0.277193	0.888	0.428	9.99003e-202	Theca	Eid1
Zfp91	3.45564e-205	0.282818	0.911	0.473	7.0025e-201	Theca	Zfp91
Sesn1	4.32435e-205	0.341084	0.718	0.326	8.76286e-201	Theca	Sesn1
Rasl11a	5.3143e-205	0.427586	0.545	0.202	1.07689e-200	Theca	Rasl11a
Hsd17b101	8.45175e-204	0.342126	0.922	0.465	1.71266e-199	Theca	Hsd17b10
Csnk1g1	1.47868e-203	0.257509	0.78	0.358	2.9964e-199	Theca	Csnk1g1
Socs31	2.36266e-203	0.356067	0.652	0.274	4.7877e-199	Theca	Socs3
Lamtor5	7.85417e-203	0.26624	0.849	0.402	1.59157e-198	Theca	Lamtor5
Ecm12	2.54161e-202	0.375927	0.522	0.184	5.15032e-198	Theca	Ecm1
Lpp2	3.48231e-201	0.349848	0.972	0.595	7.05655e-197	Theca	Lpp
Grcc10	6.24738e-200	0.379876	0.946	0.511	1.26597e-195	Theca	Grcc10
Rnf144b1	1.52417e-199	0.258069	0.486	0.168	3.08858e-195	Theca	Rnf144b
Mrps14	4.59336e-199	0.256271	0.873	0.424	9.30798e-195	Theca	Mrps14
Cnpy2	1.00609e-198	0.32298	0.949	0.497	2.03875e-194	Theca	Cnpy2
Cope	2.3369e-198	0.276473	0.852	0.412	4.7355e-194	Theca	Cope
Tmem223	3.38676e-198	0.277606	0.795	0.363	6.86293e-194	Theca	Tmem223
Chchd2	1.56375e-197	0.545981	0.996	0.788	3.16878e-193	Theca	Chchd2
Ndufc2	2.5971e-196	0.338196	0.946	0.508	5.26276e-192	Theca	Ndufc2
Runx2	1.68952e-195	0.514518	0.48	0.169	3.42365e-191	Theca	Runx2
Eif4a2	1.03541e-194	0.286311	0.913	0.491	2.09816e-190	Theca	Eif4a2
Anxa5	1.52843e-194	0.306414	0.918	0.474	3.0972e-190	Theca	Anxa5
Rpl36al	2.59565e-194	0.517931	0.99	0.689	5.25983e-190	Theca	Rpl36al
Gulp12	8.43781e-193	0.279191	0.618	0.241	1.70984e-188	Theca	Gulp1
Ubxn1	9.88482e-193	0.347389	0.957	0.547	2.00306e-188	Theca	Ubxn1
Pgls1	5.91388e-191	0.357604	0.946	0.511	1.19839e-186	Theca	Pgls
Rps27l	7.32068e-191	0.384495	0.969	0.558	1.48346e-186	Theca	Rps27l
Ift20	5.65228e-190	0.275785	0.902	0.458	1.14538e-185	Theca	Ift20
Tshz21	7.50587e-190	0.509187	0.988	0.583	1.52099e-185	Theca	Tshz2
Lcorl	8.27787e-190	0.341037	0.791	0.373	1.67743e-185	Theca	Lcorl
Scand1	1.4101e-187	0.283977	0.946	0.509	2.85743e-183	Theca	Scand1
Spcs1	1.90547e-187	0.280569	0.869	0.423	3.86125e-183	Theca	Spcs1
Cd631	5.77787e-187	0.378673	0.978	0.543	1.17083e-182	Theca	Cd63
Aplp2	1.67666e-182	0.342959	0.976	0.605	3.39758e-178	Theca	Aplp2
Hsbp1	4.04314e-182	0.257957	0.894	0.447	8.19302e-178	Theca	Hsbp1
Atp5md	1.93857e-180	0.251433	0.91	0.466	3.92831e-176	Theca	Atp5md
Psmb1	5.60794e-174	0.355846	0.958	0.57	1.13639e-169	Theca	Psmb1
Smdt1	8.80024e-174	0.330066	0.943	0.523	1.78328e-169	Theca	Smdt1
Atp5f1	1.92053e-173	0.362035	0.969	0.587	3.89176e-169	Theca	Atp5f1
[truncated: 9,344 more rows]

## Sheet: Suppl. Fig. 2e - Estrous Genes
Gene	Estrous Stage
Cyp19a1	Proestrus
Trib2	Proestrus
Inhba	Proestrus
Mro	Proestrus
Rasd1	Proestrus
Hsd17b1	Proestrus
Enc1	Proestrus
Nap1l5	Proestrus
Smoc2	Proestrus
Nppc	Proestrus
Nrn1	Estrus
Tinagl1	Estrus
Parm1	Estrus
Plpp3	Estrus
Mt2	Estrus
Runx1	Estrus
Rgcc	Estrus
Mrap	Estrus
Adamts1	Estrus
Star	Estrus
Prss35	Estrus
S100a6	Estrus
Loxl2	Estrus
Sgk1	Estrus
Col4a2	Estrus
Smarca1	Estrus
Col4a1	Estrus
Acly	Estrus
Mt1	Estrus
Cited4	Estrus
Me1	Estrus
Sdc1	Estrus
Id2	Estrus
Rora	Estrus

## Sheet: Fig. 3 - Immune SCLs Markers
	p_val	avg_log2FC	pct.1	pct.2	p_val_adj	cluster	gene
C1qb	9.13592e-98	1.78159	0.872	0.279	1.8513e-93	CD45- Immune-like Cells A	C1qb
C1qa	9.22286e-89	1.88627	0.809	0.268	1.86892e-84	CD45- Immune-like Cells A	C1qa
Apoe	1.14418e-82	1.86643	0.898	0.442	2.31857e-78	CD45- Immune-like Cells A	Apoe
C1qc	1.54905e-76	1.76385	0.757	0.263	3.139e-72	CD45- Immune-like Cells A	C1qc
Ftl1	2.4687e-66	1.46664	0.966	0.962	5.00258e-62	CD45- Immune-like Cells A	Ftl1
Fth1	4.54899e-64	1.35351	0.961	0.981	9.21807e-60	CD45- Immune-like Cells A	Fth1
Cmss1	1.28725e-61	1.32853	0.963	0.968	2.60849e-57	CD45- Immune-like Cells A	Cmss1
Itm2b	8.00187e-53	1.40384	0.875	0.889	1.6215e-48	CD45- Immune-like Cells A	Itm2b
Lyz2	3.08232e-50	0.945577	0.822	0.396	6.24601e-46	CD45- Immune-like Cells A	Lyz2
Akr1cl	9.64337e-25	2.04765	0.475	0.315	1.95413e-20	CD45- Immune-like Cells A	Akr1cl
Ctsb	2.93703e-24	1.10991	0.71	0.553	5.95161e-20	CD45- Immune-like Cells A	Ctsb
Inha	7.53497e-24	2.00912	0.433	0.257	1.52689e-19	CD45- Immune-like Cells A	Inha
Sfr1	9.36116e-23	0.326331	0.175	0.557	1.89695e-18	CD45- Immune-like Cells A	Sfr1
Cd63	1.75609e-22	1.25335	0.499	0.298	3.55854e-18	CD45- Immune-like Cells A	Cd63
Cdk8	7.08782e-22	1.42757	0.713	0.858	1.43628e-17	CD45- Immune-like Cells A	Cdk8
Micos10	2.70804e-21	0.291058	0.185	0.569	5.48757e-17	CD45- Immune-like Cells A	Micos10
Marchf2	4.44445e-21	0.265169	0.128	0.448	9.00623e-17	CD45- Immune-like Cells A	Marchf2
Llph	5.4911e-21	0.299242	0.144	0.481	1.11272e-16	CD45- Immune-like Cells A	Llph
Pf4	7.42117e-21	1.7318	0.352	0.171	1.50383e-16	CD45- Immune-like Cells A	Pf4
Mapre1	8.79444e-21	0.285328	0.149	0.489	1.7821e-16	CD45- Immune-like Cells A	Mapre1
Tmem59	1.39988e-20	0.309689	0.193	0.58	2.83672e-16	CD45- Immune-like Cells A	Tmem59
Snu13	1.49685e-20	0.357957	0.162	0.509	3.03321e-16	CD45- Immune-like Cells A	Snu13
Pcbp1	1.53263e-20	0.261125	0.175	0.536	3.10572e-16	CD45- Immune-like Cells A	Pcbp1
Polr2e	1.72796e-20	0.266654	0.115	0.416	3.50153e-16	CD45- Immune-like Cells A	Polr2e
Cct4	2.50101e-20	0.255513	0.159	0.503	5.06804e-16	CD45- Immune-like Cells A	Cct4
Fkbp8	2.53331e-20	0.257174	0.11	0.405	5.13349e-16	CD45- Immune-like Cells A	Fkbp8
Cct5	3.62423e-20	0.285165	0.198	0.578	7.34414e-16	CD45- Immune-like Cells A	Cct5
Cct2	5.33048e-20	0.352263	0.18	0.544	1.08017e-15	CD45- Immune-like Cells A	Cct2
Cox6a1	6.37962e-20	0.260678	0.219	0.625	1.29277e-15	CD45- Immune-like Cells A	Cox6a1
Rdx	7.12946e-20	0.347828	0.144	0.469	1.44471e-15	CD45- Immune-like Cells A	Rdx
Arpc4	9.92396e-20	0.282995	0.157	0.491	2.01099e-15	CD45- Immune-like Cells A	Arpc4
Wfdc17	1.13131e-19	1.74646	0.478	0.329	2.29249e-15	CD45- Immune-like Cells A	Wfdc17
Anp32a	1.13603e-19	0.331038	0.232	0.64	2.30204e-15	CD45- Immune-like Cells A	Anp32a
Fcer1g	1.13676e-19	1.00817	0.744	0.55	2.30354e-15	CD45- Immune-like Cells A	Fcer1g
Aamp	2.23532e-19	0.293117	0.146	0.467	4.52964e-15	CD45- Immune-like Cells A	Aamp
Dpm3	2.60098e-19	0.268079	0.128	0.434	5.27062e-15	CD45- Immune-like Cells A	Dpm3
Gpi1	3.55138e-19	0.345656	0.193	0.56	7.19651e-15	CD45- Immune-like Cells A	Gpi1
Chmp2a	6.36336e-19	0.339753	0.185	0.543	1.28947e-14	CD45- Immune-like Cells A	Chmp2a
Drap1	7.72237e-19	0.392932	0.167	0.507	1.56486e-14	CD45- Immune-like Cells A	Drap1
Eif4b	9.4287e-19	0.272267	0.141	0.45	1.91063e-14	CD45- Immune-like Cells A	Eif4b
Aif1	1.15565e-18	1.56902	0.467	0.34	2.3418e-14	CD45- Immune-like Cells A	Aif1
H2afv	1.42134e-18	0.367219	0.178	0.521	2.88021e-14	CD45- Immune-like Cells A	H2afv
Psmb10	1.79074e-18	0.279343	0.191	0.547	3.62877e-14	CD45- Immune-like Cells A	Psmb10
Mrps14	1.89422e-18	0.362869	0.154	0.476	3.83844e-14	CD45- Immune-like Cells A	Mrps14
Nop10	1.97061e-18	0.272834	0.175	0.512	3.99324e-14	CD45- Immune-like Cells A	Nop10
Ndufb7	2.09124e-18	0.261209	0.235	0.641	4.23768e-14	CD45- Immune-like Cells A	Ndufb7
Rpn2	2.50378e-18	0.265572	0.115	0.399	5.07366e-14	CD45- Immune-like Cells A	Rpn2
Bin1	2.53496e-18	0.280181	0.112	0.393	5.13683e-14	CD45- Immune-like Cells A	Bin1
Tecr	2.58046e-18	0.266323	0.133	0.432	5.22905e-14	CD45- Immune-like Cells A	Tecr
Rnaseh2c	2.58828e-18	0.260723	0.149	0.464	5.2449e-14	CD45- Immune-like Cells A	Rnaseh2c
Bax	3.34591e-18	0.306344	0.18	0.523	6.78015e-14	CD45- Immune-like Cells A	Bax
Naa50	4.28418e-18	0.274734	0.107	0.379	8.68147e-14	CD45- Immune-like Cells A	Naa50
Mrpl30	4.31047e-18	0.307675	0.144	0.45	8.73474e-14	CD45- Immune-like Cells A	Mrpl30
Tomm6	4.84397e-18	0.318664	0.251	0.671	9.81581e-14	CD45- Immune-like Cells A	Tomm6
Spcs1	6.06099e-18	0.348389	0.12	0.405	1.2282e-13	CD45- Immune-like Cells A	Spcs1
Bcas2	7.83561e-18	0.299597	0.115	0.394	1.58781e-13	CD45- Immune-like Cells A	Bcas2
Krtcap2	8.4608e-18	0.285441	0.225	0.607	1.7145e-13	CD45- Immune-like Cells A	Krtcap2
Scp2	1.10401e-17	0.283939	0.206	0.57	2.23717e-13	CD45- Immune-like Cells A	Scp2
Vapa	1.47301e-17	0.338894	0.191	0.546	2.9849e-13	CD45- Immune-like Cells A	Vapa
Hadha	1.54888e-17	0.372446	0.12	0.404	3.13866e-13	CD45- Immune-like Cells A	Hadha
Trappc6b	1.92801e-17	0.261441	0.115	0.39	3.90692e-13	CD45- Immune-like Cells A	Trappc6b
Fbl	2.38698e-17	0.352784	0.131	0.419	4.83698e-13	CD45- Immune-like Cells A	Fbl
Eif3i	2.40432e-17	0.321371	0.206	0.574	4.87212e-13	CD45- Immune-like Cells A	Eif3i
Micos13	2.45169e-17	0.356552	0.204	0.568	4.96811e-13	CD45- Immune-like Cells A	Micos13
Arf5	2.6426e-17	0.25895	0.292	0.731	5.35497e-13	CD45- Immune-like Cells A	Arf5
Tomm20	3.12061e-17	0.325769	0.266	0.682	6.3236e-13	CD45- Immune-like Cells A	Tomm20
Mrpl33	4.25166e-17	0.277474	0.191	0.53	8.61556e-13	CD45- Immune-like Cells A	Mrpl33
Cope	4.58938e-17	0.276584	0.12	0.397	9.29993e-13	CD45- Immune-like Cells A	Cope
Pgk1	4.95412e-17	0.340127	0.12	0.394	1.0039e-12	CD45- Immune-like Cells A	Pgk1
Psma6	5.61357e-17	0.358104	0.131	0.414	1.13753e-12	CD45- Immune-like Cells A	Psma6
Eif3k	5.724e-17	0.273546	0.274	0.69	1.15991e-12	CD45- Immune-like Cells A	Eif3k
Pfdn2	6.11835e-17	0.331014	0.149	0.448	1.23982e-12	CD45- Immune-like Cells A	Pfdn2
Laptm4a	7.32075e-17	0.349342	0.196	0.542	1.48348e-12	CD45- Immune-like Cells A	Laptm4a
Eif3d	8.42852e-17	0.26869	0.115	0.384	1.70795e-12	CD45- Immune-like Cells A	Eif3d
1110004F10Rik	9.87483e-17	0.418469	0.131	0.409	2.00104e-12	CD45- Immune-like Cells A	1110004F10Rik
Psmb6	1.02286e-16	0.497932	0.204	0.56	2.07273e-12	CD45- Immune-like Cells A	Psmb6
Ndufa6	1.05056e-16	0.345081	0.204	0.553	2.12885e-12	CD45- Immune-like Cells A	Ndufa6
Napa	1.18883e-16	0.307313	0.089	0.333	2.40904e-12	CD45- Immune-like Cells A	Napa
Ostc	1.18935e-16	0.280517	0.146	0.445	2.4101e-12	CD45- Immune-like Cells A	Ostc
Arf1	1.29516e-16	0.268455	0.245	0.634	2.62452e-12	CD45- Immune-like Cells A	Arf1
1810037I17Rik	1.46081e-16	0.386556	0.164	0.477	2.96019e-12	CD45- Immune-like Cells A	1810037I17Rik
Glrx3	1.51935e-16	0.431245	0.136	0.42	3.0788e-12	CD45- Immune-like Cells A	Glrx3
Psmd13	1.5499e-16	0.254043	0.112	0.374	3.14072e-12	CD45- Immune-like Cells A	Psmd13
Pabpn1	1.90942e-16	0.396386	0.211	0.566	3.86926e-12	CD45- Immune-like Cells A	Pabpn1
Mrps33	2.05926e-16	0.43941	0.149	0.443	4.17289e-12	CD45- Immune-like Cells A	Mrps33
Rnasek	2.16618e-16	0.366737	0.235	0.614	4.38955e-12	CD45- Immune-like Cells A	Rnasek
Snrpe	2.19905e-16	0.421832	0.243	0.624	4.45616e-12	CD45- Immune-like Cells A	Snrpe
Ppib	2.31794e-16	0.286597	0.295	0.74	4.69708e-12	CD45- Immune-like Cells A	Ppib
Selenop	2.76722e-16	1.54589	0.488	0.365	5.60749e-12	CD45- Immune-like Cells A	Selenop
Nme1	3.02101e-16	0.2967	0.211	0.559	6.12178e-12	CD45- Immune-like Cells A	Nme1
Mrps24	3.3104e-16	0.431647	0.172	0.491	6.70819e-12	CD45- Immune-like Cells A	Mrps24
Adh5	3.49615e-16	0.308879	0.102	0.351	7.08459e-12	CD45- Immune-like Cells A	Adh5
Prmt1	3.63627e-16	0.285934	0.131	0.405	7.36853e-12	CD45- Immune-like Cells A	Prmt1
Cyc1	3.86081e-16	0.354179	0.115	0.375	7.82354e-12	CD45- Immune-like Cells A	Cyc1
Nudc	3.9295e-16	0.444983	0.17	0.483	7.96274e-12	CD45- Immune-like Cells A	Nudc
Pcbd2	4.04149e-16	0.26681	0.084	0.315	8.18968e-12	CD45- Immune-like Cells A	Pcbd2
Aimp1	4.07536e-16	0.333673	0.144	0.431	8.25831e-12	CD45- Immune-like Cells A	Aimp1
Rbbp7	4.25379e-16	0.323941	0.112	0.368	8.61988e-12	CD45- Immune-like Cells A	Rbbp7
Zcrb1	4.30125e-16	0.403126	0.154	0.45	8.71606e-12	CD45- Immune-like Cells A	Zcrb1
Trf	4.45216e-16	1.51444	0.483	0.37	9.02185e-12	CD45- Immune-like Cells A	Trf
Rnf130	4.88888e-16	0.251876	0.146	0.433	9.90683e-12	CD45- Immune-like Cells A	Rnf130
Ufc1	7.44223e-16	0.280782	0.131	0.403	1.50809e-11	CD45- Immune-like Cells A	Ufc1
Psmb3	8.99879e-16	0.372866	0.222	0.581	1.82351e-11	CD45- Immune-like Cells A	Psmb3
P4hb	1.01822e-15	0.490037	0.157	0.452	2.06332e-11	CD45- Immune-like Cells A	P4hb
Psmd6	1.02776e-15	0.331738	0.094	0.331	2.08266e-11	CD45- Immune-like Cells A	Psmd6
Ndufa3	1.09878e-15	0.358882	0.17	0.477	2.22658e-11	CD45- Immune-like Cells A	Ndufa3
Timm10b	1.1199e-15	0.311617	0.151	0.442	2.26937e-11	CD45- Immune-like Cells A	Timm10b
Phax	1.2174e-15	0.266304	0.065	0.277	2.46694e-11	CD45- Immune-like Cells A	Phax
Atp5mpl	1.30067e-15	0.345983	0.209	0.55	2.63568e-11	CD45- Immune-like Cells A	Atp5mpl
Gtf2h5	1.30234e-15	0.304563	0.146	0.428	2.63907e-11	CD45- Immune-like Cells A	Gtf2h5
Lamtor5	1.3176e-15	0.294222	0.133	0.405	2.66998e-11	CD45- Immune-like Cells A	Lamtor5
Ndufa11	1.48826e-15	0.310934	0.159	0.454	3.01581e-11	CD45- Immune-like Cells A	Ndufa11
Vta1	1.55272e-15	0.265105	0.065	0.275	3.14643e-11	CD45- Immune-like Cells A	Vta1
Grpel1	1.56946e-15	0.357112	0.125	0.389	3.18036e-11	CD45- Immune-like Cells A	Grpel1
Soat1	1.73119e-15	0.279642	0.136	0.403	3.50808e-11	CD45- Immune-like Cells A	Soat1
Mrpl28	2.10829e-15	0.289687	0.091	0.323	4.27224e-11	CD45- Immune-like Cells A	Mrpl28
Polr2j	2.24182e-15	0.336615	0.12	0.378	4.54281e-11	CD45- Immune-like Cells A	Polr2j
Acbd6	2.30961e-15	0.264281	0.102	0.34	4.68018e-11	CD45- Immune-like Cells A	Acbd6
St13	2.35334e-15	0.423502	0.217	0.564	4.7688e-11	CD45- Immune-like Cells A	St13
Cox7b	2.39871e-15	0.352677	0.232	0.597	4.86074e-11	CD45- Immune-like Cells A	Cox7b
Tmem258	2.43862e-15	0.347147	0.183	0.499	4.94162e-11	CD45- Immune-like Cells A	Tmem258
Chmp3	2.47919e-15	0.369433	0.089	0.319	5.02383e-11	CD45- Immune-like Cells A	Chmp3
Ywhaq	2.8981e-15	0.332296	0.248	0.626	5.8727e-11	CD45- Immune-like Cells A	Ywhaq
Pgrmc1	3.08061e-15	0.287844	0.078	0.297	6.24254e-11	CD45- Immune-like Cells A	Pgrmc1
Vcp	3.32193e-15	0.350754	0.23	0.584	6.73157e-11	CD45- Immune-like Cells A	Vcp
Scpep1	3.33773e-15	0.265304	0.068	0.278	6.76358e-11	CD45- Immune-like Cells A	Scpep1
Suclg1	3.37533e-15	0.445059	0.131	0.397	6.83977e-11	CD45- Immune-like Cells A	Suclg1
Eif6	3.41538e-15	0.436154	0.138	0.411	6.92093e-11	CD45- Immune-like Cells A	Eif6
Morf4l2	3.57917e-15	0.459098	0.11	0.356	7.25284e-11	CD45- Immune-like Cells A	Morf4l2
Iscu	3.73349e-15	0.275939	0.144	0.417	7.56555e-11	CD45- Immune-like Cells A	Iscu
Ndufb3	4.56154e-15	0.420925	0.144	0.418	9.2435e-11	CD45- Immune-like Cells A	Ndufb3
Mrpl23	4.60049e-15	0.477151	0.162	0.458	9.32243e-11	CD45- Immune-like Cells A	Mrpl23
Use1	4.70243e-15	0.324043	0.125	0.386	9.52901e-11	CD45- Immune-like Cells A	Use1
Sec61a1	5.58314e-15	0.318261	0.099	0.334	1.13137e-10	CD45- Immune-like Cells A	Sec61a1
Cct3	5.66001e-15	0.38222	0.146	0.421	1.14694e-10	CD45- Immune-like Cells A	Cct3
Ahsa1	5.98488e-15	0.292372	0.091	0.318	1.21278e-10	CD45- Immune-like Cells A	Ahsa1
Hpf1	6.40696e-15	0.276599	0.076	0.287	1.29831e-10	CD45- Immune-like Cells A	Hpf1
Psmd8	6.52865e-15	0.314162	0.191	0.506	1.32297e-10	CD45- Immune-like Cells A	Psmd8
Ndufb11	6.66743e-15	0.269456	0.251	0.629	1.35109e-10	CD45- Immune-like Cells A	Ndufb11
Dnajc19	6.6707e-15	0.340943	0.12	0.373	1.35175e-10	CD45- Immune-like Cells A	Dnajc19
Cops6	8.76355e-15	0.340278	0.107	0.348	1.77585e-10	CD45- Immune-like Cells A	Cops6
Mpc1	1.00042e-14	0.419045	0.178	0.479	2.02725e-10	CD45- Immune-like Cells A	Mpc1
Ift20	1.01189e-14	0.324783	0.141	0.411	2.05049e-10	CD45- Immune-like Cells A	Ift20
Rnf7	1.06574e-14	0.325533	0.125	0.381	2.15962e-10	CD45- Immune-like Cells A	Rnf7
Trappc4	1.19295e-14	0.34865	0.102	0.334	2.41739e-10	CD45- Immune-like Cells A	Trappc4
Snrpf	1.36286e-14	0.422758	0.209	0.538	2.7617e-10	CD45- Immune-like Cells A	Snrpf
Copb2	1.40055e-14	0.274697	0.107	0.344	2.83808e-10	CD45- Immune-like Cells A	Copb2
Pon2	1.41138e-14	0.254797	0.089	0.309	2.86002e-10	CD45- Immune-like Cells A	Pon2
Tomm7	1.4624e-14	0.31637	0.243	0.611	2.96341e-10	CD45- Immune-like Cells A	Tomm7
Ms4a7	1.46251e-14	1.24832	0.405	0.258	2.96363e-10	CD45- Immune-like Cells A	Ms4a7
Rtraf	1.51555e-14	0.471794	0.211	0.547	3.0711e-10	CD45- Immune-like Cells A	Rtraf
Ehd4	1.64832e-14	0.284408	0.136	0.395	3.34015e-10	CD45- Immune-like Cells A	Ehd4
Tyrobp	1.65221e-14	0.663589	0.742	0.55	3.34803e-10	CD45- Immune-like Cells A	Tyrobp
Hnrnpa1	1.86351e-14	0.389157	0.243	0.604	3.77622e-10	CD45- Immune-like Cells A	Hnrnpa1
Rex1bd	1.9112e-14	0.296458	0.138	0.402	3.87285e-10	CD45- Immune-like Cells A	Rex1bd
Ndufs4	2.0092e-14	0.377441	0.188	0.495	4.07144e-10	CD45- Immune-like Cells A	Ndufs4
Mdh1	2.02802e-14	0.374235	0.172	0.464	4.10959e-10	CD45- Immune-like Cells A	Mdh1
Atp5k	2.05716e-14	0.38291	0.227	0.577	4.16864e-10	CD45- Immune-like Cells A	Atp5k
Fndc3b	2.32192e-14	0.260951	0.123	0.368	4.70514e-10	CD45- Immune-like Cells A	Fndc3b
Psma5	2.71141e-14	0.3361	0.136	0.392	5.49441e-10	CD45- Immune-like Cells A	Psma5
Tm2d2	2.73649e-14	0.31769	0.099	0.327	5.54523e-10	CD45- Immune-like Cells A	Tm2d2
Ppp1ca	3.17232e-14	0.260021	0.292	0.695	6.42839e-10	CD45- Immune-like Cells A	Ppp1ca
Nmt1	3.18724e-14	0.438465	0.12	0.367	6.45861e-10	CD45- Immune-like Cells A	Nmt1
Cox14	3.28303e-14	0.445915	0.146	0.413	6.65272e-10	CD45- Immune-like Cells A	Cox14
Mrpl43	3.38024e-14	0.296734	0.102	0.329	6.84971e-10	CD45- Immune-like Cells A	Mrpl43
Vdac3	3.41077e-14	0.367109	0.159	0.439	6.91159e-10	CD45- Immune-like Cells A	Vdac3
Tcp1	3.56252e-14	0.374772	0.159	0.437	7.21909e-10	CD45- Immune-like Cells A	Tcp1
Psmd2	3.68236e-14	0.381953	0.104	0.335	7.46193e-10	CD45- Immune-like Cells A	Psmd2
Polr2g	3.74064e-14	0.343903	0.117	0.36	7.58004e-10	CD45- Immune-like Cells A	Polr2g
Pfdn6	3.94184e-14	0.433929	0.125	0.373	7.98775e-10	CD45- Immune-like Cells A	Pfdn6
Fkbp2	6.70142e-14	0.343173	0.157	0.428	1.35798e-09	CD45- Immune-like Cells A	Fkbp2
Bola2	6.82482e-14	0.397661	0.193	0.501	1.38298e-09	CD45- Immune-like Cells A	Bola2
Mrpl20	6.84303e-14	0.376919	0.159	0.438	1.38667e-09	CD45- Immune-like Cells A	Mrpl20
Txnip	6.91147e-14	0.262745	0.128	0.374	1.40054e-09	CD45- Immune-like Cells A	Txnip
Pkm	7.85872e-14	0.405198	0.269	0.648	1.59249e-09	CD45- Immune-like Cells A	Pkm
Rtcb	7.94972e-14	0.251115	0.084	0.292	1.61093e-09	CD45- Immune-like Cells A	Rtcb
Nedd8	8.27203e-14	0.309311	0.305	0.724	1.67624e-09	CD45- Immune-like Cells A	Nedd8
Gramd1b	8.28925e-14	0.285988	0.117	0.351	1.67973e-09	CD45- Immune-like Cells A	Gramd1b
Sf3b5	8.44224e-14	0.438091	0.185	0.486	1.71074e-09	CD45- Immune-like Cells A	Sf3b5
Mrpl15	8.89021e-14	0.250714	0.07	0.269	1.80151e-09	CD45- Immune-like Cells A	Mrpl15
Actr10	9.91713e-14	0.320416	0.102	0.324	2.00961e-09	CD45- Immune-like Cells A	Actr10
Hmox2	9.96873e-14	0.250613	0.115	0.347	2.02006e-09	CD45- Immune-like Cells A	Hmox2
Psmb7	1.03189e-13	0.314951	0.123	0.363	2.09101e-09	CD45- Immune-like Cells A	Psmb7
Arrb2	1.11508e-13	0.284127	0.099	0.318	2.2596e-09	CD45- Immune-like Cells A	Arrb2
Itm2c	1.13807e-13	0.412291	0.157	0.426	2.30618e-09	CD45- Immune-like Cells A	Itm2c
Hprt	1.26208e-13	0.476071	0.133	0.385	2.55748e-09	CD45- Immune-like Cells A	Hprt
Bcl7c	1.33026e-13	0.366583	0.12	0.358	2.69564e-09	CD45- Immune-like Cells A	Bcl7c
Selenof	1.44103e-13	0.393031	0.214	0.544	2.92011e-09	CD45- Immune-like Cells A	Selenof
Rab18	1.63949e-13	0.251037	0.078	0.278	3.32226e-09	CD45- Immune-like Cells A	Rab18
Tbcb	1.82431e-13	0.485503	0.175	0.465	3.69677e-09	CD45- Immune-like Cells A	Tbcb
Epn1	1.8265e-13	0.295335	0.102	0.321	3.70121e-09	CD45- Immune-like Cells A	Epn1
Atp5o	1.83944e-13	0.498665	0.227	0.566	3.72743e-09	CD45- Immune-like Cells A	Atp5o
Cct7	1.85016e-13	0.47779	0.185	0.479	3.74917e-09	CD45- Immune-like Cells A	Cct7
D8Ertd738e	2.04294e-13	0.300072	0.311	0.738	4.13981e-09	CD45- Immune-like Cells A	D8Ertd738e
Fundc2	2.04586e-13	0.28801	0.107	0.329	4.14574e-09	CD45- Immune-like Cells A	Fundc2
Fkbp4	2.07814e-13	0.269703	0.102	0.321	4.21115e-09	CD45- Immune-like Cells A	Fkbp4
Ndufa9	2.23608e-13	0.270547	0.081	0.281	4.5312e-09	CD45- Immune-like Cells A	Ndufa9
Psmb2	2.26888e-13	0.33641	0.225	0.557	4.59766e-09	CD45- Immune-like Cells A	Psmb2
Ctsd	2.50517e-13	1.25245	0.598	0.577	5.07648e-09	CD45- Immune-like Cells A	Ctsd
Set	2.52367e-13	0.29202	0.303	0.698	5.11396e-09	CD45- Immune-like Cells A	Set
Bsg	2.54484e-13	0.469652	0.24	0.59	5.15687e-09	CD45- Immune-like Cells A	Bsg
Cetn3	2.67029e-13	0.304148	0.117	0.346	5.41107e-09	CD45- Immune-like Cells A	Cetn3
Sirt2	2.67954e-13	0.422137	0.104	0.325	5.42983e-09	CD45- Immune-like Cells A	Sirt2
Psmc4	2.88485e-13	0.362595	0.141	0.396	5.84586e-09	CD45- Immune-like Cells A	Psmc4
Ndufb4	3.39001e-13	0.54498	0.178	0.463	6.86951e-09	CD45- Immune-like Cells A	Ndufb4
mt-Atp8	3.89871e-13	0.296117	0.319	0.727	7.90034e-09	CD45- Immune-like Cells A	mt-Atp8
Psmd4	4.20559e-13	0.408007	0.211	0.529	8.52222e-09	CD45- Immune-like Cells A	Psmd4
Abhd17a	4.60007e-13	0.298158	0.11	0.334	9.32158e-09	CD45- Immune-like Cells A	Abhd17a
Mrpl34	4.83689e-13	0.418626	0.131	0.372	9.80148e-09	CD45- Immune-like Cells A	Mrpl34
Snx6	4.92819e-13	0.480194	0.162	0.433	9.98648e-09	CD45- Immune-like Cells A	Snx6
Uqcrc1	5.83241e-13	0.319472	0.128	0.361	1.18188e-08	CD45- Immune-like Cells A	Uqcrc1
Ost4	6.00254e-13	0.333297	0.136	0.38	1.21635e-08	CD45- Immune-like Cells A	Ost4
Ap2s1	6.13786e-13	0.540864	0.162	0.43	1.24378e-08	CD45- Immune-like Cells A	Ap2s1
Rnh1	6.96565e-13	0.372416	0.191	0.473	1.41152e-08	CD45- Immune-like Cells A	Rnh1
Yeats4	7.3094e-13	0.280677	0.081	0.276	1.48118e-08	CD45- Immune-like Cells A	Yeats4
Tmem14c	7.35072e-13	0.505851	0.219	0.541	1.48955e-08	CD45- Immune-like Cells A	Tmem14c
Smdt1	9.22663e-13	0.268566	0.277	0.654	1.86969e-08	CD45- Immune-like Cells A	Smdt1
Atp5g1	9.55714e-13	0.373242	0.279	0.661	1.93666e-08	CD45- Immune-like Cells A	Atp5g1
Lamtor2	1.00254e-12	0.498974	0.238	0.575	2.03154e-08	CD45- Immune-like Cells A	Lamtor2
Snrnp27	1.0157e-12	0.397024	0.097	0.304	2.05822e-08	CD45- Immune-like Cells A	Snrnp27
Lgals3bp	1.10526e-12	0.251611	0.081	0.275	2.2397e-08	CD45- Immune-like Cells A	Lgals3bp
Fam89b	1.19326e-12	0.254376	0.099	0.307	2.41802e-08	CD45- Immune-like Cells A	Fam89b
1810058I24Rik	1.20603e-12	0.35741	0.17	0.44	2.44391e-08	CD45- Immune-like Cells A	1810058I24Rik
Ergic3	1.34767e-12	0.388044	0.102	0.312	2.73093e-08	CD45- Immune-like Cells A	Ergic3
Eif1ax	1.42966e-12	0.510067	0.117	0.341	2.89707e-08	CD45- Immune-like Cells A	Eif1ax
Cct8	1.51496e-12	0.455662	0.183	0.47	3.06991e-08	CD45- Immune-like Cells A	Cct8
Snrpd2	1.62577e-12	0.494469	0.24	0.575	3.29447e-08	CD45- Immune-like Cells A	Snrpd2
Fkbp1a	1.66012e-12	0.386202	0.162	0.422	3.36407e-08	CD45- Immune-like Cells A	Fkbp1a
Aprt	1.66551e-12	0.403407	0.175	0.448	3.37499e-08	CD45- Immune-like Cells A	Aprt
Sdhb	1.7475e-12	0.400805	0.167	0.434	3.54112e-08	CD45- Immune-like Cells A	Sdhb
Acadl	1.90756e-12	0.363007	0.117	0.339	3.86547e-08	CD45- Immune-like Cells A	Acadl
Psma2	1.91966e-12	0.557304	0.253	0.609	3.89e-08	CD45- Immune-like Cells A	Psma2
Dap3	1.95615e-12	0.282481	0.073	0.257	3.96395e-08	CD45- Immune-like Cells A	Dap3
Ndufs8	1.96249e-12	0.491169	0.154	0.408	3.97678e-08	CD45- Immune-like Cells A	Ndufs8
Ptprd	1.99811e-12	1.46061	0.264	0.143	4.04897e-08	CD45- Immune-like Cells A	Ptprd
Mrps7	2.13808e-12	0.299923	0.094	0.295	4.3326e-08	CD45- Immune-like Cells A	Mrps7
Cd81	2.66231e-12	1.57142	0.431	0.354	5.39491e-08	CD45- Immune-like Cells A	Cd81
Ncoa4	2.87797e-12	0.358137	0.086	0.278	5.83191e-08	CD45- Immune-like Cells A	Ncoa4
Ndufa12	2.91215e-12	0.520176	0.175	0.447	5.90118e-08	CD45- Immune-like Cells A	Ndufa12
Tnfaip8l2	2.91834e-12	0.312079	0.144	0.384	5.91372e-08	CD45- Immune-like Cells A	Tnfaip8l2
Gnb2	2.98372e-12	0.366135	0.29	0.677	6.0462e-08	CD45- Immune-like Cells A	Gnb2
Park7	3.34636e-12	0.427444	0.287	0.677	6.78107e-08	CD45- Immune-like Cells A	Park7
Bex4	3.62224e-12	1.31324	0.193	0.085	7.3401e-08	CD45- Immune-like Cells A	Bex4
Mrpl52	3.90633e-12	0.293	0.243	0.575	7.91579e-08	CD45- Immune-like Cells A	Mrpl52
Lman1	3.94371e-12	0.306784	0.052	0.216	7.99153e-08	CD45- Immune-like Cells A	Lman1
Arhgdia	3.9463e-12	0.341009	0.251	0.589	7.99679e-08	CD45- Immune-like Cells A	Arhgdia
Sod2	3.97951e-12	0.437958	0.164	0.423	8.06408e-08	CD45- Immune-like Cells A	Sod2
Acaa2	4.11776e-12	0.347467	0.099	0.303	8.34422e-08	CD45- Immune-like Cells A	Acaa2
Pdcd5	4.20098e-12	0.448918	0.209	0.509	8.51287e-08	CD45- Immune-like Cells A	Pdcd5
Tep1	4.31912e-12	0.331953	0.068	0.246	8.75226e-08	CD45- Immune-like Cells A	Tep1
Glrx2	4.86079e-12	0.312827	0.073	0.255	9.8499e-08	CD45- Immune-like Cells A	Glrx2
Bscl2	4.9348e-12	0.250923	0.065	0.239	9.99987e-08	CD45- Immune-like Cells A	Bscl2
Rbx1	5.31452e-12	0.500504	0.266	0.626	1.07693e-07	CD45- Immune-like Cells A	Rbx1
Dctn2	5.38941e-12	0.501938	0.138	0.374	1.09211e-07	CD45- Immune-like Cells A	Dctn2
Ube2m	5.47583e-12	0.393642	0.175	0.445	1.10962e-07	CD45- Immune-like Cells A	Ube2m
Akr1b3	5.82541e-12	0.499801	0.183	0.455	1.18046e-07	CD45- Immune-like Cells A	Akr1b3
Gde1	5.89121e-12	0.272405	0.06	0.228	1.19379e-07	CD45- Immune-like Cells A	Gde1
Ufm1	6.0135e-12	0.293451	0.084	0.273	1.21858e-07	CD45- Immune-like Cells A	Ufm1
Pycard	6.18639e-12	0.496203	0.214	0.515	1.25361e-07	CD45- Immune-like Cells A	Pycard
Ndufb1-ps	6.2608e-12	0.436836	0.256	0.603	1.26869e-07	CD45- Immune-like Cells A	Ndufb1-ps
Rab5c	6.4439e-12	0.41486	0.196	0.479	1.30579e-07	CD45- Immune-like Cells A	Rab5c
Fdx2	7.34994e-12	0.309807	0.089	0.278	1.48939e-07	CD45- Immune-like Cells A	Fdx2
Utp11	7.52594e-12	0.37034	0.099	0.3	1.52506e-07	CD45- Immune-like Cells A	Utp11
Ndufs2	7.91475e-12	0.557118	0.164	0.423	1.60384e-07	CD45- Immune-like Cells A	Ndufs2
Etfa	8.02457e-12	0.273495	0.086	0.274	1.6261e-07	CD45- Immune-like Cells A	Etfa
Gtf2a2	8.31423e-12	0.337341	0.112	0.323	1.6848e-07	CD45- Immune-like Cells A	Gtf2a2
Psmc3	8.33759e-12	0.488071	0.167	0.422	1.68953e-07	CD45- Immune-like Cells A	Psmc3
Etfb	8.38259e-12	0.562156	0.191	0.472	1.69865e-07	CD45- Immune-like Cells A	Etfb
Tmem33	8.3833e-12	0.279631	0.05	0.208	1.69879e-07	CD45- Immune-like Cells A	Tmem33
Myo5a	8.63473e-12	0.268336	0.089	0.276	1.74974e-07	CD45- Immune-like Cells A	Myo5a
Tma7	9.09596e-12	0.273946	0.334	0.752	1.84321e-07	CD45- Immune-like Cells A	Tma7
Snrpb2	9.24642e-12	0.330748	0.11	0.316	1.87369e-07	CD45- Immune-like Cells A	Snrpb2
Usf2	9.48661e-12	0.391404	0.12	0.334	1.92237e-07	CD45- Immune-like Cells A	Usf2
Psmb4	1.01971e-11	0.511067	0.227	0.538	2.06634e-07	CD45- Immune-like Cells A	Psmb4
Elof1	1.02509e-11	0.370485	0.097	0.292	2.07724e-07	CD45- Immune-like Cells A	Elof1
Atraid	1.11674e-11	0.423593	0.104	0.31	2.26296e-07	CD45- Immune-like Cells A	Atraid
C1qbp	1.1307e-11	0.486128	0.125	0.346	2.29125e-07	CD45- Immune-like Cells A	C1qbp
Fam32a	1.16308e-11	0.373873	0.128	0.349	2.35687e-07	CD45- Immune-like Cells A	Fam32a
Scand1	1.18723e-11	0.312838	0.282	0.646	2.40579e-07	CD45- Immune-like Cells A	Scand1
Mrto4	1.20466e-11	0.332435	0.063	0.231	2.44113e-07	CD45- Immune-like Cells A	Mrto4
Gsn	1.22875e-11	0.323636	0.102	0.301	2.48994e-07	CD45- Immune-like Cells A	Gsn
Med8	1.32091e-11	0.33239	0.081	0.264	2.6767e-07	CD45- Immune-like Cells A	Med8
Csrp1	1.3336e-11	0.359683	0.078	0.258	2.70241e-07	CD45- Immune-like Cells A	Csrp1
Ndufb6	1.37392e-11	0.461081	0.115	0.325	2.78411e-07	CD45- Immune-like Cells A	Ndufb6
Anapc13	1.47458e-11	0.487645	0.149	0.387	2.98809e-07	CD45- Immune-like Cells A	Anapc13
Rbis	1.51214e-11	0.356736	0.117	0.328	3.06419e-07	CD45- Immune-like Cells A	Rbis
Ndufs3	1.63027e-11	0.500127	0.131	0.354	3.30358e-07	CD45- Immune-like Cells A	Ndufs3
Eef1d	1.65094e-11	0.280147	0.339	0.752	3.34547e-07	CD45- Immune-like Cells A	Eef1d
Pin1	1.7102e-11	0.440963	0.104	0.304	3.46555e-07	CD45- Immune-like Cells A	Pin1
Ndufa4	1.78192e-11	0.281573	0.352	0.786	3.61089e-07	CD45- Immune-like Cells A	Ndufa4
Ddt	1.78991e-11	0.272976	0.094	0.284	3.62708e-07	CD45- Immune-like Cells A	Ddt
Gm16286	1.86155e-11	0.426759	0.144	0.375	3.77225e-07	CD45- Immune-like Cells A	Gm16286
Psma4	2.01949e-11	0.560061	0.211	0.507	4.09229e-07	CD45- Immune-like Cells A	Psma4
Mrpl54	2.10461e-11	0.342231	0.146	0.377	4.26479e-07	CD45- Immune-like Cells A	Mrpl54
Capns1	2.19302e-11	0.539239	0.217	0.514	4.44393e-07	CD45- Immune-like Cells A	Capns1
Strap	2.1965e-11	0.308521	0.097	0.289	4.451e-07	CD45- Immune-like Cells A	Strap
Polr2i	2.36359e-11	0.381045	0.091	0.278	4.78957e-07	CD45- Immune-like Cells A	Polr2i
Ech1	2.38555e-11	0.493374	0.154	0.396	4.83408e-07	CD45- Immune-like Cells A	Ech1
Imp4	2.39104e-11	0.269727	0.078	0.256	4.84521e-07	CD45- Immune-like Cells A	Imp4
Tmpo	2.48366e-11	0.378459	0.094	0.283	5.0329e-07	CD45- Immune-like Cells A	Tmpo
Nans	2.54617e-11	0.253206	0.07	0.241	5.15957e-07	CD45- Immune-like Cells A	Nans
Kdelr1	2.63822e-11	0.499992	0.097	0.289	5.34609e-07	CD45- Immune-like Cells A	Kdelr1
Msl1	2.71254e-11	0.250436	0.068	0.236	5.49669e-07	CD45- Immune-like Cells A	Msl1
Prdx1	2.92502e-11	1.54541	0.598	0.711	5.92726e-07	CD45- Immune-like Cells A	Prdx1
Leprot	3.23462e-11	0.31265	0.06	0.221	6.55463e-07	CD45- Immune-like Cells A	Leprot
Ndufb2	3.26015e-11	0.573128	0.17	0.425	6.60638e-07	CD45- Immune-like Cells A	Ndufb2
Hras	3.28057e-11	0.367441	0.091	0.279	6.64774e-07	CD45- Immune-like Cells A	Hras
Acp1	3.44282e-11	0.373327	0.091	0.279	6.97652e-07	CD45- Immune-like Cells A	Acp1
Ndufa2	3.53209e-11	0.458755	0.279	0.65	7.15743e-07	CD45- Immune-like Cells A	Ndufa2
Pgd	3.58738e-11	0.331205	0.104	0.301	7.26946e-07	CD45- Immune-like Cells A	Pgd
Rad23a	3.86586e-11	0.250428	0.05	0.201	7.83378e-07	CD45- Immune-like Cells A	Rad23a
Tspan31	4.00238e-11	0.257706	0.06	0.22	8.11042e-07	CD45- Immune-like Cells A	Tspan31
St3gal4	4.30744e-11	0.272653	0.115	0.317	8.72859e-07	CD45- Immune-like Cells A	St3gal4
Ndufb5	4.35768e-11	0.495216	0.258	0.594	8.8304e-07	CD45- Immune-like Cells A	Ndufb5
Fkbp5	5.14821e-11	0.271788	0.086	0.265	1.04323e-06	CD45- Immune-like Cells A	Fkbp5
Cdk4	5.23347e-11	0.315238	0.115	0.32	1.06051e-06	CD45- Immune-like Cells A	Cdk4
Ugp2	5.70258e-11	0.251884	0.073	0.241	1.15557e-06	CD45- Immune-like Cells A	Ugp2
Mrpl12	5.86765e-11	0.452886	0.125	0.335	1.18902e-06	CD45- Immune-like Cells A	Mrpl12
Hsd17b10	6.32065e-11	0.489242	0.136	0.357	1.28082e-06	CD45- Immune-like Cells A	Hsd17b10
Ubxn1	6.67216e-11	0.581064	0.279	0.641	1.35205e-06	CD45- Immune-like Cells A	Ubxn1
Commd3	6.93123e-11	0.344473	0.115	0.316	1.40455e-06	CD45- Immune-like Cells A	Commd3
Mrps18c	7.22202e-11	0.346883	0.104	0.296	1.46347e-06	CD45- Immune-like Cells A	Mrps18c
Psmb5	7.63108e-11	0.493235	0.251	0.575	1.54636e-06	CD45- Immune-like Cells A	Psmb5
Ap2m1	9.12182e-11	0.402681	0.136	0.353	1.84844e-06	CD45- Immune-like Cells A	Ap2m1
Phb2	9.13111e-11	0.47536	0.18	0.437	1.85033e-06	CD45- Immune-like Cells A	Phb2
Stub1	9.19748e-11	0.475928	0.131	0.344	1.86378e-06	CD45- Immune-like Cells A	Stub1
Cyth2	9.2513e-11	0.262173	0.052	0.202	1.87468e-06	CD45- Immune-like Cells A	Cyth2
Eif4a1	9.33816e-11	0.293373	0.358	0.786	1.89228e-06	CD45- Immune-like Cells A	Eif4a1
Ndufv2	9.47794e-11	0.6037	0.159	0.4	1.92061e-06	CD45- Immune-like Cells A	Ndufv2
Snx17	1.00393e-10	0.334424	0.091	0.273	2.03436e-06	CD45- Immune-like Cells A	Snx17
Mydgf	1.03033e-10	0.488584	0.138	0.359	2.08786e-06	CD45- Immune-like Cells A	Mydgf
Snx5	1.1492e-10	0.344127	0.227	0.51	2.32873e-06	CD45- Immune-like Cells A	Snx5
Pfdn4	1.29964e-10	0.259838	0.05	0.194	2.63359e-06	CD45- Immune-like Cells A	Pfdn4
Polr2f	1.30091e-10	0.483072	0.178	0.43	2.63616e-06	CD45- Immune-like Cells A	Polr2f
Lrp6	1.47315e-10	0.299917	0.065	0.222	2.98519e-06	CD45- Immune-like Cells A	Lrp6
Pnkd	1.5339e-10	0.258249	0.081	0.25	3.10829e-06	CD45- Immune-like Cells A	Pnkd
Mrpl48	1.55288e-10	0.333135	0.076	0.241	3.14676e-06	CD45- Immune-like Cells A	Mrpl48
Srsf9	1.55654e-10	0.426604	0.146	0.37	3.15417e-06	CD45- Immune-like Cells A	Srsf9
Lsm3	1.59836e-10	0.302014	0.084	0.256	3.23892e-06	CD45- Immune-like Cells A	Lsm3
Cct6a	1.60552e-10	0.567113	0.164	0.399	3.25342e-06	CD45- Immune-like Cells A	Cct6a
Stard3nl	1.65395e-10	0.350755	0.086	0.258	3.35157e-06	CD45- Immune-like Cells A	Stard3nl
Mapk3	1.67562e-10	0.344279	0.07	0.231	3.39548e-06	CD45- Immune-like Cells A	Mapk3
Selenow	1.74593e-10	0.362609	0.332	0.733	3.53795e-06	CD45- Immune-like Cells A	Selenow
Tomm5	1.74978e-10	0.554816	0.138	0.352	3.54575e-06	CD45- Immune-like Cells A	Tomm5
Ndufs6	1.78861e-10	0.536789	0.204	0.484	3.62444e-06	CD45- Immune-like Cells A	Ndufs6
Fibp	1.82917e-10	0.30661	0.076	0.241	3.70664e-06	CD45- Immune-like Cells A	Fibp
Mpp1	1.83306e-10	0.308949	0.073	0.236	3.71452e-06	CD45- Immune-like Cells A	Mpp1
Arl1	1.84299e-10	0.350348	0.117	0.313	3.73463e-06	CD45- Immune-like Cells A	Arl1
Ivns1abp	1.88916e-10	0.395395	0.136	0.344	3.82819e-06	CD45- Immune-like Cells A	Ivns1abp
Nhp2	1.9026e-10	0.430643	0.141	0.36	3.85543e-06	CD45- Immune-like Cells A	Nhp2
Mrpl42	2.11879e-10	0.607797	0.125	0.332	4.29352e-06	CD45- Immune-like Cells A	Mrpl42
Rbfa	2.1429e-10	0.353474	0.086	0.258	4.34238e-06	CD45- Immune-like Cells A	Rbfa
Nr1h2	2.29449e-10	0.25659	0.057	0.207	4.64956e-06	CD45- Immune-like Cells A	Nr1h2
Snrpa1	2.34941e-10	0.282546	0.086	0.258	4.76084e-06	CD45- Immune-like Cells A	Snrpa1
H2-Eb1	2.429e-10	0.795358	0.653	0.491	4.92212e-06	CD45- Immune-like Cells A	H2-Eb1
Ndufv1	2.45509e-10	0.32641	0.102	0.285	4.97499e-06	CD45- Immune-like Cells A	Ndufv1
Siva1	2.51339e-10	0.308662	0.099	0.28	5.09314e-06	CD45- Immune-like Cells A	Siva1
Sod1	2.57035e-10	0.432732	0.133	0.341	5.20855e-06	CD45- Immune-like Cells A	Sod1
Vps41	2.77206e-10	0.354995	0.094	0.27	5.61731e-06	CD45- Immune-like Cells A	Vps41
Trappc1	2.89356e-10	0.325824	0.07	0.228	5.86351e-06	CD45- Immune-like Cells A	Trappc1
Uqcc3	3.28061e-10	0.484117	0.112	0.303	6.64783e-06	CD45- Immune-like Cells A	Uqcc3
Naa38	3.32963e-10	0.354346	0.099	0.28	6.74716e-06	CD45- Immune-like Cells A	Naa38
Commd1	3.35189e-10	0.507446	0.131	0.336	6.79227e-06	CD45- Immune-like Cells A	Commd1
Bex3	3.3872e-10	0.451719	0.128	0.33	6.86383e-06	CD45- Immune-like Cells A	Bex3
Rab5if	3.505e-10	0.529512	0.217	0.504	7.10253e-06	CD45- Immune-like Cells A	Rab5if
Pdcl3	3.68423e-10	0.346845	0.091	0.264	7.46572e-06	CD45- Immune-like Cells A	Pdcl3
Cmtm3	3.80927e-10	0.25015	0.057	0.203	7.71911e-06	CD45- Immune-like Cells A	Cmtm3
Mrpl36	3.87025e-10	0.395812	0.12	0.318	7.84267e-06	CD45- Immune-like Cells A	Mrpl36
Cyhr1	4.22285e-10	0.259742	0.063	0.213	8.55717e-06	CD45- Immune-like Cells A	Cyhr1
Lrrc25	4.41282e-10	0.345183	0.104	0.286	8.94213e-06	CD45- Immune-like Cells A	Lrrc25
Mrfap1	4.86762e-10	0.641246	0.232	0.532	9.86375e-06	CD45- Immune-like Cells A	Mrfap1
Snrpd1	5.55762e-10	0.669756	0.201	0.47	1.1262e-05	CD45- Immune-like Cells A	Snrpd1
Vdac1	5.64797e-10	0.367073	0.123	0.318	1.1445e-05	CD45- Immune-like Cells A	Vdac1
Ppp1r14b	5.72511e-10	0.434167	0.222	0.5	1.16014e-05	CD45- Immune-like Cells A	Ppp1r14b
Ak6	5.77937e-10	0.406253	0.094	0.267	1.17113e-05	CD45- Immune-like Cells A	Ak6
Smim7	5.85391e-10	0.354605	0.057	0.202	1.18624e-05	CD45- Immune-like Cells A	Smim7
Dap	5.89778e-10	0.400054	0.151	0.371	1.19513e-05	CD45- Immune-like Cells A	Dap
Bad	6.05486e-10	0.273085	0.065	0.216	1.22696e-05	CD45- Immune-like Cells A	Bad
Dpy30	6.08233e-10	0.453688	0.104	0.286	1.23252e-05	CD45- Immune-like Cells A	Dpy30
Nfe2l1	6.14576e-10	0.453186	0.11	0.293	1.24538e-05	CD45- Immune-like Cells A	Nfe2l1
Adprh	6.42995e-10	0.391445	0.07	0.225	1.30296e-05	CD45- Immune-like Cells A	Adprh
Lage3	6.71496e-10	0.361452	0.07	0.225	1.36072e-05	CD45- Immune-like Cells A	Lage3
Nbr1	6.9869e-10	0.261949	0.057	0.201	1.41583e-05	CD45- Immune-like Cells A	Nbr1
Blvra	7.14576e-10	0.426403	0.091	0.262	1.44802e-05	CD45- Immune-like Cells A	Blvra
Asah1	7.65269e-10	0.588327	0.125	0.321	1.55074e-05	CD45- Immune-like Cells A	Asah1
Dhrs1	7.88588e-10	0.257689	0.057	0.2	1.59799e-05	CD45- Immune-like Cells A	Dhrs1
Ndufa13	8.33343e-10	0.32089	0.347	0.767	1.68869e-05	CD45- Immune-like Cells A	Ndufa13
Mrpl14	8.80348e-10	0.590628	0.128	0.327	1.78394e-05	CD45- Immune-like Cells A	Mrpl14
Slc39a7	9.46506e-10	0.341561	0.055	0.195	1.918e-05	CD45- Immune-like Cells A	Slc39a7
Gfer	1.05706e-09	0.31836	0.073	0.227	2.14203e-05	CD45- Immune-like Cells A	Gfer
Tmem147	1.15069e-09	0.520544	0.112	0.296	2.33176e-05	CD45- Immune-like Cells A	Tmem147
Romo1	1.17633e-09	0.509292	0.185	0.433	2.38372e-05	CD45- Immune-like Cells A	Romo1
Pfdn1	1.2298e-09	0.575205	0.149	0.363	2.49207e-05	CD45- Immune-like Cells A	Pfdn1
Fam3c	1.23856e-09	0.285414	0.084	0.244	2.50982e-05	CD45- Immune-like Cells A	Fam3c
Akt1	1.34862e-09	0.43654	0.125	0.32	2.73284e-05	CD45- Immune-like Cells A	Akt1
Sem1	1.4579e-09	0.250129	0.347	0.746	2.95428e-05	CD45- Immune-like Cells A	Sem1
Ccs	1.51404e-09	0.250225	0.065	0.211	3.06805e-05	CD45- Immune-like Cells A	Ccs
Med29	1.68142e-09	0.337551	0.068	0.216	3.40722e-05	CD45- Immune-like Cells A	Med29
Ifi27	1.7921e-09	0.468486	0.185	0.422	3.6315e-05	CD45- Immune-like Cells A	Ifi27
Cmc2	1.86024e-09	0.251579	0.047	0.179	3.7696e-05	CD45- Immune-like Cells A	Cmc2
Gltp	1.93359e-09	0.588632	0.146	0.354	3.91824e-05	CD45- Immune-like Cells A	Gltp
Dynlrb1	1.94524e-09	0.590759	0.18	0.417	3.94183e-05	CD45- Immune-like Cells A	Dynlrb1
Sil1	2.12169e-09	0.370091	0.047	0.177	4.29938e-05	CD45- Immune-like Cells A	Sil1
Tubb2a	2.22126e-09	0.257812	0.097	0.263	4.50115e-05	CD45- Immune-like Cells A	Tubb2a
Pgls	2.24025e-09	0.544944	0.258	0.565	4.53963e-05	CD45- Immune-like Cells A	Pgls
Cmc1	2.26414e-09	0.349979	0.07	0.219	4.58805e-05	CD45- Immune-like Cells A	Cmc1
Clns1a	2.37254e-09	0.295499	0.073	0.222	4.80772e-05	CD45- Immune-like Cells A	Clns1a
Psmd3	2.40109e-09	0.273904	0.094	0.258	4.86556e-05	CD45- Immune-like Cells A	Psmd3
Gm2a	2.43775e-09	0.267213	0.204	0.443	4.93986e-05	CD45- Immune-like Cells A	Gm2a
Sec61b	2.76442e-09	0.365042	0.345	0.738	5.60182e-05	CD45- Immune-like Cells A	Sec61b
Glo1	2.87355e-09	0.403366	0.081	0.236	5.82296e-05	CD45- Immune-like Cells A	Glo1
Psmc2	2.9172e-09	0.518767	0.146	0.351	5.91141e-05	CD45- Immune-like Cells A	Psmc2
Tshz1	3.04228e-09	0.363368	0.107	0.278	6.16488e-05	CD45- Immune-like Cells A	Tshz1
Sulf2	3.07528e-09	0.427204	0.089	0.249	6.23175e-05	CD45- Immune-like Cells A	Sulf2
Glod4	3.128e-09	0.372325	0.094	0.257	6.33858e-05	CD45- Immune-like Cells A	Glod4
Clpx	3.26953e-09	0.252623	0.05	0.18	6.62537e-05	CD45- Immune-like Cells A	Clpx
Tpgs1	3.3751e-09	0.303693	0.05	0.18	6.83931e-05	CD45- Immune-like Cells A	Tpgs1
Ggh	3.39094e-09	0.478674	0.086	0.244	6.8714e-05	CD45- Immune-like Cells A	Ggh
Rsl24d1	3.45448e-09	0.395103	0.063	0.204	7.00016e-05	CD45- Immune-like Cells A	Rsl24d1
Ash2l	3.56886e-09	0.262291	0.039	0.16	7.23195e-05	CD45- Immune-like Cells A	Ash2l
Timm13	3.65227e-09	0.612483	0.258	0.567	7.40095e-05	CD45- Immune-like Cells A	Timm13
Ptpmt1	3.74914e-09	0.312133	0.073	0.221	7.59726e-05	CD45- Immune-like Cells A	Ptpmt1
Atp5l	3.90095e-09	0.338371	0.366	0.79	7.90488e-05	CD45- Immune-like Cells A	Atp5l
Ap1s1	4.20177e-09	0.34995	0.073	0.221	8.51447e-05	CD45- Immune-like Cells A	Ap1s1
Tctex1d2	4.27376e-09	0.273922	0.039	0.16	8.66034e-05	CD45- Immune-like Cells A	Tctex1d2
Pld4	4.39621e-09	0.385688	0.154	0.357	8.90849e-05	CD45- Immune-like Cells A	Pld4
Vma21	4.68773e-09	0.311967	0.073	0.219	9.49921e-05	CD45- Immune-like Cells A	Vma21
Atp13a2	4.6938e-09	0.274153	0.068	0.21	9.51151e-05	CD45- Immune-like Cells A	Atp13a2
Tmed3	4.71656e-09	0.584967	0.144	0.345	9.55763e-05	CD45- Immune-like Cells A	Tmed3
Bmyc	5.09159e-09	0.472943	0.086	0.242	0.000103176	CD45- Immune-like Cells A	Bmyc
2610507B11Rik	5.12817e-09	0.353795	0.06	0.196	0.000103917	CD45- Immune-like Cells A	2610507B11Rik
Eci2	5.35776e-09	0.264387	0.055	0.187	0.00010857	CD45- Immune-like Cells A	Eci2
Eef1g	5.54588e-09	0.323562	0.384	0.809	0.000112382	CD45- Immune-like Cells A	Eef1g
Pdia6	5.93994e-09	0.606262	0.235	0.505	0.000120367	CD45- Immune-like Cells A	Pdia6
Mrpl13	6.01497e-09	0.48916	0.099	0.263	0.000121887	CD45- Immune-like Cells A	Mrpl13
Vamp8	6.04005e-09	0.460888	0.261	0.57	0.000122396	CD45- Immune-like Cells A	Vamp8
Ralb	6.85892e-09	0.275152	0.07	0.213	0.000138989	CD45- Immune-like Cells A	Ralb
Eif3l	7.23581e-09	0.615529	0.144	0.341	0.000146626	CD45- Immune-like Cells A	Eif3l
Ndufaf2	7.24897e-09	0.308072	0.07	0.211	0.000146893	CD45- Immune-like Cells A	Ndufaf2
Mex3c	8.03172e-09	0.264912	0.068	0.206	0.000162755	CD45- Immune-like Cells A	Mex3c
Pts	8.92878e-09	0.342115	0.073	0.215	0.000180933	CD45- Immune-like Cells A	Pts
Pgam1	8.93072e-09	0.587592	0.188	0.422	0.000180972	CD45- Immune-like Cells A	Pgam1
Eri3	8.93657e-09	0.327722	0.055	0.184	0.000181091	CD45- Immune-like Cells A	Eri3
Comt	8.98249e-09	0.448193	0.117	0.294	0.000182021	CD45- Immune-like Cells A	Comt
Cdk5rap3	1.03498e-08	0.298319	0.073	0.214	0.000209728	CD45- Immune-like Cells A	Cdk5rap3
Gtf3a	1.03684e-08	0.424559	0.091	0.247	0.000210104	CD45- Immune-like Cells A	Gtf3a
Scimp	1.04497e-08	0.275079	0.039	0.155	0.000211753	CD45- Immune-like Cells A	Scimp
Mpeg1	1.07375e-08	0.309333	0.167	0.364	0.000217586	CD45- Immune-like Cells A	Mpeg1
Hspe1	1.19393e-08	0.521974	0.308	0.66	0.000241938	CD45- Immune-like Cells A	Hspe1
Unc50	1.33324e-08	0.272301	0.063	0.195	0.000270167	CD45- Immune-like Cells A	Unc50
AY036118	1.34608e-08	0.990948	0.7	0.858	0.00027277	CD45- Immune-like Cells A	AY036118
Cisd1	1.43112e-08	0.262303	0.068	0.203	0.000290002	CD45- Immune-like Cells A	Cisd1
Lmo2	1.50476e-08	0.461374	0.084	0.233	0.000304925	CD45- Immune-like Cells A	Lmo2
Sap30	1.50658e-08	0.362471	0.05	0.172	0.000305293	CD45- Immune-like Cells A	Sap30
Hcfc1r1	1.55252e-08	0.569088	0.107	0.272	0.000314602	CD45- Immune-like Cells A	Hcfc1r1
Nudt9	1.58985e-08	0.306087	0.076	0.216	0.000322166	CD45- Immune-like Cells A	Nudt9
Cstb	1.71921e-08	0.391963	0.238	0.488	0.000348381	CD45- Immune-like Cells A	Cstb
Renbp	1.74897e-08	0.257725	0.068	0.203	0.000354411	CD45- Immune-like Cells A	Renbp
Nol12	1.80465e-08	0.309405	0.055	0.18	0.000365694	CD45- Immune-like Cells A	Nol12
Ywhae	1.82189e-08	0.458523	0.311	0.663	0.000369188	CD45- Immune-like Cells A	Ywhae
Gaa	1.82281e-08	0.26778	0.037	0.148	0.000369374	CD45- Immune-like Cells A	Gaa
Atp5d	1.86233e-08	0.430432	0.342	0.739	0.000377382	CD45- Immune-like Cells A	Atp5d
Uqcc2	1.92944e-08	0.605713	0.196	0.435	0.000390981	CD45- Immune-like Cells A	Uqcc2
Zc3h14	1.98402e-08	0.348953	0.068	0.202	0.000402041	CD45- Immune-like Cells A	Zc3h14
Sypl	1.9959e-08	0.265244	0.057	0.184	0.000404449	CD45- Immune-like Cells A	Sypl
Malsu1	2.008e-08	0.317167	0.068	0.203	0.000406901	CD45- Immune-like Cells A	Malsu1
Mrps12	2.02083e-08	0.426355	0.117	0.288	0.000409502	CD45- Immune-like Cells A	Mrps12
Mtx2	2.17966e-08	0.343884	0.063	0.193	0.000441686	CD45- Immune-like Cells A	Mtx2
Bag1	2.29486e-08	0.664504	0.251	0.549	0.000465031	CD45- Immune-like Cells A	Bag1
Ly96	2.35464e-08	0.30306	0.047	0.165	0.000477144	CD45- Immune-like Cells A	Ly96
Elob	2.6069e-08	0.301601	0.371	0.786	0.000528263	CD45- Immune-like Cells A	Elob
Foxo1	2.67426e-08	0.441177	0.172	0.375	0.000541912	CD45- Immune-like Cells A	Foxo1
Ndufs5	2.67916e-08	0.692727	0.248	0.535	0.000542905	CD45- Immune-like Cells A	Ndufs5
Mfsd11	2.74194e-08	0.266317	0.065	0.196	0.000555628	CD45- Immune-like Cells A	Mfsd11
Cndp2	3.04666e-08	0.540853	0.12	0.292	0.000617376	CD45- Immune-like Cells A	Cndp2
Exosc4	3.3296e-08	0.336687	0.055	0.177	0.000674711	CD45- Immune-like Cells A	Exosc4
Trim28	3.47582e-08	0.434625	0.084	0.226	0.00070434	CD45- Immune-like Cells A	Trim28
Hmgn2	3.5692e-08	0.437058	0.112	0.276	0.000723262	CD45- Immune-like Cells A	Hmgn2
Sdf2l1	3.77241e-08	0.30899	0.125	0.296	0.000764441	CD45- Immune-like Cells A	Sdf2l1
Tcn2	4.02663e-08	0.448573	0.086	0.23	0.000815956	CD45- Immune-like Cells A	Tcn2
Ndufb8	4.11414e-08	0.558588	0.279	0.597	0.000833689	CD45- Immune-like Cells A	Ndufb8
Qdpr	4.15855e-08	0.349267	0.057	0.18	0.000842688	CD45- Immune-like Cells A	Qdpr
Lipa	4.24148e-08	0.282647	0.133	0.304	0.000859494	CD45- Immune-like Cells A	Lipa
Ranbp1	4.26977e-08	0.59546	0.24	0.505	0.000865225	CD45- Immune-like Cells A	Ranbp1
Cyb5r3	4.53338e-08	0.487622	0.086	0.23	0.000918644	CD45- Immune-like Cells A	Cyb5r3
Chmp2b	4.93454e-08	0.321656	0.06	0.184	0.000999936	CD45- Immune-like Cells A	Chmp2b
Uqcrb	5.01402e-08	0.573671	0.266	0.57	0.00101604	CD45- Immune-like Cells A	Uqcrb
Fam162a	5.16378e-08	0.500471	0.131	0.306	0.00104639	CD45- Immune-like Cells A	Fam162a
Pmpcb	5.39072e-08	0.272113	0.052	0.17	0.00109238	CD45- Immune-like Cells A	Pmpcb
Il31ra	5.45484e-08	0.606041	0.172	0.38	0.00110537	CD45- Immune-like Cells A	Il31ra
Rps29	5.92351e-08	0.267902	0.93	0.988	0.00120034	CD45- Immune-like Cells A	Rps29
Slc35f6	6.33759e-08	0.262383	0.037	0.142	0.00128425	CD45- Immune-like Cells A	Slc35f6
Ruvbl1	6.59303e-08	0.316235	0.065	0.191	0.00133601	CD45- Immune-like Cells A	Ruvbl1
Slirp	6.64403e-08	0.33605	0.084	0.224	0.00134635	CD45- Immune-like Cells A	Slirp
Nus1	6.67753e-08	0.357452	0.055	0.173	0.00135313	CD45- Immune-like Cells A	Nus1
Banf1	6.68848e-08	0.532762	0.154	0.346	0.00135535	CD45- Immune-like Cells A	Banf1
Cfap36	7.27336e-08	0.298365	0.05	0.164	0.00147387	CD45- Immune-like Cells A	Cfap36
Dctpp1	8.13388e-08	0.548701	0.107	0.262	0.00164825	CD45- Immune-like Cells A	Dctpp1
Fh1	8.72483e-08	0.26858	0.057	0.176	0.001768	CD45- Immune-like Cells A	Fh1
Nr5a2	8.84912e-08	1.15739	0.175	0.094	0.00179319	CD45- Immune-like Cells A	Nr5a2
Gclm	8.96482e-08	0.498127	0.06	0.18	0.00181663	CD45- Immune-like Cells A	Gclm
Ccl8	9.1401e-08	1.70134	0.112	0.046	0.00185215	CD45- Immune-like Cells A	Ccl8
Cuedc2	9.28335e-08	0.676277	0.138	0.318	0.00188118	CD45- Immune-like Cells A	Cuedc2
Mt1	9.61013e-08	1.28559	0.431	0.4	0.0019474	CD45- Immune-like Cells A	Mt1
Plin3	9.69757e-08	0.395614	0.065	0.189	0.00196512	CD45- Immune-like Cells A	Plin3
Yif1a	9.98907e-08	0.25342	0.057	0.176	0.00202418	CD45- Immune-like Cells A	Yif1a
Cenpb	1.01132e-07	0.56892	0.107	0.261	0.00204934	CD45- Immune-like Cells A	Cenpb
Smarcad1	1.03167e-07	0.290386	0.057	0.175	0.00209057	CD45- Immune-like Cells A	Smarcad1
Ndufc2	1.04409e-07	0.611091	0.227	0.485	0.00211575	CD45- Immune-like Cells A	Ndufc2
Ppia	1.05142e-07	0.489885	0.762	0.953	0.0021306	CD45- Immune-like Cells A	Ppia
Timm8b	1.05766e-07	0.509282	0.125	0.295	0.00214324	CD45- Immune-like Cells A	Timm8b
Atp5f1	1.09153e-07	0.383696	0.347	0.722	0.00221188	CD45- Immune-like Cells A	Atp5f1
Tbca	1.10717e-07	0.558608	0.274	0.571	0.00224357	CD45- Immune-like Cells A	Tbca
Stk16	1.14676e-07	0.299632	0.06	0.179	0.00232379	CD45- Immune-like Cells A	Stk16
Nrp1	1.15113e-07	0.482818	0.102	0.249	0.00233266	CD45- Immune-like Cells A	Nrp1
Ssr4	1.16815e-07	0.46725	0.311	0.64	0.00236715	CD45- Immune-like Cells A	Ssr4
Ei24	1.20114e-07	0.252393	0.05	0.161	0.00243399	CD45- Immune-like Cells A	Ei24
Gm15564	1.24454e-07	0.429193	0.11	0.262	0.00252194	CD45- Immune-like Cells A	Gm15564
Rab3il1	1.24518e-07	0.263791	0.063	0.183	0.00252323	CD45- Immune-like Cells A	Rab3il1
Brd3	1.27445e-07	0.268837	0.06	0.178	0.00258254	CD45- Immune-like Cells A	Brd3
Dnmt1	1.28208e-07	0.475857	0.089	0.227	0.002598	CD45- Immune-like Cells A	Dnmt1
Cd74	1.3191e-07	0.434295	0.755	0.556	0.00267302	CD45- Immune-like Cells A	Cd74
Ndufa5	1.33846e-07	0.858845	0.193	0.421	0.00271225	CD45- Immune-like Cells A	Ndufa5
Pla2g15	1.50632e-07	0.319542	0.047	0.156	0.00305241	CD45- Immune-like Cells A	Pla2g15
Swi5	1.62876e-07	0.667199	0.245	0.515	0.00330053	CD45- Immune-like Cells A	Swi5
Triap1	1.74791e-07	0.325444	0.065	0.187	0.00354197	CD45- Immune-like Cells A	Triap1
Lsm10	1.76682e-07	0.271182	0.057	0.173	0.00358029	CD45- Immune-like Cells A	Lsm10
Prpf19	1.77996e-07	0.316316	0.063	0.182	0.00360691	CD45- Immune-like Cells A	Prpf19
Uqcr10	1.8319e-07	0.675562	0.292	0.614	0.00371217	CD45- Immune-like Cells A	Uqcr10
Igsf6	1.99515e-07	0.441662	0.097	0.238	0.00404297	CD45- Immune-like Cells A	Igsf6
Tnni3	2.18909e-07	1.052	0.136	0.064	0.00443597	CD45- Immune-like Cells A	Tnni3
Mrpl51	2.32256e-07	0.771594	0.146	0.324	0.00470644	CD45- Immune-like Cells A	Mrpl51
Selenoh	2.436e-07	0.631992	0.175	0.377	0.0049363	CD45- Immune-like Cells A	Selenoh
Mcee	2.44916e-07	0.384396	0.052	0.162	0.00496297	CD45- Immune-like Cells A	Mcee
Ndufa8	2.64164e-07	0.579537	0.206	0.44	0.00535303	CD45- Immune-like Cells A	Ndufa8
Jun	2.99942e-07	0.270546	0.3	0.564	0.00607802	CD45- Immune-like Cells A	Jun
Chchd7	3.17825e-07	0.257564	0.065	0.182	0.0064404	CD45- Immune-like Cells A	Chchd7
Slc30a9	3.524e-07	0.306806	0.052	0.16	0.00714103	CD45- Immune-like Cells A	Slc30a9
Eva1b	3.66918e-07	0.316734	0.063	0.177	0.00743523	CD45- Immune-like Cells A	Eva1b
Fmc1	4.19478e-07	0.526428	0.086	0.217	0.00850031	CD45- Immune-like Cells A	Fmc1
Parp2	4.24194e-07	0.366565	0.07	0.19	0.00859587	CD45- Immune-like Cells A	Parp2
Unc93b1	4.86509e-07	0.340993	0.225	0.451	0.00985861	CD45- Immune-like Cells A	Unc93b1
Slc39a1	5.10286e-07	0.329272	0.05	0.154	0.0103404	CD45- Immune-like Cells A	Slc39a1
Iah1	5.58306e-07	0.534852	0.099	0.238	0.0113135	CD45- Immune-like Cells A	Iah1
Ppa1	5.72298e-07	0.30419	0.081	0.205	0.011597	CD45- Immune-like Cells A	Ppa1
Aldh9a1	5.90623e-07	0.502877	0.078	0.202	0.0119684	CD45- Immune-like Cells A	Aldh9a1
Itpa	6.37256e-07	0.365554	0.047	0.148	0.0129134	CD45- Immune-like Cells A	Itpa
Rin2	6.37782e-07	0.279986	0.037	0.13	0.012924	CD45- Immune-like Cells A	Rin2
Fam234a	6.6357e-07	0.312483	0.05	0.153	0.0134466	CD45- Immune-like Cells A	Fam234a
Lyrm2	6.73112e-07	0.291463	0.05	0.151	0.01364	CD45- Immune-like Cells A	Lyrm2
Myof	6.80392e-07	0.373664	0.091	0.221	0.0137875	CD45- Immune-like Cells A	Myof
Vdac2	7.41462e-07	0.62783	0.269	0.553	0.015025	CD45- Immune-like Cells A	Vdac2
Mettl9	7.45525e-07	0.362099	0.081	0.204	0.0151073	CD45- Immune-like Cells A	Mettl9
Mrpl53	7.62412e-07	0.410802	0.063	0.174	0.0154495	CD45- Immune-like Cells A	Mrpl53
Arl3	7.69717e-07	0.517116	0.102	0.239	0.0155975	CD45- Immune-like Cells A	Arl3
Tmem37	7.75511e-07	0.294741	0.063	0.173	0.015715	CD45- Immune-like Cells A	Tmem37
Mcrip1	7.81932e-07	0.569767	0.138	0.303	0.0158451	CD45- Immune-like Cells A	Mcrip1
Slc25a5	8.30709e-07	0.478028	0.339	0.692	0.0168335	CD45- Immune-like Cells A	Slc25a5
Phf11b	8.48646e-07	0.390467	0.081	0.204	0.017197	CD45- Immune-like Cells A	Phf11b
Commd9	8.73828e-07	0.330502	0.05	0.152	0.0177073	CD45- Immune-like Cells A	Commd9
Tpi1	9.03413e-07	0.659175	0.18	0.377	0.0183068	CD45- Immune-like Cells A	Tpi1
Ms4a6d	9.90533e-07	0.43739	0.112	0.255	0.0200722	CD45- Immune-like Cells A	Ms4a6d
Nelfe	1.006e-06	0.348697	0.065	0.176	0.0203857	CD45- Immune-like Cells A	Nelfe
Psma7	1.01258e-06	0.510671	0.332	0.676	0.0205189	CD45- Immune-like Cells A	Psma7
Ran	1.05491e-06	0.584991	0.303	0.604	0.0213767	CD45- Immune-like Cells A	Ran
Aldh3b1	1.22934e-06	0.321021	0.06	0.166	0.0249113	CD45- Immune-like Cells A	Aldh3b1
Rit1	1.24019e-06	0.316864	0.068	0.179	0.0251312	CD45- Immune-like Cells A	Rit1
Dag1	1.26566e-06	0.418099	0.073	0.188	0.0256474	CD45- Immune-like Cells A	Dag1
Magohb	1.26598e-06	0.303636	0.06	0.166	0.0256538	CD45- Immune-like Cells A	Magohb
Amdhd2	1.35137e-06	0.447008	0.081	0.201	0.0273841	CD45- Immune-like Cells A	Amdhd2
Acp2	1.4703e-06	0.25391	0.047	0.143	0.0297942	CD45- Immune-like Cells A	Acp2
Hfe	1.5473e-06	0.479306	0.099	0.231	0.0313544	CD45- Immune-like Cells A	Hfe
Cops9	1.58839e-06	0.71539	0.217	0.443	0.0321872	CD45- Immune-like Cells A	Cops9
Eif4ebp1	1.62157e-06	0.573084	0.12	0.267	0.0328595	CD45- Immune-like Cells A	Eif4ebp1
Pole3	1.66832e-06	0.361877	0.055	0.156	0.0338069	CD45- Immune-like Cells A	Pole3
Dhrs4	1.7579e-06	0.42115	0.057	0.16	0.035622	CD45- Immune-like Cells A	Dhrs4
Rpl28	1.76616e-06	0.342031	0.888	0.981	0.0357894	CD45- Immune-like Cells A	Rpl28
Pdap1	1.81344e-06	0.759032	0.227	0.462	0.0367476	CD45- Immune-like Cells A	Pdap1
Esd	1.87854e-06	0.798684	0.251	0.509	0.0380668	CD45- Immune-like Cells A	Esd
Mertk	1.9992e-06	0.501804	0.057	0.158	0.0405118	CD45- Immune-like Cells A	Mertk
Dynll2	2.06423e-06	0.573287	0.133	0.287	0.0418295	CD45- Immune-like Cells A	Dynll2
Ndufab1	2.11688e-06	0.671815	0.211	0.426	0.0428965	CD45- Immune-like Cells A	Ndufab1
Cox5a	2.23067e-06	0.479599	0.358	0.709	0.0452023	CD45- Immune-like Cells A	Cox5a
Cacna1d	2.51893e-06	0.270187	0.031	0.114	0.0510437	CD45- Immune-like Cells A	Cacna1d
Hsbp1	2.51938e-06	0.737102	0.193	0.394	0.0510526	CD45- Immune-like Cells A	Hsbp1
Gja1	2.53904e-06	1.20834	0.17	0.099	0.0514511	CD45- Immune-like Cells A	Gja1
Cd302	2.58706e-06	0.347144	0.063	0.166	0.0524241	CD45- Immune-like Cells A	Cd302
Sirpa	2.60496e-06	0.40463	0.159	0.325	0.0527869	CD45- Immune-like Cells A	Sirpa
Bag6	2.92049e-06	0.550589	0.094	0.218	0.0591809	CD45- Immune-like Cells A	Bag6
Mrpl27	2.98588e-06	0.367933	0.084	0.201	0.060506	CD45- Immune-like Cells A	Mrpl27
Dnlz	3.0542e-06	0.466879	0.073	0.184	0.0618903	CD45- Immune-like Cells A	Dnlz
Hmgb1	3.15469e-06	0.536957	0.413	0.82	0.0639267	CD45- Immune-like Cells A	Hmgb1
Plbd2	3.26956e-06	0.496562	0.081	0.196	0.0662544	CD45- Immune-like Cells A	Plbd2
Map1lc3a	3.30972e-06	0.557536	0.133	0.283	0.0670682	CD45- Immune-like Cells A	Map1lc3a
Cfl2	3.67718e-06	0.313844	0.052	0.146	0.0745144	CD45- Immune-like Cells A	Cfl2
Anp32b	3.73675e-06	0.712833	0.329	0.657	0.0757214	CD45- Immune-like Cells A	Anp32b
Cryzl1	3.87675e-06	0.275764	0.047	0.138	0.0785584	CD45- Immune-like Cells A	Cryzl1
Cdc42bpb	3.96649e-06	0.252154	0.042	0.129	0.0803769	CD45- Immune-like Cells A	Cdc42bpb
Ucp2	4.04163e-06	0.505829	0.342	0.663	0.0818996	CD45- Immune-like Cells A	Ucp2
Mrpl55	4.14545e-06	0.41435	0.076	0.186	0.0840034	CD45- Immune-like Cells A	Mrpl55
Gpr137b	4.48409e-06	0.331651	0.076	0.184	0.0908656	CD45- Immune-like Cells A	Gpr137b
Sdhd	4.54133e-06	0.412128	0.07	0.177	0.0920255	CD45- Immune-like Cells A	Sdhd
Mrpl17	4.85806e-06	0.462372	0.117	0.254	0.0984438	CD45- Immune-like Cells A	Mrpl17
C3ar1	4.29166e-246	1.6799	0.859	0.063	8.69663e-242	Tissue Macrophages	C3ar1
Itga9	3.17142e-213	1.79723	0.792	0.066	6.42656e-209	Tissue Macrophages	Itga9
C5ar1	4.43526e-211	1.42197	0.792	0.065	8.98761e-207	Tissue Macrophages	C5ar1
Mrc11	1.46822e-209	1.69106	0.859	0.086	2.9752e-205	Tissue Macrophages	Mrc1
Snx24	2.49587e-200	1.39497	0.732	0.057	5.05762e-196	Tissue Macrophages	Snx24
Adap2	1.23915e-198	1.08116	0.758	0.069	2.51101e-194	Tissue Macrophages	Adap2
Fcgr3	4.44834e-195	1.65959	0.949	0.152	9.01411e-191	Tissue Macrophages	Fcgr3
Mafb	4.17907e-190	1.75056	0.893	0.123	8.46847e-186	Tissue Macrophages	Mafb
Itgb51	4.87565e-190	1.24649	0.848	0.106	9.88001e-186	Tissue Macrophages	Itgb5
Adgre11	9.19673e-189	1.26792	0.859	0.104	1.86363e-184	Tissue Macrophages	Adgre1
Ifi207	4.62432e-188	1.8761	0.924	0.153	9.37072e-184	Tissue Macrophages	Ifi207
Cd14	8.18604e-188	1.95378	0.901	0.133	1.65882e-183	Tissue Macrophages	Cd14
Fcgr11	1.26448e-187	1.04417	0.823	0.09	2.56234e-183	Tissue Macrophages	Fcgr1
Ms4a71	1.75115e-186	1.89065	0.938	0.147	3.54854e-182	Tissue Macrophages	Ms4a7
Ophn1	7.75562e-183	1.02008	0.659	0.045	1.5716e-178	Tissue Macrophages	Ophn1
Csf1r	7.73076e-181	1.28877	0.961	0.157	1.56656e-176	Tissue Macrophages	Csf1r
Axl1	9.26364e-179	1.08598	0.775	0.085	1.87718e-174	Tissue Macrophages	Axl
Mertk1	5.03177e-178	1.03064	0.617	0.038	1.01964e-173	Tissue Macrophages	Mertk
Sash1	2.6765e-167	1.21792	0.727	0.084	5.42367e-163	Tissue Macrophages	Sash1
Stab1	9.67353e-167	1.231	0.718	0.073	1.96024e-162	Tissue Macrophages	Stab1
Creb5	1.90138e-165	1.62839	0.654	0.06	3.85295e-161	Tissue Macrophages	Creb5
Trem21	2.76624e-165	1.97877	0.814	0.115	5.6055e-161	Tissue Macrophages	Trem2
Lgmn	2.94465e-165	1.7661	0.975	0.232	5.96704e-161	Tissue Macrophages	Lgmn
Cxcl16	1.00902e-164	1.17333	0.876	0.137	2.04468e-160	Tissue Macrophages	Cxcl16
Pla2g7	1.02717e-163	1.12892	0.763	0.09	2.08147e-159	Tissue Macrophages	Pla2g7
Slc11a1	7.49816e-163	0.999525	0.769	0.099	1.51943e-158	Tissue Macrophages	Slc11a1
Rab7b	3.2399e-161	1.24098	0.758	0.1	6.56532e-157	Tissue Macrophages	Rab7b
Tbxas1	2.99243e-159	1.30304	0.811	0.125	6.06386e-155	Tissue Macrophages	Tbxas1
Slc15a3	4.68663e-159	1.58751	0.873	0.165	9.49699e-155	Tissue Macrophages	Slc15a3
Abca1	3.02795e-158	1.88641	0.856	0.176	6.13584e-154	Tissue Macrophages	Abca1
P2ry6	9.82408e-158	0.969014	0.699	0.083	1.99075e-153	Tissue Macrophages	P2ry6
Hpgds1	3.27198e-157	1.07074	0.701	0.078	6.63033e-153	Tissue Macrophages	Hpgds
Arhgap22	6.56155e-157	1.09637	0.693	0.078	1.32963e-152	Tissue Macrophages	Arhgap22
Slc8a1	4.04614e-156	1.53184	0.915	0.177	8.19911e-152	Tissue Macrophages	Slc8a1
Sirpa1	7.8231e-155	1.29387	0.89	0.167	1.58527e-150	Tissue Macrophages	Sirpa
Dab2	2.02608e-152	1.36635	0.78	0.116	4.10564e-148	Tissue Macrophages	Dab2
Pltp	1.21496e-150	1.65793	0.831	0.14	2.462e-146	Tissue Macrophages	Pltp
Cd93	6.32355e-150	0.873963	0.69	0.079	1.2814e-145	Tissue Macrophages	Cd93
Cd300a	1.32951e-149	1.16547	0.828	0.139	2.69411e-145	Tissue Macrophages	Cd300a
Hmox11	1.8356e-149	0.82253	0.721	0.092	3.71967e-145	Tissue Macrophages	Hmox1
C1qc1	8.79125e-149	1.83507	0.969	0.226	1.78146e-144	Tissue Macrophages	C1qc
Tmcc3	7.47593e-147	1.56299	0.817	0.152	1.51492e-142	Tissue Macrophages	Tmcc3
Clec4a2	8.68004e-147	0.922524	0.741	0.1	1.75892e-142	Tissue Macrophages	Clec4a2
Rnf150	1.24098e-146	1.2396	0.645	0.074	2.51472e-142	Tissue Macrophages	Rnf150
Wdfy3	1.50761e-145	0.858185	0.808	0.135	3.05503e-141	Tissue Macrophages	Wdfy3
C1qb1	4.92377e-144	1.94699	0.977	0.266	9.97753e-140	Tissue Macrophages	C1qb
Atp6v1a	7.18904e-143	1.29607	0.845	0.183	1.45679e-138	Tissue Macrophages	Atp6v1a
C1qa1	4.50484e-141	1.86067	0.961	0.245	9.12861e-137	Tissue Macrophages	C1qa
Cttnbp2nl	2.54822e-139	0.86103	0.654	0.085	5.16372e-135	Tissue Macrophages	Cttnbp2nl
Anxa3	9.39856e-138	0.916083	0.668	0.087	1.90452e-133	Tissue Macrophages	Anxa3
Hacd4	1.98101e-137	0.823676	0.625	0.07	4.01432e-133	Tissue Macrophages	Hacd4
Nlrp3	6.9016e-137	1.44254	0.766	0.135	1.39854e-132	Tissue Macrophages	Nlrp3
Slco2b11	7.96033e-137	0.704155	0.476	0.026	1.61308e-132	Tissue Macrophages	Slco2b1
Frmd4b	1.19142e-136	1.26253	0.808	0.151	2.41429e-132	Tissue Macrophages	Frmd4b
Stard9	1.65003e-136	0.720332	0.538	0.044	3.34362e-132	Tissue Macrophages	Stard9
Rab3il11	2.23398e-136	0.710697	0.611	0.065	4.52694e-132	Tissue Macrophages	Rab3il1
Aoah	2.87155e-136	1.136	0.682	0.091	5.8189e-132	Tissue Macrophages	Aoah
Timp2	4.87397e-136	1.36375	0.831	0.174	9.87661e-132	Tissue Macrophages	Timp2
Selenop1	5.0736e-136	1.87668	0.946	0.269	1.02811e-131	Tissue Macrophages	Selenop
Zfhx3	5.40434e-136	1.05007	0.772	0.135	1.09514e-131	Tissue Macrophages	Zfhx3
Apobec1	7.08068e-136	1.16623	0.777	0.134	1.43483e-131	Tissue Macrophages	Apobec1
Zdhhc14	1.35091e-135	1.40697	0.715	0.114	2.73748e-131	Tissue Macrophages	Zdhhc14
Hexa	1.54144e-135	1.41609	0.972	0.317	3.12358e-131	Tissue Macrophages	Hexa
Pid1	2.06197e-135	1.42248	0.89	0.184	4.17838e-131	Tissue Macrophages	Pid1
Mitf	2.73702e-135	1.17402	0.685	0.099	5.5463e-131	Tissue Macrophages	Mitf
App	9.78033e-135	1.19599	0.901	0.205	1.98189e-130	Tissue Macrophages	App
Lrrc251	1.08152e-134	0.870173	0.786	0.139	2.19159e-130	Tissue Macrophages	Lrrc25
Ms4a6d1	1.39928e-133	0.879957	0.752	0.116	2.83549e-129	Tissue Macrophages	Ms4a6d
Cd300c2	1.63517e-133	1.22436	0.882	0.194	3.31351e-129	Tissue Macrophages	Cd300c2
Fcgr2b	4.77895e-133	1.07849	0.792	0.148	9.68407e-129	Tissue Macrophages	Fcgr2b
Mpeg11	5.39458e-133	1.19153	0.901	0.205	1.09316e-128	Tissue Macrophages	Mpeg1
Ctss1	1.98441e-132	1.77148	0.997	0.435	4.0212e-128	Tissue Macrophages	Ctss
Ctsb1	1.35432e-131	2.09438	0.997	0.495	2.74439e-127	Tissue Macrophages	Ctsb
Gm15726	2.70023e-131	1.64089	0.701	0.116	5.47176e-127	Tissue Macrophages	Gm15726
Grn	2.24818e-130	1.41634	0.949	0.278	4.55571e-126	Tissue Macrophages	Grn
Rab20	4.03196e-130	1.15237	0.808	0.157	8.17036e-126	Tissue Macrophages	Rab20
Plin2	6.56389e-130	1.80386	0.873	0.233	1.33011e-125	Tissue Macrophages	Plin2
Tmem106a	1.17338e-129	0.804088	0.614	0.077	2.37774e-125	Tissue Macrophages	Tmem106a
Apoe1	2.69608e-129	2.19014	0.969	0.435	5.46333e-125	Tissue Macrophages	Apoe
Lair1	2.81303e-129	0.804225	0.639	0.082	5.70032e-125	Tissue Macrophages	Lair1
Lrp11	5.70245e-129	1.02477	0.777	0.144	1.15554e-124	Tissue Macrophages	Lrp1
Lpcat2	1.13586e-128	0.868509	0.696	0.103	2.3017e-124	Tissue Macrophages	Lpcat2
Ifi204	2.68472e-128	0.788915	0.6	0.07	5.44031e-124	Tissue Macrophages	Ifi204
Tmem86a	8.22794e-127	0.773135	0.685	0.104	1.66731e-122	Tissue Macrophages	Tmem86a
Unc93b11	3.93809e-126	1.2732	0.955	0.293	7.98015e-122	Tissue Macrophages	Unc93b1
Blvrb1	2.60165e-125	1.17692	0.893	0.226	5.27197e-121	Tissue Macrophages	Blvrb
Aif11	8.53466e-125	1.21448	0.946	0.241	1.72946e-120	Tissue Macrophages	Aif1
Cybb	2.60293e-123	1.01187	0.913	0.213	5.27458e-119	Tissue Macrophages	Cybb
Lyz21	3.11994e-123	1.83018	0.997	0.366	6.32224e-119	Tissue Macrophages	Lyz2
Fnip2	5.60521e-123	1.15447	0.623	0.089	1.13584e-118	Tissue Macrophages	Fnip2
Trf1	1.68229e-122	1.42841	0.941	0.275	3.40899e-118	Tissue Macrophages	Trf
Marcks1	2.34184e-122	1.21814	0.946	0.264	4.74551e-118	Tissue Macrophages	Marcks
Lamp1	2.57901e-122	1.48498	0.986	0.437	5.2261e-118	Tissue Macrophages	Lamp1
Abcc3	3.71437e-122	0.566857	0.439	0.026	7.52679e-118	Tissue Macrophages	Abcc3
Lrmda	1.76753e-121	1.18827	0.913	0.231	3.58173e-117	Tissue Macrophages	Lrmda
Vcam1	2.71326e-121	1.48629	0.479	0.038	5.49815e-117	Tissue Macrophages	Vcam1
Atp13a21	1.26894e-120	0.740951	0.625	0.09	2.57138e-116	Tissue Macrophages	Atp13a2
Sdc3	1.60364e-120	0.850642	0.625	0.094	3.24962e-116	Tissue Macrophages	Sdc3
Rgl1	4.29568e-120	0.935442	0.623	0.088	8.70476e-116	Tissue Macrophages	Rgl1
Gab2	7.3948e-120	1.42369	0.93	0.27	1.49848e-115	Tissue Macrophages	Gab2
Nceh1	9.62472e-120	1.06997	0.766	0.162	1.95035e-115	Tissue Macrophages	Nceh1
4930430E12Rik	7.33644e-119	0.604244	0.423	0.024	1.48666e-114	Tissue Macrophages	4930430E12Rik
Slc29a3	7.9036e-119	0.662373	0.614	0.088	1.60159e-114	Tissue Macrophages	Slc29a3
Renbp1	9.36374e-119	0.692238	0.608	0.086	1.89747e-114	Tissue Macrophages	Renbp
Camk1	9.63111e-119	0.523656	0.645	0.091	1.95165e-114	Tissue Macrophages	Camk1
Cd681	1.53607e-118	1.25995	0.932	0.26	3.1127e-114	Tissue Macrophages	Cd68
Clec12a1	1.71883e-117	0.782064	0.794	0.164	3.48304e-113	Tissue Macrophages	Clec12a
Igsf61	1.78266e-117	0.692701	0.685	0.111	3.61238e-113	Tissue Macrophages	Igsf6
Ccl6	2.68679e-117	1.14975	0.82	0.18	5.44451e-113	Tissue Macrophages	Ccl6
Fgd4	4.31666e-117	0.824428	0.549	0.065	8.74727e-113	Tissue Macrophages	Fgd4
Plekhm2	6.25801e-117	1.10092	0.707	0.142	1.26812e-112	Tissue Macrophages	Plekhm2
Tmem371	1.59528e-116	0.640215	0.561	0.066	3.23268e-112	Tissue Macrophages	Tmem37
Fblim1	2.41926e-115	0.707476	0.425	0.029	4.9024e-111	Tissue Macrophages	Fblim1
Lpl	2.45123e-115	1.71737	0.623	0.097	4.96717e-111	Tissue Macrophages	Lpl
Gna12	4.08068e-115	0.753118	0.642	0.1	8.26908e-111	Tissue Macrophages	Gna12
Cd631	4.60712e-115	1.70539	0.854	0.226	9.33587e-111	Tissue Macrophages	Cd63
Cd36	9.36941e-115	1.64337	0.651	0.112	1.89862e-110	Tissue Macrophages	Cd36
Ctsa1	1.10557e-114	1.13641	0.887	0.253	2.24033e-110	Tissue Macrophages	Ctsa
Tpp1	3.5351e-114	0.885408	0.676	0.124	7.16353e-110	Tissue Macrophages	Tpp1
Man1c1	1.0311e-113	0.810063	0.569	0.075	2.08943e-109	Tissue Macrophages	Man1c1
Clec4a31	1.55776e-113	0.465742	0.727	0.124	3.15665e-109	Tissue Macrophages	Clec4a3
Cd83	3.78413e-113	1.21795	0.955	0.26	7.66816e-109	Tissue Macrophages	Cd83
Nrp2	6.5097e-113	0.966792	0.617	0.095	1.31912e-108	Tissue Macrophages	Nrp2
Fcrls1	8.75489e-113	1.00255	0.561	0.066	1.77409e-108	Tissue Macrophages	Fcrls
Myo5a1	1.87993e-112	0.922723	0.707	0.142	3.8095e-108	Tissue Macrophages	Myo5a
Pf41	1.98617e-112	1.19423	0.679	0.105	4.02478e-108	Tissue Macrophages	Pf4
Gnaq	2.71844e-112	1.12339	0.941	0.277	5.50864e-108	Tissue Macrophages	Gnaq
Pla2g151	6.48406e-112	0.523711	0.51	0.056	1.31393e-107	Tissue Macrophages	Pla2g15
Pdlim4	8.2748e-112	0.405759	0.555	0.067	1.67681e-107	Tissue Macrophages	Pdlim4
Asah11	1.45242e-111	0.719892	0.783	0.178	2.94318e-107	Tissue Macrophages	Asah1
Ctsz1	2.60106e-111	1.52053	0.989	0.461	5.2708e-107	Tissue Macrophages	Ctsz
Tns3	3.21899e-111	0.787794	0.699	0.13	6.52295e-107	Tissue Macrophages	Tns3
Ier3	3.45235e-111	1.85136	0.851	0.243	6.99584e-107	Tissue Macrophages	Ier3
Tnfsf13	5.28504e-111	0.615993	0.524	0.06	1.07096e-106	Tissue Macrophages	Tnfsf13
Psap1	1.43453e-110	1.81064	1	0.571	2.90692e-106	Tissue Macrophages	Psap
Lilrb4a	5.46384e-110	0.989328	0.806	0.181	1.10719e-105	Tissue Macrophages	Lilrb4a
Zeb2	1.06161e-109	1.35047	0.961	0.323	2.15124e-105	Tissue Macrophages	Zeb2
Fcgrt	1.20165e-109	0.784749	0.772	0.166	2.43503e-105	Tissue Macrophages	Fcgrt
Ctsc	2.01793e-109	1.3496	0.969	0.349	4.08914e-105	Tissue Macrophages	Ctsc
Pmp22	4.92893e-109	0.727232	0.47	0.044	9.98799e-105	Tissue Macrophages	Pmp22
Ly86	5.03113e-109	0.972368	0.879	0.224	1.01951e-104	Tissue Macrophages	Ly86
Lipa1	8.89286e-109	1.38411	0.735	0.174	1.80205e-104	Tissue Macrophages	Lipa
Tnfaip2	2.06271e-108	1.04774	0.603	0.099	4.17988e-104	Tissue Macrophages	Tnfaip2
Ncf2	2.26653e-108	0.847461	0.859	0.208	4.59289e-104	Tissue Macrophages	Ncf2
Plekho1	2.66395e-108	0.848214	0.87	0.221	5.39823e-104	Tissue Macrophages	Plekho1
Tgm2	4.41136e-108	1.15328	0.67	0.117	8.93918e-104	Tissue Macrophages	Tgm2
Plxnb21	2.02391e-107	0.530198	0.631	0.103	4.10125e-103	Tissue Macrophages	Plxnb2
Cd300ld	3.11948e-107	0.608043	0.521	0.064	6.32131e-103	Tissue Macrophages	Cd300ld
Ctsh1	1.36056e-106	1.19605	0.977	0.355	2.75703e-102	Tissue Macrophages	Ctsh
Cd3021	3.47124e-106	0.516044	0.527	0.066	7.03411e-102	Tissue Macrophages	Cd302
Cndp21	8.87684e-106	0.746187	0.735	0.159	1.7988e-101	Tissue Macrophages	Cndp2
Sh3pxd2b	2.0122e-105	0.759767	0.6	0.096	4.07752e-101	Tissue Macrophages	Sh3pxd2b
Igf11	4.02635e-105	0.891942	0.589	0.085	8.15899e-101	Tissue Macrophages	Igf1
Prxl2b1	1.08639e-104	0.406227	0.535	0.067	2.20147e-100	Tissue Macrophages	Prxl2b
Cebpa1	2.33888e-104	0.555421	0.561	0.08	4.73951e-100	Tissue Macrophages	Cebpa
Rhob	3.17419e-104	0.677808	0.614	0.098	6.43218e-100	Tissue Macrophages	Rhob
Zfp7041	3.93967e-104	0.676782	0.532	0.07	7.98335e-100	Tissue Macrophages	Zfp704
Ninj1	6.3529e-104	1.08519	0.817	0.21	1.28735e-99	Tissue Macrophages	Ninj1
Paox1	9.9081e-104	0.440806	0.465	0.047	2.00778e-99	Tissue Macrophages	Paox
Fmn1	1.0086e-103	0.790977	0.468	0.05	2.04383e-99	Tissue Macrophages	Fmn1
Rreb1	1.20948e-103	0.990306	0.817	0.211	2.45089e-99	Tissue Macrophages	Rreb1
Cxcl2	1.57231e-103	2.27698	0.642	0.129	3.18613e-99	Tissue Macrophages	Cxcl2
Dhrs3	1.91114e-103	0.828485	0.648	0.12	3.87274e-99	Tissue Macrophages	Dhrs3
Tcirg1	3.16356e-103	0.769195	0.665	0.131	6.41064e-99	Tissue Macrophages	Tcirg1
Mpp11	6.85042e-103	0.673986	0.639	0.113	1.38817e-98	Tissue Macrophages	Mpp1
Tcn21	7.89578e-103	0.509374	0.642	0.11	1.6e-98	Tissue Macrophages	Tcn2
Rnf180	1.0463e-102	0.806383	0.49	0.058	2.12023e-98	Tissue Macrophages	Rnf180
Cx3cr1	1.40979e-102	1.26124	0.713	0.158	2.85681e-98	Tissue Macrophages	Cx3cr1
Sdcbp	3.94071e-102	1.30437	0.927	0.366	7.98546e-98	Tissue Macrophages	Sdcbp
Tnfsf12	7.89872e-102	0.526911	0.538	0.073	1.6006e-97	Tissue Macrophages	Tnfsf12
Ms4a6c	4.28608e-101	1.15566	0.893	0.251	8.68531e-97	Tissue Macrophages	Ms4a6c
Snx8	6.01837e-101	0.734073	0.634	0.115	1.21956e-96	Tissue Macrophages	Snx8
Zeb2os	7.45354e-101	0.511119	0.544	0.076	1.51039e-96	Tissue Macrophages	Zeb2os
H2-DMb11	1.73465e-100	1.07018	0.856	0.225	3.5151e-96	Tissue Macrophages	H2-DMb1
Mfsd111	2.24268e-100	0.559955	0.569	0.087	4.54456e-96	Tissue Macrophages	Mfsd11
Tpd52	2.814e-100	1.04267	0.93	0.312	5.70229e-96	Tissue Macrophages	Tpd52
Lst1	3.65966e-100	0.957812	0.87	0.229	7.41593e-96	Tissue Macrophages	Lst1
Reps2	6.91729e-100	0.551551	0.361	0.022	1.40172e-95	Tissue Macrophages	Reps2
Ehd41	1.02091e-99	0.902761	0.839	0.241	2.06877e-95	Tissue Macrophages	Ehd4
Cpq	2.14032e-99	0.753584	0.727	0.155	4.33715e-95	Tissue Macrophages	Cpq
Ctnnd1	2.17344e-99	0.499926	0.538	0.076	4.40426e-95	Tissue Macrophages	Ctnnd1
Csf2ra	8.77651e-99	0.7012	0.828	0.198	1.77847e-94	Tissue Macrophages	Csf2ra
Mir99ahg	1.3103e-98	0.859429	0.465	0.054	2.6552e-94	Tissue Macrophages	Mir99ahg
Lrp12	1.88177e-98	0.570501	0.358	0.022	3.81321e-94	Tissue Macrophages	Lrp12
Lacc1	3.21363e-98	0.648986	0.501	0.066	6.5121e-94	Tissue Macrophages	Lacc1
Gusb	3.2199e-98	0.792769	0.752	0.18	6.5248e-94	Tissue Macrophages	Gusb
Entpd1	3.26294e-98	1.01634	0.749	0.18	6.61202e-94	Tissue Macrophages	Entpd1
Kcnk13	6.1722e-98	0.50795	0.406	0.035	1.25073e-93	Tissue Macrophages	Kcnk13
Slc43a2	6.28876e-98	0.703485	0.679	0.134	1.27435e-93	Tissue Macrophages	Slc43a2
Samd4	6.70447e-98	0.70903	0.377	0.027	1.35859e-93	Tissue Macrophages	Samd4
Cmtm31	1.38807e-97	0.45208	0.572	0.091	2.81279e-93	Tissue Macrophages	Cmtm3
Gns	4.40438e-97	0.824317	0.792	0.211	8.92503e-93	Tissue Macrophages	Gns
Cfp	9.63074e-97	0.762442	0.699	0.149	1.95157e-92	Tissue Macrophages	Cfp
Acvrl1	1.36764e-96	0.459211	0.513	0.072	2.77138e-92	Tissue Macrophages	Acvrl1
Cyfip1	1.87584e-96	1.01947	0.828	0.25	3.80119e-92	Tissue Macrophages	Cyfip1
Lamp2	1.88147e-96	0.847772	0.89	0.283	3.81261e-92	Tissue Macrophages	Lamp2
Tpcn2	3.54656e-96	0.600694	0.425	0.043	7.18676e-92	Tissue Macrophages	Tpcn2
Tspan41	7.25559e-96	0.444716	0.465	0.054	1.47027e-91	Tissue Macrophages	Tspan4
Ptafr	6.53055e-95	0.592439	0.569	0.094	1.32335e-90	Tissue Macrophages	Ptafr
Lpin2	7.74205e-95	0.975389	0.766	0.191	1.56885e-90	Tissue Macrophages	Lpin2
Basp1	1.29132e-94	0.895083	0.848	0.22	2.61673e-90	Tissue Macrophages	Basp1
Acp21	1.34652e-94	0.41979	0.462	0.054	2.72858e-90	Tissue Macrophages	Acp2
Abhd121	3.71936e-94	0.775347	0.789	0.206	7.5369e-90	Tissue Macrophages	Abhd12
Ftl11	7.11601e-94	1.33571	1	0.955	1.44199e-89	Tissue Macrophages	Ftl1
Hebp1	1.18976e-93	0.52175	0.451	0.05	2.41092e-89	Tissue Macrophages	Hebp1
G530011O06Rik	1.9838e-93	0.538004	0.389	0.033	4.01998e-89	Tissue Macrophages	G530011O06Rik
Mmp14	5.9346e-93	0.491243	0.454	0.053	1.20259e-88	Tissue Macrophages	Mmp14
Fth11	1.2283e-92	1.40479	0.994	0.973	2.48903e-88	Tissue Macrophages	Fth1
Lilr4b	4.05385e-92	0.774167	0.69	0.154	8.21472e-88	Tissue Macrophages	Lilr4b
Spi11	4.22387e-92	0.864052	0.983	0.296	8.55925e-88	Tissue Macrophages	Spi1
Cmklr1	6.72531e-92	0.374624	0.372	0.029	1.36282e-87	Tissue Macrophages	Cmklr1
P2rx4	1.34491e-91	0.784742	0.741	0.194	2.72533e-87	Tissue Macrophages	P2rx4
Dnase2a	2.46829e-91	0.684629	0.662	0.145	5.00173e-87	Tissue Macrophages	Dnase2a
Ntpcr1	3.03323e-91	0.535894	0.501	0.073	6.14654e-87	Tissue Macrophages	Ntpcr
Slc7a8	1.0203e-90	0.579747	0.476	0.063	2.06754e-86	Tissue Macrophages	Slc7a8
Rbm47	1.02784e-90	1.01284	0.766	0.2	2.08282e-86	Tissue Macrophages	Rbm47
Uap1l11	1.06729e-90	0.537055	0.563	0.097	2.16276e-86	Tissue Macrophages	Uap1l1
Creg1	1.09888e-90	1.39824	0.885	0.321	2.22678e-86	Tissue Macrophages	Creg1
Tmem2051	1.45382e-90	0.375988	0.47	0.062	2.94603e-86	Tissue Macrophages	Tmem205
Plau	1.76511e-90	0.567369	0.327	0.02	3.57682e-86	Tissue Macrophages	Plau
Daglb	2.31967e-90	0.607074	0.558	0.096	4.70058e-86	Tissue Macrophages	Daglb
Tlr2	3.1163e-90	0.639417	0.473	0.063	6.31486e-86	Tissue Macrophages	Tlr2
Rgs10	8.19173e-90	0.859694	0.91	0.315	1.65997e-85	Tissue Macrophages	Rgs10
E230029C05Rik	1.0524e-89	0.617361	0.572	0.101	2.13259e-85	Tissue Macrophages	E230029C05Rik
Lgals3bp1	1.22583e-89	0.677514	0.668	0.147	2.48403e-85	Tissue Macrophages	Lgals3bp
Itga5	2.00194e-89	0.85222	0.572	0.107	4.05672e-85	Tissue Macrophages	Itga5
Mdfic	5.4666e-89	0.931059	0.769	0.205	1.10775e-84	Tissue Macrophages	Mdfic
Mt11	8.94527e-89	0.916558	0.921	0.296	1.81267e-84	Tissue Macrophages	Mt1
Cyp27a1	1.19482e-88	0.541252	0.417	0.047	2.42119e-84	Tissue Macrophages	Cyp27a1
Npc2	3.6217e-88	1.07472	0.986	0.582	7.33901e-84	Tissue Macrophages	Npc2
Mrps28	4.24512e-88	1.04188	0.713	0.183	8.60232e-84	Tissue Macrophages	Mrps28
Gm17749	1.09223e-87	1.04753	0.665	0.154	2.21329e-83	Tissue Macrophages	Gm17749
Dst	1.44849e-87	0.9467	0.53	0.088	2.93522e-83	Tissue Macrophages	Dst
Atf3	1.46569e-87	1.22253	0.896	0.303	2.97007e-83	Tissue Macrophages	Atf3
Apoc2	1.49398e-87	0.433488	0.47	0.06	3.0274e-83	Tissue Macrophages	Apoc2
Atp6v0c	2.63526e-87	1.19936	0.969	0.631	5.3401e-83	Tissue Macrophages	Atp6v0c
Maf	3.23973e-87	0.721004	0.792	0.206	6.56499e-83	Tissue Macrophages	Maf
Atp6v1c1	3.80844e-87	0.733915	0.69	0.17	7.71743e-83	Tissue Macrophages	Atp6v1c1
Arl111	5.48258e-87	0.348154	0.485	0.07	1.11099e-82	Tissue Macrophages	Arl11
Tmem1411	8.76373e-87	0.342572	0.468	0.065	1.77588e-82	Tissue Macrophages	Tmem141
Fam20c	9.97195e-87	0.655006	0.4	0.044	2.02072e-82	Tissue Macrophages	Fam20c
Pirb	1.23376e-86	0.575958	0.603	0.12	2.50008e-82	Tissue Macrophages	Pirb
Nrros	7.16027e-86	0.922434	0.854	0.256	1.45096e-81	Tissue Macrophages	Nrros
Msr1	1.3139e-85	0.495536	0.42	0.048	2.66248e-81	Tissue Macrophages	Msr1
Nrp11	1.57002e-85	0.529407	0.634	0.134	3.18149e-81	Tissue Macrophages	Nrp1
Ccl9	3.32504e-85	0.782052	0.625	0.127	6.73786e-81	Tissue Macrophages	Ccl9
Wdfy2	3.37018e-85	0.602441	0.583	0.112	6.82934e-81	Tissue Macrophages	Wdfy2
Clec4n	3.413e-85	0.701541	0.451	0.06	6.9161e-81	Tissue Macrophages	Clec4n
Nfe2l2	4.05284e-85	1.16804	0.935	0.376	8.21268e-81	Tissue Macrophages	Nfe2l2
Wfdc171	6.03328e-85	0.832579	0.879	0.247	1.22258e-80	Tissue Macrophages	Wfdc17
Ctsl	8.03357e-85	1.29589	0.879	0.311	1.62792e-80	Tissue Macrophages	Ctsl
Anxa5	8.45098e-85	0.896496	0.904	0.35	1.71251e-80	Tissue Macrophages	Anxa5
Gatm1	1.01547e-84	0.500412	0.524	0.085	2.05775e-80	Tissue Macrophages	Gatm
Tgfbi	1.07743e-84	0.8194	0.645	0.142	2.18331e-80	Tissue Macrophages	Tgfbi
Glul	3.08529e-84	1.00834	0.732	0.2	6.25203e-80	Tissue Macrophages	Glul
Frrs1	3.94122e-84	0.521483	0.555	0.1	7.98649e-80	Tissue Macrophages	Frrs1
Dse	4.15886e-84	0.5683	0.507	0.082	8.42751e-80	Tissue Macrophages	Dse
Clec4d	5.10829e-84	0.646487	0.493	0.076	1.03514e-79	Tissue Macrophages	Clec4d
Tanc21	8.33748e-84	0.90644	0.738	0.202	1.68951e-79	Tissue Macrophages	Tanc2
Rnase41	1.31869e-83	0.508372	0.397	0.044	2.6722e-79	Tissue Macrophages	Rnase4
Lmo21	6.02145e-83	0.483075	0.597	0.122	1.22019e-78	Tissue Macrophages	Lmo2
Gngt2	6.25559e-83	0.69116	0.806	0.244	1.26763e-78	Tissue Macrophages	Gngt2
Pld41	8.77583e-83	0.735039	0.786	0.22	1.77833e-78	Tissue Macrophages	Pld4
Cd300lb	1.22293e-82	0.686812	0.392	0.045	2.47814e-78	Tissue Macrophages	Cd300lb
Dock1	1.45751e-82	0.529667	0.527	0.093	2.95349e-78	Tissue Macrophages	Dock1
Stard8	1.56099e-82	0.42773	0.344	0.03	3.16319e-78	Tissue Macrophages	Stard8
Akr1a1	2.53474e-82	0.928943	0.944	0.431	5.13639e-78	Tissue Macrophages	Akr1a1
Clec4a11	3.16832e-82	0.376117	0.561	0.102	6.42029e-78	Tissue Macrophages	Clec4a1
Slc37a2	3.45345e-82	0.528412	0.507	0.085	6.99807e-78	Tissue Macrophages	Slc37a2
Hfe1	1.28866e-81	0.384727	0.606	0.121	2.61134e-77	Tissue Macrophages	Hfe
Slc7a7	1.34429e-81	0.389122	0.459	0.066	2.72407e-77	Tissue Macrophages	Slc7a7
Tlr7	1.97579e-81	0.38473	0.392	0.044	4.00374e-77	Tissue Macrophages	Tlr7
Anxa41	2.43097e-81	0.527776	0.527	0.097	4.92613e-77	Tissue Macrophages	Anxa4
Myof1	2.73301e-81	0.724529	0.563	0.119	5.53817e-77	Tissue Macrophages	Myof
Mfsd1	2.94397e-81	0.531049	0.575	0.113	5.96567e-77	Tissue Macrophages	Mfsd1
Psd3	3.49004e-81	0.847151	0.549	0.108	7.07223e-77	Tissue Macrophages	Psd3
St18	4.893e-81	0.806193	0.304	0.02	9.91518e-77	Tissue Macrophages	St18
Syngr1	7.46367e-81	0.874793	0.344	0.03	1.51244e-76	Tissue Macrophages	Syngr1
Dock4	8.37923e-81	0.739092	0.746	0.202	1.69797e-76	Tissue Macrophages	Dock4
Gdf15	1.16378e-80	1.25997	0.327	0.026	2.35829e-76	Tissue Macrophages	Gdf15
Ifitm3	1.33014e-80	0.797375	0.915	0.28	2.6954e-76	Tissue Macrophages	Ifitm3
Atp6v0b	2.10116e-80	0.920439	0.975	0.513	4.25779e-76	Tissue Macrophages	Atp6v0b
Itm2b1	2.42953e-80	1.13347	0.989	0.865	4.9232e-76	Tissue Macrophages	Itm2b
Cyp4f18	2.46198e-80	0.674061	0.597	0.125	4.98896e-76	Tissue Macrophages	Cyp4f18
Il10rb	4.35854e-80	0.707454	0.825	0.262	8.83214e-76	Tissue Macrophages	Il10rb
Rassf4	4.43775e-80	0.680271	0.696	0.171	8.99266e-76	Tissue Macrophages	Rassf4
Bri3	8.6967e-80	0.984382	0.958	0.47	1.7623e-75	Tissue Macrophages	Bri3
Ptgs1	1.19986e-79	0.413881	0.344	0.031	2.43139e-75	Tissue Macrophages	Ptgs1
Slfn5	1.3199e-79	0.558916	0.527	0.095	2.67464e-75	Tissue Macrophages	Slfn5
Cc2d2b	4.71599e-79	0.787816	0.324	0.026	9.55648e-75	Tissue Macrophages	Cc2d2b
Hck	7.0629e-79	0.580831	0.707	0.176	1.43123e-74	Tissue Macrophages	Hck
Tnfrsf11a	8.07204e-79	0.426631	0.389	0.047	1.63572e-74	Tissue Macrophages	Tnfrsf11a
Eepd1	1.06713e-78	0.610003	0.49	0.083	2.16244e-74	Tissue Macrophages	Eepd1
Atp6v0a1	4.80563e-78	0.658486	0.558	0.116	9.73813e-74	Tissue Macrophages	Atp6v0a1
Cln8	7.9927e-78	0.338157	0.38	0.043	1.61964e-73	Tissue Macrophages	Cln8
Nav1	9.58718e-78	0.56491	0.617	0.135	1.94275e-73	Tissue Macrophages	Nav1
Rab11fip5	1.12804e-77	0.259956	0.318	0.026	2.28586e-73	Tissue Macrophages	Rab11fip5
Cadm1	1.31689e-77	0.570649	0.496	0.083	2.66854e-73	Tissue Macrophages	Cadm1
Amdhd21	1.63146e-77	0.435141	0.535	0.103	3.306e-73	Tissue Macrophages	Amdhd2
Fam129b	2.55292e-77	0.627441	0.493	0.088	5.17324e-73	Tissue Macrophages	Fam129b
Arrb21	3.24124e-77	0.555988	0.715	0.184	6.56805e-73	Tissue Macrophages	Arrb2
Casp4	4.87918e-77	0.978677	0.592	0.136	9.88718e-73	Tissue Macrophages	Casp4
Sbf2	6.11344e-77	0.574927	0.541	0.108	1.23883e-72	Tissue Macrophages	Sbf2
Csf3r	1.28683e-76	0.367072	0.434	0.062	2.60764e-72	Tissue Macrophages	Csf3r
Ms4a14	1.86023e-76	0.459211	0.27	0.015	3.76957e-72	Tissue Macrophages	Ms4a14
Ifitm2	2.24899e-76	0.638172	0.904	0.283	4.55735e-72	Tissue Macrophages	Ifitm2
Tlr4	2.69201e-76	0.362625	0.377	0.044	5.45508e-72	Tissue Macrophages	Tlr4
H2-Aa1	2.83693e-76	1.3571	0.949	0.416	5.74876e-72	Tissue Macrophages	H2-Aa
Hexb1	4.53561e-76	0.80833	0.885	0.347	9.19096e-72	Tissue Macrophages	Hexb
Dnase1l1	5.18474e-76	0.449994	0.454	0.073	1.05064e-71	Tissue Macrophages	Dnase1l1
Fcer1g1	5.64126e-76	0.956195	0.989	0.502	1.14315e-71	Tissue Macrophages	Fcer1g
Clec4b11	2.08228e-75	0.597618	0.507	0.09	4.21954e-71	Tissue Macrophages	Clec4b1
Prkn	2.30629e-75	0.503593	0.38	0.047	4.67346e-71	Tissue Macrophages	Prkn
H2-DMa1	3.2292e-75	0.894492	0.93	0.337	6.54365e-71	Tissue Macrophages	H2-DMa
Ccl2	5.08189e-75	0.961152	0.442	0.068	1.02979e-70	Tissue Macrophages	Ccl2
Nagk	9.89893e-75	0.462838	0.569	0.122	2.00592e-70	Tissue Macrophages	Nagk
Gm35154	1.04378e-74	0.451218	0.406	0.055	2.11511e-70	Tissue Macrophages	Gm35154
Zfp385a	1.10051e-74	0.453046	0.462	0.079	2.23007e-70	Tissue Macrophages	Zfp385a
Tyrobp1	2.3479e-74	1.07912	0.997	0.499	4.75779e-70	Tissue Macrophages	Tyrobp
Shtn1	2.85813e-74	0.409151	0.555	0.112	5.79171e-70	Tissue Macrophages	Shtn1
Lgals3	2.88935e-74	1.74799	0.885	0.357	5.85497e-70	Tissue Macrophages	Lgals3
Sh3bp2	4.46682e-74	0.450973	0.434	0.067	9.05157e-70	Tissue Macrophages	Sh3bp2
Adam15	4.73222e-74	0.416568	0.437	0.069	9.58937e-70	Tissue Macrophages	Adam15
Slc8b1	5.27815e-74	0.563249	0.549	0.115	1.06957e-69	Tissue Macrophages	Slc8b1
Il6ra	5.75802e-74	0.501322	0.696	0.177	1.16681e-69	Tissue Macrophages	Il6ra
Ankdd1a	5.90239e-74	0.711423	0.445	0.074	1.19606e-69	Tissue Macrophages	Ankdd1a
Ifngr2	6.29622e-74	0.586574	0.696	0.185	1.27587e-69	Tissue Macrophages	Ifngr2
Slc48a1	1.1285e-73	0.396579	0.527	0.104	2.2868e-69	Tissue Macrophages	Slc48a1
Slamf91	1.18299e-73	0.549119	0.476	0.084	2.39721e-69	Tissue Macrophages	Slamf9
Pea15a	1.41076e-73	0.538255	0.642	0.154	2.85875e-69	Tissue Macrophages	Pea15a
Bst2	2.74715e-73	0.635821	0.913	0.352	5.56681e-69	Tissue Macrophages	Bst2
Tmem51	3.9927e-73	0.442717	0.583	0.128	8.0908e-69	Tissue Macrophages	Tmem51
Sat11	6.31223e-73	0.906368	0.927	0.419	1.27911e-68	Tissue Macrophages	Sat1
Slc6a6	6.8915e-73	0.766268	0.82	0.29	1.39649e-68	Tissue Macrophages	Slc6a6
Idh11	9.52115e-73	0.405139	0.515	0.104	1.92936e-68	Tissue Macrophages	Idh1
Skap2	9.52282e-73	0.702867	0.862	0.286	1.9297e-68	Tissue Macrophages	Skap2
Sqstm1	1.8861e-72	1.14919	0.918	0.403	3.822e-68	Tissue Macrophages	Sqstm1
Cd86	1.94972e-72	0.78931	0.811	0.246	3.95091e-68	Tissue Macrophages	Cd86
Ptpro	2.23089e-72	0.604366	0.408	0.061	4.52068e-68	Tissue Macrophages	Ptpro
Sgpl1	2.31151e-72	0.682668	0.713	0.205	4.68404e-68	Tissue Macrophages	Sgpl1
Slc35f61	3.61031e-72	0.32146	0.408	0.061	7.31593e-68	Tissue Macrophages	Slc35f6
Ly961	4.75926e-72	0.291822	0.456	0.076	9.64416e-68	Tissue Macrophages	Ly96
Blnk	5.4676e-72	0.381132	0.642	0.15	1.10795e-67	Tissue Macrophages	Blnk
Scpep11	7.66888e-72	0.44341	0.628	0.155	1.55402e-67	Tissue Macrophages	Scpep1
Atp6v1b2	8.53212e-72	0.792842	0.637	0.176	1.72895e-67	Tissue Macrophages	Atp6v1b2
H2-Ab11	8.99311e-72	1.19255	0.949	0.42	1.82236e-67	Tissue Macrophages	H2-Ab1
Ftl1-ps11	9.85699e-72	0.286435	0.431	0.068	1.99742e-67	Tissue Macrophages	Ftl1-ps1
5031439G07Rik	1.36732e-71	0.526106	0.639	0.164	2.77074e-67	Tissue Macrophages	5031439G07Rik
Ifnar2	1.49136e-71	0.702283	0.885	0.339	3.02209e-67	Tissue Macrophages	Ifnar2
Peli2	1.67606e-71	0.394002	0.363	0.044	3.39636e-67	Tissue Macrophages	Peli2
Slc31a2	1.69745e-71	0.392569	0.425	0.067	3.43972e-67	Tissue Macrophages	Slc31a2
Npc1	1.94008e-71	0.477976	0.535	0.109	3.93139e-67	Tissue Macrophages	Npc1
Fes	2.71975e-71	0.363994	0.555	0.118	5.51131e-67	Tissue Macrophages	Fes
Gab1	6.07396e-71	0.539074	0.372	0.049	1.23083e-66	Tissue Macrophages	Gab1
Slc40a1	7.43999e-71	0.640005	0.324	0.032	1.50764e-66	Tissue Macrophages	Slc40a1
Dpp71	8.75921e-71	0.274033	0.386	0.053	1.77497e-66	Tissue Macrophages	Dpp7
Ralb1	9.27663e-71	0.342219	0.535	0.112	1.87982e-66	Tissue Macrophages	Ralb
Tmem104	3.29804e-70	0.364426	0.369	0.048	6.68316e-66	Tissue Macrophages	Tmem104
Alox5ap	6.09357e-70	0.584871	0.758	0.205	1.2348e-65	Tissue Macrophages	Alox5ap
5033421B08Rik	6.43667e-70	0.2551	0.223	0.008	1.30433e-65	Tissue Macrophages	5033421B08Rik
Slc29a11	6.704e-70	0.271164	0.448	0.075	1.3585e-65	Tissue Macrophages	Slc29a1
Itsn1	7.96073e-70	0.611601	0.648	0.165	1.61316e-65	Tissue Macrophages	Itsn1
Pgd1	1.12707e-69	0.503772	0.662	0.179	2.2839e-65	Tissue Macrophages	Pgd
Rasa4	2.81201e-69	0.376309	0.417	0.066	5.69825e-65	Tissue Macrophages	Rasa4
Vat1	5.25797e-69	0.787067	0.442	0.082	1.06548e-64	Tissue Macrophages	Vat1
Rnpep	6.37208e-69	0.428166	0.575	0.134	1.29124e-64	Tissue Macrophages	Rnpep
Plxna4	1.42274e-68	0.432419	0.327	0.036	2.88303e-64	Tissue Macrophages	Plxna4
Plod1	1.67668e-68	0.352105	0.465	0.085	3.39761e-64	Tissue Macrophages	Plod1
Gas2l3	1.89879e-68	0.379947	0.375	0.053	3.84771e-64	Tissue Macrophages	Gas2l3
Cd811	2.08321e-68	0.866762	0.808	0.275	4.22142e-64	Tissue Macrophages	Cd81
Blvra1	2.40301e-68	0.487919	0.6	0.151	4.86947e-64	Tissue Macrophages	Blvra
Tfec	2.40959e-68	0.448187	0.287	0.024	4.8828e-64	Tissue Macrophages	Tfec
Fam219a	3.86484e-68	0.498866	0.389	0.058	7.83171e-64	Tissue Macrophages	Fam219a
Comt1	4.95252e-68	0.449092	0.659	0.176	1.00358e-63	Tissue Macrophages	Comt
Matk	6.24191e-68	0.311014	0.321	0.035	1.26486e-63	Tissue Macrophages	Matk
B4galt6	7.3775e-68	0.352858	0.341	0.042	1.49498e-63	Tissue Macrophages	B4galt6
Syk	7.76423e-68	0.619921	0.8	0.253	1.57334e-63	Tissue Macrophages	Syk
Ang	9.34306e-68	0.394085	0.282	0.024	1.89328e-63	Tissue Macrophages	Ang
Rragc	1.11902e-67	0.476474	0.611	0.158	2.26758e-63	Tissue Macrophages	Rragc
Atp6ap2	1.13175e-67	0.685452	0.769	0.249	2.29337e-63	Tissue Macrophages	Atp6ap2
Gm13710	1.18437e-67	0.297153	0.248	0.014	2.40001e-63	Tissue Macrophages	Gm13710
Snx51	1.25735e-67	0.744808	0.879	0.367	2.54789e-63	Tissue Macrophages	Snx5
Dnajb14	1.31297e-67	0.522172	0.676	0.183	2.6606e-63	Tissue Macrophages	Dnajb14
Nfic	1.76878e-67	0.463669	0.566	0.133	3.58426e-63	Tissue Macrophages	Nfic
Tank	2.14931e-67	1.13283	0.752	0.244	4.35536e-63	Tissue Macrophages	Tank
Trim25	3.3222e-67	0.658297	0.738	0.229	6.73211e-63	Tissue Macrophages	Trim25
Plekho2	4.97685e-67	0.534121	0.775	0.241	1.00851e-62	Tissue Macrophages	Plekho2
Agmo	5.42371e-67	0.481504	0.245	0.014	1.09906e-62	Tissue Macrophages	Agmo
Cd741	5.61039e-67	1.19442	0.983	0.511	1.13689e-62	Tissue Macrophages	Cd74
Plbd21	5.7298e-67	0.32884	0.499	0.105	1.16109e-62	Tissue Macrophages	Plbd2
Vsir	6.33656e-67	0.579748	0.758	0.238	1.28404e-62	Tissue Macrophages	Vsir
Il1rn	8.05981e-67	0.635555	0.31	0.033	1.63324e-62	Tissue Macrophages	Il1rn
Hmox21	9.43799e-67	0.476997	0.713	0.216	1.91251e-62	Tissue Macrophages	Hmox2
Por	1.68871e-66	0.689376	0.707	0.213	3.42199e-62	Tissue Macrophages	Por
Slc6a8	2.29053e-66	0.287017	0.248	0.016	4.64152e-62	Tissue Macrophages	Slc6a8
H2-Eb11	3.26517e-66	1.22054	0.938	0.434	6.61653e-62	Tissue Macrophages	H2-Eb1
B4galt5	5.44604e-66	0.709699	0.721	0.225	1.10359e-61	Tissue Macrophages	B4galt5
Hk3	7.19953e-66	0.263409	0.324	0.037	1.45891e-61	Tissue Macrophages	Hk3
Asph	7.40993e-66	0.534949	0.546	0.126	1.50155e-61	Tissue Macrophages	Asph
Bach1	8.3826e-66	0.516017	0.696	0.193	1.69865e-61	Tissue Macrophages	Bach1
Pde7b	1.30161e-65	0.648754	0.617	0.161	2.63759e-61	Tissue Macrophages	Pde7b
Epb41l2	2.0779e-65	0.775349	0.794	0.274	4.21066e-61	Tissue Macrophages	Epb41l2
Hdac9	2.47519e-65	0.780382	0.592	0.151	5.01573e-61	Tissue Macrophages	Hdac9
Dusp3	3.52729e-65	0.491568	0.572	0.14	7.1477e-61	Tissue Macrophages	Dusp3
Aldh2	4.56966e-65	0.599887	0.828	0.303	9.25996e-61	Tissue Macrophages	Aldh2
Gsn1	5.29057e-65	0.37093	0.659	0.18	1.07208e-60	Tissue Macrophages	Gsn
Tent5a	6.06524e-65	0.707434	0.724	0.222	1.22906e-60	Tissue Macrophages	Tent5a
Pik3ap1	7.36769e-65	0.502687	0.789	0.244	1.49299e-60	Tissue Macrophages	Pik3ap1
Rab31	8.10189e-65	0.433515	0.493	0.103	1.64177e-60	Tissue Macrophages	Rab31
Gaa1	8.74976e-65	0.257337	0.408	0.068	1.77305e-60	Tissue Macrophages	Gaa
Colgalt1	9.63187e-65	0.574447	0.62	0.174	1.9518e-60	Tissue Macrophages	Colgalt1
Atp6v0d2	1.11425e-64	1.41761	0.293	0.03	2.25792e-60	Tissue Macrophages	Atp6v0d2
S100a11	1.58556e-64	0.491159	0.496	0.109	3.21297e-60	Tissue Macrophages	S100a1
Adap2os	2.14436e-64	0.257091	0.287	0.027	4.34533e-60	Tissue Macrophages	Adap2os
Stard3	2.20877e-64	0.370801	0.476	0.097	4.47584e-60	Tissue Macrophages	Stard3
Emp1	2.53634e-64	0.510689	0.363	0.052	5.13964e-60	Tissue Macrophages	Emp1
Ccl3	3.01658e-64	0.774863	0.493	0.103	6.1128e-60	Tissue Macrophages	Ccl3
Ciita	4.23554e-64	0.627791	0.468	0.097	8.5829e-60	Tissue Macrophages	Ciita
Tubb2a1	5.49149e-64	0.446142	0.603	0.153	1.1128e-59	Tissue Macrophages	Tubb2a
Gpx11	5.72636e-64	0.936773	0.969	0.542	1.16039e-59	Tissue Macrophages	Gpx1
Gm826	6.69596e-64	0.467158	0.242	0.016	1.35687e-59	Tissue Macrophages	Gm826
Slamf8	1.12728e-63	0.446671	0.386	0.064	2.28431e-59	Tissue Macrophages	Slamf8
Abi3	1.21093e-63	0.435247	0.541	0.122	2.45382e-59	Tissue Macrophages	Abi3
Il11ra1	1.21232e-63	0.393693	0.372	0.058	2.45664e-59	Tissue Macrophages	Il11ra1
Aph1c	1.44024e-63	0.472559	0.541	0.128	2.91851e-59	Tissue Macrophages	Aph1c
Ttyh2	1.53868e-63	0.310637	0.285	0.027	3.11798e-59	Tissue Macrophages	Ttyh2
Gpnmb	1.58135e-63	1.92302	0.321	0.041	3.20445e-59	Tissue Macrophages	Gpnmb
Il18bp	2.41642e-63	0.487806	0.273	0.024	4.89664e-59	Tissue Macrophages	Il18bp
Lilra5	2.6396e-63	0.347291	0.254	0.019	5.34889e-59	Tissue Macrophages	Lilra5
Hpgd	2.90355e-63	0.533451	0.414	0.072	5.88375e-59	Tissue Macrophages	Hpgd
Tcf4	3.14705e-63	0.360302	0.803	0.268	6.37719e-59	Tissue Macrophages	Tcf4
Mfsd12	3.60316e-63	0.401651	0.324	0.042	7.30145e-59	Tissue Macrophages	Mfsd12
Abca9	6.33939e-63	0.41117	0.299	0.033	1.28461e-58	Tissue Macrophages	Abca9
St6galnac4	6.69626e-63	0.341017	0.425	0.076	1.35693e-58	Tissue Macrophages	St6galnac4
Pdgfa	6.91558e-63	0.387517	0.324	0.041	1.40137e-58	Tissue Macrophages	Pdgfa
Dennd1a	1.06155e-62	0.799084	0.893	0.367	2.15112e-58	Tissue Macrophages	Dennd1a
Jdp2	1.36139e-62	0.6591	0.603	0.158	2.75873e-58	Tissue Macrophages	Jdp2
Pnp	1.4522e-62	0.774872	0.859	0.329	2.94275e-58	Tissue Macrophages	Pnp
Dhx34	2.30436e-62	0.288946	0.318	0.039	4.66955e-58	Tissue Macrophages	Dhx34
Glmp	3.48121e-62	0.409137	0.62	0.167	7.05433e-58	Tissue Macrophages	Glmp
Man2b1	4.35545e-62	0.671257	0.868	0.358	8.82589e-58	Tissue Macrophages	Man2b1
Clta1	9.88515e-62	0.740642	0.986	0.652	2.00313e-57	Tissue Macrophages	Clta
Mapk6	1.00095e-61	0.535802	0.552	0.136	2.02833e-57	Tissue Macrophages	Mapk6
4931406C07Rik	1.08648e-61	0.329908	0.372	0.059	2.20164e-57	Tissue Macrophages	4931406C07Rik
Adam17	1.13366e-61	0.485279	0.69	0.205	2.29725e-57	Tissue Macrophages	Adam17
Abr	1.28443e-61	0.534854	0.758	0.245	2.60277e-57	Tissue Macrophages	Abr
Fmnl2	1.48746e-61	0.478573	0.628	0.173	3.01419e-57	Tissue Macrophages	Fmnl2
Kitl1	2.55831e-61	0.608734	0.352	0.053	5.18417e-57	Tissue Macrophages	Kitl
Grina	2.92695e-61	0.3238	0.58	0.148	5.93117e-57	Tissue Macrophages	Grina
Gm34084	3.43591e-61	0.570393	0.366	0.059	6.96252e-57	Tissue Macrophages	Gm34084
Gm31718	3.59507e-61	0.511916	0.394	0.07	7.28505e-57	Tissue Macrophages	Gm31718
Gm21188	3.67167e-61	0.322801	0.318	0.04	7.44026e-57	Tissue Macrophages	Gm21188
Cstb1	3.79876e-61	0.864234	0.845	0.355	7.69781e-57	Tissue Macrophages	Cstb
Dock7	3.92083e-61	0.358772	0.442	0.087	7.94518e-57	Tissue Macrophages	Dock7
Bach2os	4.13748e-61	0.337863	0.259	0.023	8.3842e-57	Tissue Macrophages	Bach2os
Hgf	4.4644e-61	0.266429	0.268	0.025	9.04666e-57	Tissue Macrophages	Hgf
Prkcd	5.57813e-61	0.486943	0.696	0.204	1.13035e-56	Tissue Macrophages	Prkcd
Nlrp1b	6.36427e-61	0.466337	0.437	0.085	1.28966e-56	Tissue Macrophages	Nlrp1b
Washc2	7.04818e-61	0.553119	0.665	0.194	1.42824e-56	Tissue Macrophages	Washc2
Tbc1d22a	1.0286e-60	0.483414	0.642	0.184	2.08435e-56	Tissue Macrophages	Tbc1d22a
Gla	1.33469e-60	0.388406	0.575	0.145	2.70461e-56	Tissue Macrophages	Gla
Cyba	1.39411e-60	0.871526	0.992	0.803	2.82503e-56	Tissue Macrophages	Cyba
Sowahc	1.48184e-60	0.493966	0.462	0.097	3.0028e-56	Tissue Macrophages	Sowahc
Hmgcl	1.64848e-60	0.408607	0.597	0.159	3.34047e-56	Tissue Macrophages	Hmgcl
Gltp1	1.93277e-60	0.479191	0.715	0.23	3.91656e-56	Tissue Macrophages	Gltp
Specc1	2.2037e-60	0.41748	0.485	0.107	4.46559e-56	Tissue Macrophages	Specc1
Dclre1c	2.87902e-60	0.476738	0.625	0.17	5.83404e-56	Tissue Macrophages	Dclre1c
Nr1h3	4.07135e-60	0.346097	0.31	0.039	8.25018e-56	Tissue Macrophages	Nr1h3
Evi2a	4.77435e-60	0.457751	0.648	0.189	9.67475e-56	Tissue Macrophages	Evi2a
Tgfbr1	6.89066e-60	0.892213	0.735	0.249	1.39632e-55	Tissue Macrophages	Tgfbr1
Ctsd1	7.63736e-60	1.79821	0.915	0.51	1.54763e-55	Tissue Macrophages	Ctsd
Gpr65	9.87186e-60	0.640462	0.761	0.25	2.00043e-55	Tissue Macrophages	Gpr65
Ets2	1.95597e-59	0.459341	0.594	0.158	3.96357e-55	Tissue Macrophages	Ets2
Efhd2	2.0725e-59	0.691527	0.91	0.364	4.19971e-55	Tissue Macrophages	Efhd2
Il1b	2.37919e-59	1.30712	0.586	0.164	4.82118e-55	Tissue Macrophages	Il1b
Fnip1	2.60652e-59	0.711966	0.814	0.306	5.28186e-55	Tissue Macrophages	Fnip1
Anpep1	2.78351e-59	0.537456	0.315	0.044	5.64051e-55	Tissue Macrophages	Anpep
Lamtor41	3.54574e-59	0.513119	0.856	0.341	7.1851e-55	Tissue Macrophages	Lamtor4
Prdx11	3.66108e-59	0.888992	0.98	0.628	7.41882e-55	Tissue Macrophages	Prdx1
Specc1l	6.46353e-59	0.668307	0.696	0.227	1.30977e-54	Tissue Macrophages	Specc1l
Tm6sf1	8.89737e-59	0.565078	0.721	0.233	1.80296e-54	Tissue Macrophages	Tm6sf1
Rnf149	1.10074e-58	0.553149	0.558	0.149	2.23053e-54	Tissue Macrophages	Rnf149
Gm34455	1.80844e-58	0.730444	0.459	0.102	3.66463e-54	Tissue Macrophages	Gm34455
Plek	2.92545e-58	0.742128	0.873	0.348	5.92814e-54	Tissue Macrophages	Plek
Acer3	2.93435e-58	0.607417	0.6	0.175	5.94618e-54	Tissue Macrophages	Acer3
Mcub	9.46727e-58	0.391162	0.507	0.121	1.91845e-53	Tissue Macrophages	Mcub
Trpv4	9.97753e-58	0.287211	0.217	0.014	2.02185e-53	Tissue Macrophages	Trpv4
Lap31	1.0381e-57	0.29319	0.527	0.129	2.10361e-53	Tissue Macrophages	Lap3
Galc	1.20765e-57	0.33017	0.417	0.082	2.44717e-53	Tissue Macrophages	Galc
Fndc3b1	1.2696e-57	0.415473	0.727	0.235	2.57272e-53	Tissue Macrophages	Fndc3b
Serpine1	1.29754e-57	0.662376	0.22	0.015	2.62934e-53	Tissue Macrophages	Serpine1
Picalm	1.48544e-57	0.775923	0.932	0.422	3.01009e-53	Tissue Macrophages	Picalm
Dapk1	1.71766e-57	0.457528	0.445	0.094	3.48067e-53	Tissue Macrophages	Dapk1
Lyn	2.01053e-57	0.819621	0.983	0.45	4.07415e-53	Tissue Macrophages	Lyn
Fer	2.53207e-57	0.287902	0.307	0.039	5.13099e-53	Tissue Macrophages	Fer
Cd33	2.88498e-57	0.354422	0.27	0.029	5.84612e-53	Tissue Macrophages	Cd33
Trpm2	2.99897e-57	0.324091	0.29	0.035	6.07712e-53	Tissue Macrophages	Trpm2
Ucp21	3.94504e-57	0.688016	0.952	0.528	7.99424e-53	Tissue Macrophages	Ucp2
Neu1	4.92434e-57	0.329432	0.507	0.119	9.97869e-53	Tissue Macrophages	Neu1
Man2a1	5.76463e-57	0.694297	0.761	0.269	1.16815e-52	Tissue Macrophages	Man2a1
Ralgds	7.49765e-57	0.321462	0.386	0.069	1.51932e-52	Tissue Macrophages	Ralgds
Mmp19	8.34263e-57	0.535359	0.256	0.026	1.69055e-52	Tissue Macrophages	Mmp19
Gnpda1	8.71066e-57	0.315984	0.434	0.09	1.76513e-52	Tissue Macrophages	Gnpda1
Kansl1l	9.74609e-57	1.10624	0.749	0.278	1.97495e-52	Tissue Macrophages	Kansl1l
Trib1	1.02397e-56	0.496314	0.507	0.122	2.07497e-52	Tissue Macrophages	Trib1
Ccrl2	1.17108e-56	0.748921	0.479	0.115	2.37307e-52	Tissue Macrophages	Ccrl2
Wwp11	1.21769e-56	0.524929	0.572	0.157	2.46752e-52	Tissue Macrophages	Wwp1
Ksr2	1.45358e-56	0.517725	0.217	0.015	2.94554e-52	Tissue Macrophages	Ksr2
2510009E07Rik	1.82521e-56	0.406205	0.344	0.056	3.6986e-52	Tissue Macrophages	2510009E07Rik
Slc49a4	2.01909e-56	0.391716	0.49	0.115	4.09148e-52	Tissue Macrophages	Slc49a4
Eif1a	2.08356e-56	0.518867	0.727	0.243	4.22213e-52	Tissue Macrophages	Eif1a
Gba	3.88137e-56	0.255609	0.369	0.063	7.86521e-52	Tissue Macrophages	Gba
Lamtor11	5.06581e-56	0.538359	0.82	0.333	1.02654e-51	Tissue Macrophages	Lamtor1
9130230L23Rik	5.10925e-56	0.418886	0.377	0.069	1.03534e-51	Tissue Macrophages	9130230L23Rik
Il18	6.14972e-56	0.373625	0.358	0.062	1.24618e-51	Tissue Macrophages	Il18
Ifi30	7.01434e-56	0.576551	0.811	0.295	1.42139e-51	Tissue Macrophages	Ifi30
Rasgef1b	7.38357e-56	0.784643	0.654	0.208	1.49621e-51	Tissue Macrophages	Rasgef1b
Jun	9.52374e-56	0.973834	0.901	0.432	1.92989e-51	Tissue Macrophages	Jun
Slc11a2	1.02498e-55	0.304429	0.397	0.075	2.07703e-51	Tissue Macrophages	Slc11a2
Ptpmt11	1.39319e-55	0.348195	0.507	0.126	2.82315e-51	Tissue Macrophages	Ptpmt1
Tep11	1.89366e-55	0.295155	0.546	0.142	3.83731e-51	Tissue Macrophages	Tep1
Msrb1	3.03555e-55	0.336431	0.665	0.211	6.15124e-51	Tissue Macrophages	Msrb1
Tifa	3.12875e-55	0.31357	0.377	0.068	6.3401e-51	Tissue Macrophages	Tifa
Rufy3	3.66843e-55	0.284556	0.47	0.108	7.4337e-51	Tissue Macrophages	Rufy3
Dusp23	4.28372e-55	0.258405	0.313	0.044	8.68053e-51	Tissue Macrophages	Dusp23
F630040K05Rik	5.15534e-55	0.45749	0.324	0.049	1.04468e-50	Tissue Macrophages	F630040K05Rik
2900089D17Rik	7.89683e-55	0.351279	0.301	0.042	1.60021e-50	Tissue Macrophages	2900089D17Rik
Ubtd1	1.12749e-54	0.310096	0.431	0.09	2.28474e-50	Tissue Macrophages	Ubtd1
Atp6ap1	1.39429e-54	0.34695	0.67	0.211	2.82539e-50	Tissue Macrophages	Atp6ap1
Irf5	1.53169e-54	0.39459	0.639	0.188	3.10381e-50	Tissue Macrophages	Irf5
Itpripl2	1.56529e-54	0.254583	0.361	0.063	3.17191e-50	Tissue Macrophages	Itpripl2
Vwa5a	1.84008e-54	0.29143	0.42	0.087	3.72873e-50	Tissue Macrophages	Vwa5a
Cebpd	2.046e-54	0.504855	0.423	0.092	4.14601e-50	Tissue Macrophages	Cebpd
Scamp2	2.66171e-54	0.439101	0.701	0.232	5.39369e-50	Tissue Macrophages	Scamp2
Rtn4	3.05779e-54	0.671002	0.915	0.435	6.1963e-50	Tissue Macrophages	Rtn4
Ccl12	3.25855e-54	0.718493	0.259	0.028	6.60313e-50	Tissue Macrophages	Ccl12
Rin21	4.16403e-54	0.298089	0.355	0.061	8.438e-50	Tissue Macrophages	Rin2
Lima1	4.32237e-54	0.335502	0.42	0.088	8.75886e-50	Tissue Macrophages	Lima1
Tubb6	4.33615e-54	0.454147	0.583	0.165	8.78677e-50	Tissue Macrophages	Tubb6
Scarb2	5.14559e-54	0.390755	0.654	0.208	1.0427e-49	Tissue Macrophages	Scarb2
Pdxk	5.15988e-54	0.349889	0.468	0.109	1.0456e-49	Tissue Macrophages	Pdxk
Tnf	7.18908e-54	0.42761	0.693	0.223	1.45679e-49	Tissue Macrophages	Tnf
Arap1	1.04708e-53	0.333024	0.575	0.159	2.12181e-49	Tissue Macrophages	Arap1
Cpd	1.34512e-53	0.336989	0.397	0.079	2.72576e-49	Tissue Macrophages	Cpd
Ext1	1.54409e-53	0.684857	0.851	0.339	3.12894e-49	Tissue Macrophages	Ext1
Gm21859	1.74139e-53	0.488278	0.496	0.125	3.52874e-49	Tissue Macrophages	Gm21859
Slc16a7	1.88301e-53	0.346386	0.301	0.044	3.81573e-49	Tissue Macrophages	Slc16a7
Tmed31	1.96337e-53	0.33423	0.687	0.226	3.97858e-49	Tissue Macrophages	Tmed3
Map4k3	2.05529e-53	0.298917	0.439	0.096	4.16484e-49	Tissue Macrophages	Map4k3
Rilpl2	2.21725e-53	0.646409	0.823	0.326	4.49304e-49	Tissue Macrophages	Rilpl2
Tnfrsf1a	2.56133e-53	0.3219	0.642	0.191	5.19027e-49	Tissue Macrophages	Tnfrsf1a
Tifab1	2.56845e-53	0.267117	0.327	0.053	5.20472e-49	Tissue Macrophages	Tifab
Il10ra	3.28186e-53	0.401226	0.707	0.227	6.65037e-49	Tissue Macrophages	Il10ra
Lmna	3.33261e-53	0.644611	0.639	0.211	6.7532e-49	Tissue Macrophages	Lmna
Atpif1	4.22138e-53	0.455887	0.938	0.429	8.55421e-49	Tissue Macrophages	Atpif1
Synj1	4.79e-53	0.593511	0.831	0.3	9.70645e-49	Tissue Macrophages	Synj1
Abcg1	4.88192e-53	0.684597	0.592	0.185	9.89272e-49	Tissue Macrophages	Abcg1
Mid1	5.55489e-53	0.468425	0.544	0.151	1.12564e-48	Tissue Macrophages	Mid1
Serpinb8	6.04949e-53	0.291804	0.259	0.03	1.22587e-48	Tissue Macrophages	Serpinb8
Thbs1	8.56277e-53	0.500818	0.445	0.099	1.73516e-48	Tissue Macrophages	Thbs1
Gpx3	9.41372e-53	0.285852	0.392	0.077	1.9076e-48	Tissue Macrophages	Gpx3
Rap2b	1.22723e-52	0.307487	0.541	0.145	2.48686e-48	Tissue Macrophages	Rap2b
Dip2c1	1.27284e-52	0.35115	0.439	0.099	2.57928e-48	Tissue Macrophages	Dip2c
AB124611	1.34347e-52	0.356863	0.62	0.185	2.7224e-48	Tissue Macrophages	AB124611
Bcl2a1b	1.41203e-52	0.789493	0.882	0.413	2.86134e-48	Tissue Macrophages	Bcl2a1b
Got1	1.51735e-52	0.497855	0.769	0.266	3.07475e-48	Tissue Macrophages	Got1
Parvb	1.83703e-52	0.263836	0.304	0.046	3.72256e-48	Tissue Macrophages	Parvb
Dlg4	2.75456e-52	0.403574	0.375	0.071	5.58185e-48	Tissue Macrophages	Dlg4
Pld31	2.90351e-52	0.793746	0.558	0.174	5.88366e-48	Tissue Macrophages	Pld3
Dnmt3a	5.10333e-52	0.791724	0.645	0.228	1.03414e-47	Tissue Macrophages	Dnmt3a
Arhgap17	5.69792e-52	0.654539	0.794	0.306	1.15463e-47	Tissue Macrophages	Arhgap17
Bcl2l1	6.03912e-52	0.28193	0.482	0.115	1.22377e-47	Tissue Macrophages	Bcl2l1
Zfp36	7.07835e-52	0.698513	0.865	0.361	1.43436e-47	Tissue Macrophages	Zfp36
Eea1	8.41189e-52	0.473639	0.651	0.211	1.70459e-47	Tissue Macrophages	Eea1
Pde4c	9.94794e-52	0.739233	0.29	0.042	2.01585e-47	Tissue Macrophages	Pde4c
Fuca2	1.03734e-51	0.269029	0.425	0.093	2.10207e-47	Tissue Macrophages	Fuca2
Tmem87b	1.08841e-51	0.296956	0.377	0.073	2.20556e-47	Tissue Macrophages	Tmem87b
Cd180	1.16327e-51	0.422304	0.527	0.142	2.35725e-47	Tissue Macrophages	Cd180
Clcn7	1.19052e-51	0.253125	0.31	0.048	2.41246e-47	Tissue Macrophages	Clcn7
Kctd12	1.26948e-51	0.599134	0.814	0.315	2.57247e-47	Tissue Macrophages	Kctd12
Lat2	1.34693e-51	0.593986	0.62	0.207	2.72942e-47	Tissue Macrophages	Lat2
Spg21	1.53191e-51	0.398786	0.665	0.219	3.10426e-47	Tissue Macrophages	Spg21
Agap1	2.10636e-51	0.354812	0.392	0.081	4.26834e-47	Tissue Macrophages	Agap1
Gabarap	2.66038e-51	0.655782	0.952	0.63	5.391e-47	Tissue Macrophages	Gabarap
Rassf8	3.0253e-51	0.266635	0.245	0.026	6.13048e-47	Tissue Macrophages	Rassf8
Rassf3	3.22809e-51	0.385473	0.606	0.183	6.54139e-47	Tissue Macrophages	Rassf3
Rhoc1	3.23499e-51	0.459835	0.448	0.107	6.55538e-47	Tissue Macrophages	Rhoc
Plcl1	5.16361e-51	0.507708	0.437	0.099	1.04635e-46	Tissue Macrophages	Plcl1
Zfp608	6.88084e-51	0.448873	0.51	0.132	1.39433e-46	Tissue Macrophages	Zfp608
Gm4951	7.23925e-51	0.434056	0.177	0.009	1.46696e-46	Tissue Macrophages	Gm4951
Nampt	7.70824e-51	0.312264	0.6	0.179	1.562e-46	Tissue Macrophages	Nampt
Ckb	1.15927e-50	0.3288	0.854	0.307	2.34915e-46	Tissue Macrophages	Ckb
Fos	1.57813e-50	0.986821	0.966	0.596	3.19791e-46	Tissue Macrophages	Fos
Clic4	1.5788e-50	0.621093	0.772	0.287	3.19927e-46	Tissue Macrophages	Clic4
Zfp710	1.7597e-50	0.342819	0.575	0.163	3.56586e-46	Tissue Macrophages	Zfp710
Atp6v1h	2.23231e-50	0.453871	0.558	0.164	4.52355e-46	Tissue Macrophages	Atp6v1h
Plaur	2.39251e-50	0.41519	0.603	0.178	4.84818e-46	Tissue Macrophages	Plaur
Mapkapk2	2.63668e-50	0.483914	0.82	0.319	5.34296e-46	Tissue Macrophages	Mapkapk2
Tmem2561	2.7128e-50	0.421477	0.792	0.308	5.49721e-46	Tissue Macrophages	Tmem256
Gm3336	3.48101e-50	0.524704	0.268	0.036	7.05392e-46	Tissue Macrophages	Gm3336
Rrbp1	3.48342e-50	0.706876	0.955	0.541	7.0588e-46	Tissue Macrophages	Rrbp1
Cflar	3.76013e-50	0.541741	0.662	0.219	7.61952e-46	Tissue Macrophages	Cflar
Trappc2l	4.07473e-50	0.408141	0.715	0.257	8.25703e-46	Tissue Macrophages	Trappc2l
Erp291	5.3641e-50	0.568038	0.944	0.464	1.08698e-45	Tissue Macrophages	Erp29
Prdx5	6.24253e-50	0.445418	0.899	0.448	1.26499e-45	Tissue Macrophages	Prdx5
Mef2c	6.2698e-50	0.286992	0.707	0.238	1.27051e-45	Tissue Macrophages	Mef2c
Sdf2l11	6.66213e-50	0.491844	0.606	0.191	1.35001e-45	Tissue Macrophages	Sdf2l1
Fabp51	7.25779e-50	1.9202	0.58	0.2	1.47072e-45	Tissue Macrophages	Fabp5
0610012G03Rik1	7.8144e-50	0.391289	0.721	0.268	1.58351e-45	Tissue Macrophages	0610012G03Rik
Sdc4	1.46277e-49	0.711069	0.58	0.179	2.96417e-45	Tissue Macrophages	Sdc4
Mapk31	1.56689e-49	0.2608	0.507	0.136	3.17515e-45	Tissue Macrophages	Mapk3
Cat1	1.74622e-49	0.360258	0.47	0.122	3.53854e-45	Tissue Macrophages	Cat
Sestd1	1.86504e-49	0.331843	0.397	0.086	3.77932e-45	Tissue Macrophages	Sestd1
9530062K07Rik	2.53471e-49	0.360193	0.251	0.031	5.13635e-45	Tissue Macrophages	9530062K07Rik
Cd38	4.0218e-49	0.499415	0.445	0.106	8.14978e-45	Tissue Macrophages	Cd38
Atraid1	4.30781e-49	0.340468	0.617	0.198	8.72934e-45	Tissue Macrophages	Atraid
Hist1h2bc1	5.31614e-49	0.328718	0.377	0.078	1.07726e-44	Tissue Macrophages	Hist1h2bc
Pdpk1	5.66989e-49	0.87664	0.699	0.278	1.14895e-44	Tissue Macrophages	Pdpk1
Igsf8	5.77778e-49	0.256038	0.394	0.084	1.17081e-44	Tissue Macrophages	Igsf8
Calhm6	6.08099e-49	0.307498	0.307	0.05	1.23225e-44	Tissue Macrophages	Calhm6
Pip4p1	6.1718e-49	0.277628	0.515	0.14	1.25065e-44	Tissue Macrophages	Pip4p1
Trafd1	9.02781e-49	0.377826	0.566	0.169	1.8294e-44	Tissue Macrophages	Trafd1
Srxn1	1.24049e-48	0.295765	0.268	0.037	2.51372e-44	Tissue Macrophages	Srxn1
Mgst1	1.43916e-48	0.341636	0.468	0.119	2.91632e-44	Tissue Macrophages	Mgst1
Csf2rb	1.46565e-48	0.39427	0.527	0.148	2.97e-44	Tissue Macrophages	Csf2rb
Fkbp21	1.53485e-48	0.43593	0.769	0.293	3.11023e-44	Tissue Macrophages	Fkbp2
Vamp81	2.1016e-48	0.476732	0.893	0.431	4.25869e-44	Tissue Macrophages	Vamp8
Vegfa	2.72258e-48	0.360516	0.346	0.066	5.51703e-44	Tissue Macrophages	Vegfa
Itga6	3.39496e-48	0.257252	0.465	0.114	6.87954e-44	Tissue Macrophages	Itga6
Pilra1	5.06373e-48	0.283502	0.344	0.065	1.02611e-43	Tissue Macrophages	Pilra
Vmp1	5.31971e-48	0.68693	0.837	0.375	1.07799e-43	Tissue Macrophages	Vmp1
Metrnl	5.54671e-48	0.361596	0.654	0.21	1.12399e-43	Tissue Macrophages	Metrnl
Hsd17b4	6.0579e-48	0.289913	0.499	0.137	1.22757e-43	Tissue Macrophages	Hsd17b4
Mknk1	6.08451e-48	0.347376	0.448	0.111	1.23297e-43	Tissue Macrophages	Mknk1
A530013C23Rik	8.32725e-48	0.434261	0.406	0.091	1.68743e-43	Tissue Macrophages	A530013C23Rik
Plk2	9.43326e-48	0.373443	0.349	0.07	1.91156e-43	Tissue Macrophages	Plk2
Adipor1	1.1736e-47	0.307006	0.654	0.215	2.37819e-43	Tissue Macrophages	Adipor1
Tmem140	1.25147e-47	0.267482	0.335	0.061	2.53597e-43	Tissue Macrophages	Tmem140
Gsto1	1.28246e-47	0.286145	0.515	0.143	2.59877e-43	Tissue Macrophages	Gsto1
Tmem189	1.29418e-47	0.540994	0.634	0.22	2.62253e-43	Tissue Macrophages	Tmem189
Hpcal1	1.31137e-47	0.389168	0.693	0.244	2.65737e-43	Tissue Macrophages	Hpcal1
Mmp12	1.31195e-47	1.48187	0.186	0.013	2.65855e-43	Tissue Macrophages	Mmp12
Ptms	1.3492e-47	0.295619	0.876	0.346	2.73402e-43	Tissue Macrophages	Ptms
Pcyt1a	1.62639e-47	0.31754	0.476	0.123	3.29572e-43	Tissue Macrophages	Pcyt1a
Esd1	1.74372e-47	0.514222	0.845	0.378	3.53347e-43	Tissue Macrophages	Esd
Rsu1	1.98294e-47	0.313981	0.685	0.234	4.01822e-43	Tissue Macrophages	Rsu1
Ccdc88a	2.0599e-47	0.256011	0.572	0.165	4.17419e-43	Tissue Macrophages	Ccdc88a
Oas1a	2.19554e-47	0.346156	0.321	0.059	4.44905e-43	Tissue Macrophages	Oas1a
Rhbdf2	2.7054e-47	0.394526	0.423	0.101	5.48222e-43	Tissue Macrophages	Rhbdf2
Xdh	2.77174e-47	0.268764	0.454	0.111	5.61666e-43	Tissue Macrophages	Xdh
Washc5	3.66835e-47	0.322253	0.4	0.09	7.43354e-43	Tissue Macrophages	Washc5
Card19	4.50772e-47	0.364204	0.67	0.225	9.13445e-43	Tissue Macrophages	Card19
Gm14221	5.23548e-47	0.413641	0.186	0.014	1.06092e-42	Tissue Macrophages	Gm14221
Rtp4	6.53046e-47	0.399021	0.299	0.05	1.32333e-42	Tissue Macrophages	Rtp4
Tfe3	7.6179e-47	0.324983	0.454	0.117	1.54369e-42	Tissue Macrophages	Tfe3
Mlf2	8.73325e-47	0.261218	0.592	0.181	1.76971e-42	Tissue Macrophages	Mlf2
Trps1	9.39991e-47	0.629236	0.918	0.413	1.9048e-42	Tissue Macrophages	Trps1
Nfam1	1.00641e-46	0.266117	0.465	0.122	2.03939e-42	Tissue Macrophages	Nfam1
Soat11	1.20216e-46	0.396378	0.724	0.274	2.43606e-42	Tissue Macrophages	Soat1
Mgl2	1.51579e-46	0.654709	0.38	0.081	3.0716e-42	Tissue Macrophages	Mgl2
Adssl1	1.78079e-46	0.283832	0.414	0.096	3.6086e-42	Tissue Macrophages	Adssl1
Scn1b	1.79529e-46	0.290896	0.31	0.054	3.63798e-42	Tissue Macrophages	Scn1b
Plbd1	1.86834e-46	0.327811	0.597	0.178	3.786e-42	Tissue Macrophages	Plbd1
Soga1	2.83145e-46	0.349377	0.299	0.052	5.73764e-42	Tissue Macrophages	Soga1
Cebpb	3.08724e-46	0.57874	0.896	0.407	6.25599e-42	Tissue Macrophages	Cebpb
Zfp703	3.11615e-46	0.334974	0.462	0.118	6.31457e-42	Tissue Macrophages	Zfp703
Itprid2	3.31651e-46	0.311006	0.445	0.112	6.72057e-42	Tissue Macrophages	Itprid2
Wsb2	3.43208e-46	0.371789	0.4	0.093	6.95476e-42	Tissue Macrophages	Wsb2
Nckap1l	3.6802e-46	0.355424	0.679	0.238	7.45756e-42	Tissue Macrophages	Nckap1l
Slamf7	4.72989e-46	0.428636	0.648	0.216	9.58465e-42	Tissue Macrophages	Slamf7
Ap2a2	4.93856e-46	0.281521	0.569	0.17	1.00075e-41	Tissue Macrophages	Ap2a2
Snx30	4.95016e-46	0.333611	0.535	0.155	1.0031e-41	Tissue Macrophages	Snx30
Sec14l1	5.66667e-46	0.281536	0.431	0.106	1.14829e-41	Tissue Macrophages	Sec14l1
Lrpap1	5.6913e-46	0.292268	0.631	0.208	1.15329e-41	Tissue Macrophages	Lrpap1
Ndufc21	6.71592e-46	0.339846	0.842	0.351	1.36091e-41	Tissue Macrophages	Ndufc2
Vps26a	7.89985e-46	0.358937	0.634	0.21	1.60082e-41	Tissue Macrophages	Vps26a
Gm46224	7.91181e-46	0.499493	0.304	0.056	1.60325e-41	Tissue Macrophages	Gm46224
Tmem176b1	1.0669e-45	0.690713	0.825	0.361	2.16197e-41	Tissue Macrophages	Tmem176b
Apba1	1.3047e-45	0.473091	0.442	0.115	2.64385e-41	Tissue Macrophages	Apba1
Snx29	1.43351e-45	0.353225	0.648	0.218	2.90487e-41	Tissue Macrophages	Snx29
Cd84	1.57656e-45	0.603856	0.645	0.234	3.19473e-41	Tissue Macrophages	Cd84
Rnf213	2.01705e-45	0.527162	0.634	0.219	4.08735e-41	Tissue Macrophages	Rnf213
Tbc1d9	2.41122e-45	0.296745	0.47	0.126	4.8861e-41	Tissue Macrophages	Tbc1d9
P2rx7	2.9759e-45	0.378555	0.439	0.109	6.03037e-41	Tissue Macrophages	P2rx7
Pi4k2a	4.17237e-45	0.378251	0.594	0.195	8.4549e-41	Tissue Macrophages	Pi4k2a
Tmem176a	6.79668e-45	0.599505	0.803	0.321	1.37728e-40	Tissue Macrophages	Tmem176a
Tom1	8.18742e-45	0.318416	0.417	0.102	1.6591e-40	Tissue Macrophages	Tom1
Zfp516	9.33297e-45	0.281337	0.51	0.146	1.89123e-40	Tissue Macrophages	Zfp516
Folr2	1.13703e-44	0.298175	0.183	0.014	2.30409e-40	Tissue Macrophages	Folr2
Dand5	1.14361e-44	0.533649	0.38	0.088	2.3174e-40	Tissue Macrophages	Dand5
Atp6v1g11	1.27724e-44	0.511671	0.859	0.427	2.5882e-40	Tissue Macrophages	Atp6v1g1
Mfhas1	1.79514e-44	0.276626	0.42	0.103	3.63767e-40	Tissue Macrophages	Mfhas1
Snx10	1.82154e-44	0.277724	0.476	0.128	3.69116e-40	Tissue Macrophages	Snx10
Mthfs	2.01823e-44	0.639865	0.69	0.271	4.08973e-40	Tissue Macrophages	Mthfs
Gng12	2.12513e-44	0.311297	0.6	0.195	4.30637e-40	Tissue Macrophages	Gng12
Klf6	4.44503e-44	0.616038	0.904	0.432	9.0074e-40	Tissue Macrophages	Klf6
Rnh11	4.51245e-44	0.440423	0.803	0.338	9.14404e-40	Tissue Macrophages	Rnh1
Ehd1	4.60785e-44	0.367633	0.577	0.188	9.33734e-40	Tissue Macrophages	Ehd1
Hspa1a	4.8818e-44	0.778372	0.431	0.122	9.89248e-40	Tissue Macrophages	Hspa1a
Lhfpl21	5.24718e-44	0.341074	0.293	0.052	1.06329e-39	Tissue Macrophages	Lhfpl2
Nadk	7.4459e-44	0.477848	0.634	0.22	1.50884e-39	Tissue Macrophages	Nadk
Igfbp4	9.12705e-44	0.257383	0.377	0.085	1.8495e-39	Tissue Macrophages	Igfbp4
Arl4c	1.06055e-43	0.383892	0.676	0.233	2.1491e-39	Tissue Macrophages	Arl4c
Olfml3	1.23531e-43	0.259091	0.358	0.077	2.50323e-39	Tissue Macrophages	Olfml3
Rnf1301	1.47044e-43	0.343689	0.755	0.299	2.97971e-39	Tissue Macrophages	Rnf130
Ywhah	1.70017e-43	0.456318	0.769	0.317	3.44523e-39	Tissue Macrophages	Ywhah
Ppfia4	2.49968e-43	0.284099	0.321	0.065	5.06534e-39	Tissue Macrophages	Ppfia4
Cd721	2.70697e-43	0.343489	0.538	0.166	5.4854e-39	Tissue Macrophages	Cd72
Itgam	3.49141e-43	0.295553	0.482	0.133	7.07498e-39	Tissue Macrophages	Itgam
Ifi211	4.31505e-43	0.259428	0.282	0.048	8.74402e-39	Tissue Macrophages	Ifi211
Cnpy3	4.41828e-43	0.260428	0.651	0.219	8.95321e-39	Tissue Macrophages	Cnpy3
Lyl1	6.20712e-43	0.282867	0.262	0.042	1.25781e-38	Tissue Macrophages	Lyl1
Tpcn1	7.72619e-43	0.275116	0.4	0.098	1.56563e-38	Tissue Macrophages	Tpcn1
Etv6	1.21614e-42	0.559991	0.893	0.406	2.46439e-38	Tissue Macrophages	Etv6
Pdgfb	1.47452e-42	0.348557	0.313	0.062	2.98797e-38	Tissue Macrophages	Pdgfb
Rffl	1.75447e-42	0.343025	0.383	0.09	3.55526e-38	Tissue Macrophages	Rffl
Arl5c	2.09401e-42	0.448151	0.544	0.17	4.24331e-38	Tissue Macrophages	Arl5c
Gadd45g	2.32842e-42	0.485325	0.392	0.097	4.71831e-38	Tissue Macrophages	Gadd45g
Dtnbp1	2.56205e-42	0.422799	0.713	0.287	5.19174e-38	Tissue Macrophages	Dtnbp1
Myo1f	2.70753e-42	0.492226	0.693	0.271	5.48654e-38	Tissue Macrophages	Myo1f
Mgll	2.81063e-42	0.587051	0.231	0.032	5.69546e-38	Tissue Macrophages	Mgll
Stk3	3.18191e-42	0.294226	0.462	0.129	6.44783e-38	Tissue Macrophages	Stk3
Spp1	3.33886e-42	0.790734	0.324	0.069	6.76587e-38	Tissue Macrophages	Spp1
Rhog	3.65519e-42	0.284501	0.659	0.234	7.40687e-38	Tissue Macrophages	Rhog
Marcksl1	6.32312e-42	0.552493	0.575	0.195	1.28132e-37	Tissue Macrophages	Marcksl1
Atp6v1e1	6.67276e-42	0.507074	0.769	0.348	1.35217e-37	Tissue Macrophages	Atp6v1e1
Disc1	6.77407e-42	0.403279	0.431	0.117	1.3727e-37	Tissue Macrophages	Disc1
Arl8b	8.66958e-42	0.340816	0.572	0.187	1.7568e-37	Tissue Macrophages	Arl8b
Arhgef10l	1.13494e-41	0.292117	0.31	0.06	2.29984e-37	Tissue Macrophages	Arhgef10l
Zfand2a	1.32379e-41	0.259649	0.338	0.073	2.68252e-37	Tissue Macrophages	Zfand2a
Arhgap10	1.46215e-41	0.553808	0.606	0.218	2.96291e-37	Tissue Macrophages	Arhgap10
Tnfaip8l21	1.84431e-41	0.372035	0.696	0.263	3.73731e-37	Tissue Macrophages	Tnfaip8l2
Ccr1	1.95608e-41	0.362485	0.31	0.063	3.9638e-37	Tissue Macrophages	Ccr1
Srgap2	2.08912e-41	0.347625	0.73	0.276	4.2334e-37	Tissue Macrophages	Srgap2
Plekhg2	2.49944e-41	0.402797	0.428	0.118	5.06486e-37	Tissue Macrophages	Plekhg2
Prcp	2.58213e-41	0.32847	0.617	0.21	5.23243e-37	Tissue Macrophages	Prcp
Dgkz	4.60091e-41	0.340168	0.637	0.223	9.32329e-37	Tissue Macrophages	Dgkz
Necap2	4.77112e-41	0.303931	0.696	0.253	9.6682e-37	Tissue Macrophages	Necap2
Oasl2	5.02946e-41	0.357464	0.234	0.034	1.01917e-36	Tissue Macrophages	Oasl2
Fgd2	5.49779e-41	0.427285	0.431	0.122	1.11407e-36	Tissue Macrophages	Fgd2
Mdm2	6.82452e-41	0.552178	0.583	0.208	1.38292e-36	Tissue Macrophages	Mdm2
Tmed10	8.87012e-41	0.363306	0.901	0.439	1.79744e-36	Tissue Macrophages	Tmed10
Litaf	9.31023e-41	0.540442	0.938	0.459	1.88662e-36	Tissue Macrophages	Litaf
Serpinb6a1	1.03225e-40	0.575038	0.617	0.243	2.09175e-36	Tissue Macrophages	Serpinb6a
Mtss1	1.46632e-40	0.25128	0.499	0.146	2.97135e-36	Tissue Macrophages	Mtss1
Sbno2	1.73644e-40	0.457398	0.589	0.204	3.51873e-36	Tissue Macrophages	Sbno2
Fuca1	1.98306e-40	0.302367	0.752	0.299	4.01848e-36	Tissue Macrophages	Fuca1
Col14a1	3.24919e-40	0.278671	0.132	0.005	6.58416e-36	Tissue Macrophages	Col14a1
Gm30198	3.38363e-40	0.354936	0.223	0.031	6.85659e-36	Tissue Macrophages	Gm30198
Ptprj	3.60848e-40	0.599246	0.899	0.406	7.31223e-36	Tissue Macrophages	Ptprj
Raph1	4.55018e-40	0.379054	0.42	0.113	9.22048e-36	Tissue Macrophages	Raph1
Morrbid	5.76279e-40	0.421567	0.42	0.114	1.16777e-35	Tissue Macrophages	Morrbid
Pkd1l2	5.77056e-40	0.441154	0.313	0.068	1.16935e-35	Tissue Macrophages	Pkd1l2
Map2k3	6.95164e-40	0.424792	0.637	0.229	1.40868e-35	Tissue Macrophages	Map2k3
P2ry12	6.9615e-40	0.307156	0.172	0.016	1.41068e-35	Tissue Macrophages	P2ry12
Ptpn6	7.18549e-40	0.31053	0.721	0.278	1.45607e-35	Tissue Macrophages	Ptpn6
Spred1	7.37713e-40	0.297187	0.366	0.09	1.4949e-35	Tissue Macrophages	Spred1
Ccl7	1.19114e-39	0.54523	0.245	0.039	2.41373e-35	Tissue Macrophages	Ccl7
Dnajc13	1.20049e-39	0.282489	0.541	0.171	2.43268e-35	Tissue Macrophages	Dnajc13
Gm13184	1.20445e-39	0.326908	0.237	0.036	2.44069e-35	Tissue Macrophages	Gm13184
Pold4	2.21297e-39	0.319359	0.693	0.271	4.48436e-35	Tissue Macrophages	Pold4
Ldlrad3	2.99983e-39	0.312406	0.304	0.062	6.07887e-35	Tissue Macrophages	Ldlrad3
Tkt1	3.0143e-39	0.277177	0.817	0.351	6.10818e-35	Tissue Macrophages	Tkt
Trerf1	8.17451e-39	0.317948	0.597	0.204	1.65648e-34	Tissue Macrophages	Trerf1
P4ha1	8.29566e-39	0.422526	0.552	0.188	1.68103e-34	Tissue Macrophages	P4ha1
F13a1	9.87676e-39	0.541364	0.27	0.05	2.00143e-34	Tissue Macrophages	F13a1
Atp6v0d1	1.40206e-38	0.394393	0.814	0.36	2.84114e-34	Tissue Macrophages	Atp6v0d1
Rabgef1	1.65402e-38	0.305781	0.521	0.167	3.3517e-34	Tissue Macrophages	Rabgef1
Arhgap25	2.23668e-38	0.390622	0.631	0.234	4.53241e-34	Tissue Macrophages	Arhgap25
Spic	2.85259e-38	0.297568	0.158	0.013	5.78049e-34	Tissue Macrophages	Spic
Pou2f2	3.20247e-38	0.303922	0.639	0.232	6.48948e-34	Tissue Macrophages	Pou2f2
Neat1	3.81451e-38	0.661172	0.935	0.527	7.72973e-34	Tissue Macrophages	Neat1
Laptm4a1	3.85547e-38	0.306485	0.859	0.395	7.81273e-34	Tissue Macrophages	Laptm4a
Il10	7.45779e-38	0.501767	0.293	0.062	1.51125e-33	Tissue Macrophages	Il10
Tbc1d5	7.99474e-38	0.398032	0.854	0.363	1.62005e-33	Tissue Macrophages	Tbc1d5
Egr1	8.36571e-38	0.734006	0.803	0.404	1.69523e-33	Tissue Macrophages	Egr1
Gtf2h1	9.70263e-38	0.272461	0.544	0.179	1.96614e-33	Tissue Macrophages	Gtf2h1
Dleu2	1.41157e-37	0.585718	0.854	0.4	2.86041e-33	Tissue Macrophages	Dleu2
Ten1	1.45092e-37	0.279383	0.597	0.214	2.94013e-33	Tissue Macrophages	Ten1
Gde11	1.75753e-37	0.270567	0.456	0.141	3.56146e-33	Tissue Macrophages	Gde1
Rab5c1	1.79685e-37	0.29271	0.797	0.347	3.64113e-33	Tissue Macrophages	Rab5c
Ncf4	4.92958e-37	0.303656	0.693	0.264	9.98931e-33	Tissue Macrophages	Ncf4
Nhej1	5.56126e-37	0.351748	0.265	0.051	1.12693e-32	Tissue Macrophages	Nhej1
Adam8	5.65811e-37	0.432541	0.369	0.1	1.14656e-32	Tissue Macrophages	Adam8
Fabp4	6.42944e-37	1.07262	0.248	0.045	1.30286e-32	Tissue Macrophages	Fabp4
Baiap2	7.06123e-37	0.327728	0.513	0.171	1.43089e-32	Tissue Macrophages	Baiap2
Alpk1	7.24481e-37	0.4423	0.372	0.101	1.46809e-32	Tissue Macrophages	Alpk1
Piezo1	7.47428e-37	0.4601	0.594	0.221	1.51459e-32	Tissue Macrophages	Piezo1
Map7d1	7.89087e-37	0.261665	0.544	0.185	1.59901e-32	Tissue Macrophages	Map7d1
Trak1	1.72809e-36	0.467376	0.541	0.19	3.5018e-32	Tissue Macrophages	Trak1
Pxn	1.79052e-36	0.289164	0.62	0.231	3.62831e-32	Tissue Macrophages	Pxn
Itgav	1.92928e-36	0.440984	0.651	0.253	3.9095e-32	Tissue Macrophages	Itgav
Qk	2.11275e-36	0.413869	0.87	0.408	4.28129e-32	Tissue Macrophages	Qk
Adam22	2.32028e-36	0.379368	0.2	0.027	4.70181e-32	Tissue Macrophages	Adam22
Cpeb4	2.95566e-36	0.360844	0.476	0.153	5.98935e-32	Tissue Macrophages	Cpeb4
Tuba1c	3.26661e-36	0.365461	0.654	0.252	6.61945e-32	Tissue Macrophages	Tuba1c
Ik	3.5725e-36	0.263801	0.679	0.262	7.23932e-32	Tissue Macrophages	Ik
Jmjd1c	3.87585e-36	0.481512	0.837	0.392	7.85402e-32	Tissue Macrophages	Jmjd1c
Ndufb81	4.52849e-36	0.387226	0.901	0.46	9.17654e-32	Tissue Macrophages	Ndufb8
Ly9	4.53282e-36	0.258066	0.392	0.107	9.18531e-32	Tissue Macrophages	Ly9
Gm15247	8.79061e-36	0.254859	0.206	0.03	1.78133e-31	Tissue Macrophages	Gm15247
Vps29	1.16983e-35	0.329283	0.721	0.299	2.37055e-31	Tissue Macrophages	Vps29
Rab1a	1.54829e-35	0.340048	0.744	0.303	3.13745e-31	Tissue Macrophages	Rab1a
Supv3l1	2.13535e-35	0.259006	0.327	0.079	4.32708e-31	Tissue Macrophages	Supv3l1
Slfn2	2.16893e-35	0.563997	0.831	0.406	4.39512e-31	Tissue Macrophages	Slfn2
Myo9a	2.71e-35	0.288245	0.513	0.173	5.49154e-31	Tissue Macrophages	Myo9a
Cyth4	2.87559e-35	0.344844	0.831	0.37	5.82709e-31	Tissue Macrophages	Cyth4
Capza2	3.13117e-35	0.422663	0.913	0.478	6.34501e-31	Tissue Macrophages	Capza2
Aprt1	3.23964e-35	0.372172	0.735	0.324	6.56481e-31	Tissue Macrophages	Aprt
Ube2f	4.56357e-35	0.254069	0.569	0.205	9.24761e-31	Tissue Macrophages	Ube2f
Tmem88	4.87138e-35	0.367131	0.341	0.088	9.87136e-31	Tissue Macrophages	Tmem88
Gng2	6.68526e-35	0.354737	0.814	0.363	1.3547e-30	Tissue Macrophages	Gng2
Mapre2	8.17368e-35	0.35278	0.6	0.227	1.65631e-30	Tissue Macrophages	Mapre2
Adrb2	1.01225e-34	0.582983	0.338	0.091	2.05123e-30	Tissue Macrophages	Adrb2
Ulk2	1.05683e-34	0.291089	0.496	0.162	2.14157e-30	Tissue Macrophages	Ulk2
Gm49662	1.53779e-34	0.401568	0.313	0.076	3.11618e-30	Tissue Macrophages	Gm49662
Nfkbiz	1.612e-34	0.611388	0.741	0.354	3.26655e-30	Tissue Macrophages	Nfkbiz
Fem1b	1.73853e-34	0.252754	0.287	0.063	3.52296e-30	Tissue Macrophages	Fem1b
Vav3	2.23239e-34	0.369458	0.769	0.317	4.52371e-30	Tissue Macrophages	Vav3
BC005537	2.98401e-34	0.421125	0.808	0.401	6.04679e-30	Tissue Macrophages	BC005537
Cdc42bpg	3.51545e-34	0.311972	0.197	0.029	7.12371e-30	Tissue Macrophages	Cdc42bpg
Cltc	4.3165e-34	0.453678	0.907	0.481	8.74696e-30	Tissue Macrophages	Cltc
Dbi1	4.6659e-34	0.332137	0.87	0.434	9.45498e-30	Tissue Macrophages	Dbi
Myo9b	4.81864e-34	0.276067	0.583	0.217	9.76449e-30	Tissue Macrophages	Myo9b
Pik3r6	6.05059e-34	0.260506	0.254	0.051	1.22609e-29	Tissue Macrophages	Pik3r6
Rcan1	7.1126e-34	0.253074	0.256	0.052	1.4413e-29	Tissue Macrophages	Rcan1
Sdhb1	1.0314e-33	0.252194	0.721	0.312	2.09004e-29	Tissue Macrophages	Sdhb
Otulinl	1.0771e-33	0.320222	0.673	0.269	2.18264e-29	Tissue Macrophages	Otulinl
Errfi1	1.35734e-33	0.513352	0.555	0.207	2.75051e-29	Tissue Macrophages	Errfi1
Bend6	1.52034e-33	0.34155	0.183	0.025	3.08082e-29	Tissue Macrophages	Bend6
Iqgap2	1.58587e-33	0.27761	0.775	0.323	3.2136e-29	Tissue Macrophages	Iqgap2
Eps8	1.93514e-33	0.314246	0.42	0.131	3.92136e-29	Tissue Macrophages	Eps8
Cacul1	2.03735e-33	0.28773	0.569	0.205	4.12848e-29	Tissue Macrophages	Cacul1
Fosb	2.05502e-33	0.263223	0.87	0.406	4.1643e-29	Tissue Macrophages	Fosb
Rnaseh2a	2.27111e-33	0.36744	0.417	0.128	4.60218e-29	Tissue Macrophages	Rnaseh2a
Vdac21	2.93119e-33	0.351248	0.845	0.427	5.93976e-29	Tissue Macrophages	Vdac2
Evl	3.94388e-33	0.567123	0.701	0.326	7.99187e-29	Tissue Macrophages	Evl
Bin11	5.66461e-33	0.273281	0.665	0.271	1.14788e-28	Tissue Macrophages	Bin1
Gm32296	5.96691e-33	0.266334	0.127	0.009	1.20914e-28	Tissue Macrophages	Gm32296
Fermt3	6.55708e-33	0.312715	0.8	0.363	1.32873e-28	Tissue Macrophages	Fermt3
Psmb61	7.34582e-33	0.429667	0.811	0.425	1.48856e-28	Tissue Macrophages	Psmb6
Lgals9	7.43579e-33	0.278445	0.487	0.164	1.50679e-28	Tissue Macrophages	Lgals9
Atox1	8.61006e-33	0.276194	0.944	0.527	1.74474e-28	Tissue Macrophages	Atox1
Sh3glb1	1.82895e-32	0.421792	0.896	0.503	3.70618e-28	Tissue Macrophages	Sh3glb1
Fbxl18	1.89319e-32	0.484651	0.273	0.063	3.83637e-28	Tissue Macrophages	Fbxl18
Cask	3.037e-32	0.251153	0.448	0.148	6.15417e-28	Tissue Macrophages	Cask
Prr5l	3.18283e-32	0.289863	0.251	0.053	6.44969e-28	Tissue Macrophages	Prr5l
Klra2	4.14915e-32	0.307674	0.285	0.067	8.40785e-28	Tissue Macrophages	Klra2
Ptpn12	4.79749e-32	0.333196	0.552	0.208	9.72164e-28	Tissue Macrophages	Ptpn12
Mcl1	4.84762e-32	0.589749	0.955	0.609	9.82322e-28	Tissue Macrophages	Mcl1
Fem1c	5.79622e-32	0.298132	0.594	0.228	1.17455e-27	Tissue Macrophages	Fem1c
Gpr137b1	7.44452e-32	0.304145	0.377	0.118	1.50856e-27	Tissue Macrophages	Gpr137b
Acp5	7.63829e-32	0.525962	0.603	0.26	1.54782e-27	Tissue Macrophages	Acp5
Ifi27l2a	1.08239e-31	0.649352	0.735	0.348	2.19335e-27	Tissue Macrophages	Ifi27l2a
Klf4	1.72052e-31	0.466417	0.679	0.302	3.48646e-27	Tissue Macrophages	Klf4
Zfand5	2.67419e-31	0.436771	0.842	0.43	5.41897e-27	Tissue Macrophages	Zfand5
Alcam	3.26229e-31	0.354461	0.611	0.242	6.6107e-27	Tissue Macrophages	Alcam
Rnf19b	3.74576e-31	0.330577	0.628	0.258	7.5904e-27	Tissue Macrophages	Rnf19b
Gdf3	4.81772e-31	0.368815	0.183	0.027	9.76264e-27	Tissue Macrophages	Gdf3
Clec10a	4.95922e-31	0.316634	0.301	0.076	1.00494e-26	Tissue Macrophages	Clec10a
Bsg1	4.97985e-31	0.291336	0.856	0.453	1.00912e-26	Tissue Macrophages	Bsg
Rps27l	1.42442e-30	0.278909	0.865	0.425	2.88644e-26	Tissue Macrophages	Rps27l
Selenof1	1.94638e-30	0.290564	0.823	0.409	3.94414e-26	Tissue Macrophages	Selenof
Gm17268	2.02607e-30	0.401559	0.149	0.017	4.10564e-26	Tissue Macrophages	Gm17268
Eif4e	2.53815e-30	0.488789	0.645	0.284	5.1433e-26	Tissue Macrophages	Eif4e
Gm41409	3.38301e-30	0.270848	0.225	0.045	6.85534e-26	Tissue Macrophages	Gm41409
Pdia61	3.76883e-30	0.32869	0.777	0.386	7.63716e-26	Tissue Macrophages	Pdia6
Gm6377	4.08285e-30	0.29945	0.276	0.068	8.27349e-26	Tissue Macrophages	Gm6377
Pou3f1	4.80108e-30	0.37359	0.166	0.023	9.72892e-26	Tissue Macrophages	Pou3f1
Txnrd1	5.35033e-30	0.428809	0.679	0.299	1.08419e-25	Tissue Macrophages	Txnrd1
Plekhm3	5.38386e-30	0.252681	0.592	0.231	1.09099e-25	Tissue Macrophages	Plekhm3
Slc9a9	5.50252e-30	0.543311	0.89	0.467	1.11503e-25	Tissue Macrophages	Slc9a9
Coro1c	5.91821e-30	0.259288	0.569	0.222	1.19927e-25	Tissue Macrophages	Coro1c
Mylip	6.86356e-30	0.342177	0.656	0.277	1.39083e-25	Tissue Macrophages	Mylip
Cd44	8.65451e-30	0.610042	0.794	0.432	1.75375e-25	Tissue Macrophages	Cd44
Dusp1	1.33948e-29	0.58908	0.882	0.502	2.71433e-25	Tissue Macrophages	Dusp1
4921531C22Rik	2.58676e-29	0.43634	0.228	0.048	5.24181e-25	Tissue Macrophages	4921531C22Rik
Lgals1	3.76215e-29	0.638166	0.859	0.497	7.62363e-25	Tissue Macrophages	Lgals1
Fam49a	4.32139e-29	0.346149	0.521	0.201	8.75687e-25	Tissue Macrophages	Fam49a
Glipr1	8.58278e-29	0.319087	0.544	0.216	1.73921e-24	Tissue Macrophages	Glipr1
Ybx1	2.03667e-28	0.413602	0.983	0.765	4.12712e-24	Tissue Macrophages	Ybx1
Noct	2.07232e-28	0.258341	0.307	0.085	4.19934e-24	Tissue Macrophages	Noct
Gm47507	2.57965e-28	0.253666	0.169	0.026	5.2274e-24	Tissue Macrophages	Gm47507
Cdkn1a	5.2537e-28	0.597583	0.735	0.357	1.06461e-23	Tissue Macrophages	Cdkn1a
Camk2d	6.53973e-28	0.321703	0.808	0.379	1.32521e-23	Tissue Macrophages	Camk2d
Slc3a2	7.42635e-28	0.433925	0.868	0.462	1.50487e-23	Tissue Macrophages	Slc3a2
Wsb1	7.69251e-28	0.369874	0.78	0.369	1.55881e-23	Tissue Macrophages	Wsb1
Ccnd1	9.83857e-28	0.280962	0.318	0.094	1.99369e-23	Tissue Macrophages	Ccnd1
Cp	1.03296e-27	0.292262	0.124	0.012	2.09319e-23	Tissue Macrophages	Cp
Polr2l	1.04826e-27	0.325537	0.451	0.165	2.12419e-23	Tissue Macrophages	Polr2l
Ppard	3.09114e-27	0.326511	0.431	0.154	6.26388e-23	Tissue Macrophages	Ppard
Rbpj	4.85718e-27	0.321913	0.707	0.321	9.84259e-23	Tissue Macrophages	Rbpj
Gdi2	6.22628e-27	0.320767	0.924	0.51	1.26169e-22	Tissue Macrophages	Gdi2
Bax1	8.42771e-27	0.295796	0.775	0.391	1.70779e-22	Tissue Macrophages	Bax
Rab7	9.58712e-27	0.291982	0.817	0.431	1.94273e-22	Tissue Macrophages	Rab7
Fbxo32	1.02775e-26	0.702302	0.282	0.082	2.08263e-22	Tissue Macrophages	Fbxo32
Cxcl1	1.10033e-26	0.464873	0.169	0.028	2.22971e-22	Tissue Macrophages	Cxcl1
Rac1	1.17752e-26	0.279184	0.862	0.443	2.38613e-22	Tissue Macrophages	Rac1
Gng5	1.24671e-26	0.333694	0.966	0.68	2.52634e-22	Tissue Macrophages	Gng5
Ndel1	1.37867e-26	0.295548	0.707	0.319	2.79374e-22	Tissue Macrophages	Ndel1
Ssr41	1.54378e-26	0.338335	0.904	0.508	3.12832e-22	Tissue Macrophages	Ssr4
Tcof1	2.13748e-26	0.613526	0.6	0.272	4.33139e-22	Tissue Macrophages	Tcof1
Gnb21	3.1709e-26	0.297564	0.924	0.536	6.42551e-22	Tissue Macrophages	Gnb2
Nsmce2	5.37103e-26	0.264425	0.758	0.356	1.08839e-21	Tissue Macrophages	Nsmce2
Chmp4b	5.82788e-26	0.273456	0.896	0.484	1.18096e-21	Tissue Macrophages	Chmp4b
Nup210l	6.1854e-26	0.374916	0.487	0.198	1.25341e-21	Tissue Macrophages	Nup210l
Chka	6.71301e-26	0.766349	0.718	0.354	1.36033e-21	Tissue Macrophages	Chka
Rapgef2	1.016e-25	0.527137	0.682	0.32	2.05881e-21	Tissue Macrophages	Rapgef2
Ppp1r10	1.1083e-25	0.391365	0.887	0.484	2.24585e-21	Tissue Macrophages	Ppp1r10
Mef2a	2.37819e-25	0.285065	0.797	0.388	4.81917e-21	Tissue Macrophages	Mef2a
Cox6b11	3.02922e-25	0.260135	0.932	0.569	6.1384e-21	Tissue Macrophages	Cox6b1
Reep5	4.40837e-25	0.278238	0.885	0.481	8.93313e-21	Tissue Macrophages	Reep5
Diaph2	5.49609e-25	0.335722	0.825	0.419	1.11373e-20	Tissue Macrophages	Diaph2
Nfil3	6.42252e-25	0.274016	0.442	0.165	1.30146e-20	Tissue Macrophages	Nfil3
Atp6v1f	8.31403e-25	0.310888	0.876	0.53	1.68475e-20	Tissue Macrophages	Atp6v1f
Ifrd1	1.12597e-24	0.56041	0.82	0.478	2.28167e-20	Tissue Macrophages	Ifrd1
Uvrag	1.24064e-24	0.27439	0.879	0.438	2.51403e-20	Tissue Macrophages	Uvrag
Gnai2	1.58443e-24	0.406245	0.952	0.671	3.21069e-20	Tissue Macrophages	Gnai2
Arhgdia1	1.63673e-24	0.277287	0.839	0.458	3.31667e-20	Tissue Macrophages	Arhgdia
Laptm5	2.71276e-24	0.370765	0.986	0.714	5.49713e-20	Tissue Macrophages	Laptm5
Dnajb9	4.06931e-24	0.369069	0.628	0.289	8.24605e-20	Tissue Macrophages	Dnajb9
Atp2b1	5.19608e-24	0.39198	0.946	0.578	1.05293e-19	Tissue Macrophages	Atp2b1
Irf1	9.39054e-24	0.42057	0.699	0.347	1.9029e-19	Tissue Macrophages	Irf1
Gm14636	1.17339e-23	0.283714	0.189	0.041	2.37777e-19	Tissue Macrophages	Gm14636
Iqgap1	1.86856e-23	0.458258	0.918	0.568	3.78646e-19	Tissue Macrophages	Iqgap1
Mbnl2	1.89952e-23	0.342129	0.876	0.471	3.8492e-19	Tissue Macrophages	Mbnl2
Phlda1	2.23569e-23	0.521034	0.411	0.163	4.53041e-19	Tissue Macrophages	Phlda1
Arpc1b	2.23838e-23	0.369425	0.977	0.758	4.53584e-19	Tissue Macrophages	Arpc1b
Fyb	4.07747e-23	0.371949	0.952	0.522	8.26259e-19	Tissue Macrophages	Fyb
Emp3	8.61866e-23	0.337545	0.882	0.517	1.74649e-18	Tissue Macrophages	Emp3
Grb2	8.77524e-23	0.251493	0.921	0.522	1.77821e-18	Tissue Macrophages	Grb2
Osbpl8	1.41717e-22	0.380385	0.738	0.381	2.87176e-18	Tissue Macrophages	Osbpl8
Eif5b	1.76194e-22	0.281411	0.837	0.461	3.57039e-18	Tissue Macrophages	Eif5b
Eif4a11	2.3418e-22	0.297952	0.958	0.651	4.74543e-18	Tissue Macrophages	Eif4a1
Capg	6.00444e-22	0.582848	0.575	0.293	1.21674e-17	Tissue Macrophages	Capg
Ptpn1	8.85067e-22	0.30996	0.887	0.504	1.7935e-17	Tissue Macrophages	Ptpn1
Skil	2.32302e-21	0.263677	0.808	0.397	4.70737e-17	Tissue Macrophages	Skil
Capzb	7.06511e-21	0.314284	0.932	0.584	1.43167e-16	Tissue Macrophages	Capzb
Nfkbia	7.59209e-21	0.473003	0.924	0.604	1.53846e-16	Tissue Macrophages	Nfkbia
Ier5	1.46745e-20	0.303244	0.814	0.434	2.97364e-16	Tissue Macrophages	Ier5
Ubap2l	3.62449e-20	0.280183	0.792	0.419	7.34467e-16	Tissue Macrophages	Ubap2l
Cotl1	7.86322e-20	0.421704	0.932	0.653	1.5934e-15	Tissue Macrophages	Cotl1
Lsmem1	8.97922e-19	0.34809	0.315	0.119	1.81955e-14	Tissue Macrophages	Lsmem1
St3gal1	9.48076e-19	0.318908	0.408	0.174	1.92118e-14	Tissue Macrophages	St3gal1
Vim	1.66097e-18	0.472839	0.82	0.52	3.36579e-14	Tissue Macrophages	Vim
Spag9	2.90969e-18	0.360719	0.932	0.599	5.8962e-14	Tissue Macrophages	Spag9
Cd9	3.73062e-18	0.268174	0.501	0.231	7.55974e-14	Tissue Macrophages	Cd9
Icam1	4.85687e-18	0.282514	0.654	0.346	9.84196e-14	Tissue Macrophages	Icam1
Atp6v0e	5.5981e-18	0.274983	0.87	0.552	1.1344e-13	Tissue Macrophages	Atp6v0e
Tnip3	7.61818e-18	0.294097	0.256	0.088	1.54375e-13	Tissue Macrophages	Tnip3
Lcp1	8.2561e-18	0.261047	0.952	0.603	1.67302e-13	Tissue Macrophages	Lcp1
Hsp90b1	2.28946e-17	0.355393	0.961	0.641	4.63937e-13	Tissue Macrophages	Hsp90b1
Runx1	2.50278e-17	0.350566	0.958	0.614	5.07164e-13	Tissue Macrophages	Runx1
Astl	3.10024e-17	0.307062	0.276	0.102	6.28233e-13	Tissue Macrophages	Astl
Txn11	1.7726e-16	0.38309	0.854	0.533	3.59199e-12	Tissue Macrophages	Txn1
Isg15	1.25926e-15	0.277556	0.389	0.176	2.55176e-11	Tissue Macrophages	Isg15
Anxa1	1.88847e-15	0.476441	0.389	0.184	3.8268e-11	Tissue Macrophages	Anxa1
2810013P06Rik	2.54237e-15	0.283763	0.437	0.207	5.15186e-11	Tissue Macrophages	2810013P06Rik
Cited2	7.00041e-15	0.274409	0.727	0.41	1.41856e-10	Tissue Macrophages	Cited2
Ubc	2.58282e-14	0.414486	0.994	0.843	5.23382e-10	Tissue Macrophages	Ubc
Pitpnc1	4.21385e-14	0.392425	0.789	0.493	8.53895e-10	Tissue Macrophages	Pitpnc1
Socs3	1.12984e-13	0.270602	0.442	0.22	2.2895e-09	Tissue Macrophages	Socs3
Hspa5	2.22176e-13	0.282082	0.969	0.727	4.50218e-09	Tissue Macrophages	Hspa5
Adgre5	9.5675e-13	0.250438	0.786	0.473	1.93876e-08	Tissue Macrophages	Adgre5
mt-Nd1	2.56457e-12	0.25551	0.989	0.888	5.19685e-08	Tissue Macrophages	mt-Nd1
Calm2	6.05032e-12	0.261174	0.949	0.695	1.22604e-07	Tissue Macrophages	Calm2
Adgrl3	1.26358e-11	0.266032	0.121	0.035	2.56053e-07	Tissue Macrophages	Adgrl3
Mfge8	2.47452e-09	0.423046	0.163	0.065	5.01437e-05	Tissue Macrophages	Mfge8
Ints6	2.38149e-08	0.260611	0.701	0.44	0.000482584	Tissue Macrophages	Ints6
Cd3g	2.79116e-216	2.42736	0.934	0.117	5.65601e-212	Type 1 Lymphoid Cells	Cd3g
Trac	1.94373e-209	2.11549	0.763	0.06	3.93878e-205	Type 1 Lymphoid Cells	Trac
Cd3d	6.49325e-209	2.31401	0.899	0.108	1.31579e-204	Type 1 Lymphoid Cells	Cd3d
Cd28	1.35744e-190	2.21262	0.782	0.09	2.75072e-186	Type 1 Lymphoid Cells	Cd28
Trbc2	1.38555e-189	2.63537	0.918	0.154	2.80767e-185	Type 1 Lymphoid Cells	Trbc2
Gramd3	7.82105e-188	2.55719	0.889	0.158	1.58486e-183	Type 1 Lymphoid Cells	Gramd3
Cd3e	1.21508e-183	1.93929	0.753	0.075	2.46225e-179	Type 1 Lymphoid Cells	Cd3e
Nkg7	6.36151e-183	2.2144	0.908	0.126	1.2891e-178	Type 1 Lymphoid Cells	Nkg7
Ms4a4b	9.56569e-179	2.4043	0.921	0.169	1.93839e-174	Type 1 Lymphoid Cells	Ms4a4b
Gm2682	1.16408e-176	2.32422	0.845	0.123	2.35889e-172	Type 1 Lymphoid Cells	Gm2682
Cd6	7.02911e-164	1.66404	0.519	0.022	1.42438e-159	Type 1 Lymphoid Cells	Cd6
Lck	1.21877e-161	1.89356	0.778	0.119	2.46971e-157	Type 1 Lymphoid Cells	Lck
Skap1	3.93719e-160	2.12187	0.978	0.222	7.97832e-156	Type 1 Lymphoid Cells	Skap1
Gimap4	8.60378e-151	2.06124	0.842	0.169	1.74347e-146	Type 1 Lymphoid Cells	Gimap4
Ccl5	1.05472e-138	2.46381	0.842	0.161	2.13728e-134	Type 1 Lymphoid Cells	Ccl5
Ptpn22	2.12385e-133	2.07125	0.927	0.306	4.30377e-129	Type 1 Lymphoid Cells	Ptpn22
Itk	1.86378e-126	1.55887	0.889	0.197	3.77677e-122	Type 1 Lymphoid Cells	Itk
Themis	1.411e-125	2.11098	0.541	0.054	2.85925e-121	Type 1 Lymphoid Cells	Themis
Prkch	9.59075e-124	2.15107	0.88	0.31	1.94347e-119	Type 1 Lymphoid Cells	Prkch
Thy1	1.20989e-122	1.58448	0.652	0.099	2.45172e-118	Type 1 Lymphoid Cells	Thy1
Ctsw	7.32032e-122	1.55181	0.712	0.118	1.48339e-117	Type 1 Lymphoid Cells	Ctsw
Bcl11b	7.36928e-121	1.44182	0.674	0.102	1.49331e-116	Type 1 Lymphoid Cells	Bcl11b
Ctla2a	4.50072e-116	1.92869	0.725	0.146	9.12026e-112	Type 1 Lymphoid Cells	Ctla2a
Fasl	4.24217e-112	1.59599	0.541	0.068	8.59633e-108	Type 1 Lymphoid Cells	Fasl
H2-Q7	4.53915e-111	1.8014	0.943	0.438	9.19814e-107	Type 1 Lymphoid Cells	H2-Q7
Cxcr6	2.46811e-109	1.70757	0.611	0.096	5.00137e-105	Type 1 Lymphoid Cells	Cxcr6
Abcb1a	5.83604e-109	1.61133	0.551	0.076	1.18261e-104	Type 1 Lymphoid Cells	Abcb1a
Gimap3	3.49105e-108	1.67141	0.763	0.191	7.07427e-104	Type 1 Lymphoid Cells	Gimap3
Gimap6	5.65189e-107	1.74017	0.839	0.248	1.1453e-102	Type 1 Lymphoid Cells	Gimap6
Lat	1.72153e-106	1.35391	0.595	0.092	3.48851e-102	Type 1 Lymphoid Cells	Lat
Cd5	3.0501e-106	1.432	0.424	0.035	6.18072e-102	Type 1 Lymphoid Cells	Cd5
Btbd11	6.88451e-106	1.52538	0.57	0.081	1.39508e-101	Type 1 Lymphoid Cells	Btbd11
Cd2	3.73678e-102	1.39527	0.747	0.172	7.57222e-98	Type 1 Lymphoid Cells	Cd2
Cd27	1.04351e-101	1.60984	0.554	0.086	2.11457e-97	Type 1 Lymphoid Cells	Cd27
Nmnat2	1.23127e-101	1.59354	0.503	0.064	2.49505e-97	Type 1 Lymphoid Cells	Nmnat2
Camk4	3.86025e-101	1.47295	0.69	0.134	7.82242e-97	Type 1 Lymphoid Cells	Camk4
Rnf125	9.21604e-100	1.59247	0.674	0.148	1.86754e-95	Type 1 Lymphoid Cells	Rnf125
Ifng	1.05768e-98	1.87506	0.408	0.036	2.14327e-94	Type 1 Lymphoid Cells	Ifng
Prkcq	8.72123e-96	1.41606	0.573	0.099	1.76727e-91	Type 1 Lymphoid Cells	Prkcq
Sh2d1a	7.85394e-95	1.10628	0.345	0.021	1.59152e-90	Type 1 Lymphoid Cells	Sh2d1a
Il2rb	8.14427e-95	1.16268	0.747	0.157	1.65036e-90	Type 1 Lymphoid Cells	Il2rb
Cd8b1	2.21308e-93	1.65103	0.313	0.015	4.48458e-89	Type 1 Lymphoid Cells	Cd8b1
Gimap1	8.95358e-91	1.46281	0.75	0.213	1.81435e-86	Type 1 Lymphoid Cells	Gimap1
Icos	5.34944e-89	1.34367	0.563	0.097	1.08401e-84	Type 1 Lymphoid Cells	Icos
Ltb	1.1725e-87	1.42918	0.835	0.261	2.37595e-83	Type 1 Lymphoid Cells	Ltb
Tbx21	1.29997e-86	1.51752	0.538	0.096	2.63426e-82	Type 1 Lymphoid Cells	Tbx21
Cxcr3	1.76442e-86	1.28166	0.468	0.072	3.57543e-82	Type 1 Lymphoid Cells	Cxcr3
Septin1	1.0908e-84	1.42155	0.785	0.263	2.21041e-80	Type 1 Lymphoid Cells	Septin1
Sh2d2a	1.18917e-84	1.29581	0.532	0.097	2.40973e-80	Type 1 Lymphoid Cells	Sh2d2a
Trbc1	2.24446e-84	2.11746	0.573	0.121	4.54817e-80	Type 1 Lymphoid Cells	Trbc1
Grap2	3.58191e-84	1.98879	0.699	0.203	7.25838e-80	Type 1 Lymphoid Cells	Grap2
Gm26740	4.63106e-83	1.89855	0.867	0.443	9.38437e-79	Type 1 Lymphoid Cells	Gm26740
Gimap9	1.01034e-82	1.32153	0.541	0.106	2.04736e-78	Type 1 Lymphoid Cells	Gimap9
Gzmk	7.78852e-80	1.23997	0.231	0.005	1.57827e-75	Type 1 Lymphoid Cells	Gzmk
H2-K1	5.17121e-79	1.05028	1	0.866	1.04789e-74	Type 1 Lymphoid Cells	H2-K1
AW112010	1.33259e-78	1.22736	0.908	0.431	2.70036e-74	Type 1 Lymphoid Cells	AW112010
Gimap7	9.49222e-78	1.08027	0.427	0.062	1.9235e-73	Type 1 Lymphoid Cells	Gimap7
Ptprc	2.5451e-77	1.42244	0.975	0.647	5.1574e-73	Type 1 Lymphoid Cells	Ptprc
Cd40lg	1.88809e-76	1.6011	0.332	0.03	3.82602e-72	Type 1 Lymphoid Cells	Cd40lg
Cyfip2	1.25003e-75	1.39317	0.82	0.33	2.53306e-71	Type 1 Lymphoid Cells	Cyfip2
Nr3c1	2.39291e-75	1.84623	0.845	0.448	4.84899e-71	Type 1 Lymphoid Cells	Nr3c1
Hcst	3.80664e-75	1.56655	0.766	0.33	7.71377e-71	Type 1 Lymphoid Cells	Hcst
Mbnl1	5.27553e-75	1.35677	0.959	0.652	1.06903e-70	Type 1 Lymphoid Cells	Mbnl1
Kdm2b	7.00893e-75	1.36685	0.848	0.369	1.42029e-70	Type 1 Lymphoid Cells	Kdm2b
Ms4a6b	3.45536e-74	1.29095	0.816	0.351	7.00194e-70	Type 1 Lymphoid Cells	Ms4a6b
Cblb	4.99622e-73	1.58201	0.804	0.36	1.01243e-68	Type 1 Lymphoid Cells	Cblb
Klrk1	5.40625e-73	1.54491	0.541	0.126	1.09552e-68	Type 1 Lymphoid Cells	Klrk1
Ets1	6.03442e-73	1.28749	0.82	0.319	1.22281e-68	Type 1 Lymphoid Cells	Ets1
H2-Q6	2.12237e-72	1.22436	0.731	0.257	4.30076e-68	Type 1 Lymphoid Cells	H2-Q6
Pdcd4	5.94614e-72	1.3394	0.829	0.394	1.20493e-67	Type 1 Lymphoid Cells	Pdcd4
Stat4	7.08648e-72	1.44282	0.851	0.363	1.43601e-67	Type 1 Lymphoid Cells	Stat4
Itpkb	3.30192e-71	1.53553	0.842	0.453	6.69102e-67	Type 1 Lymphoid Cells	Itpkb
Cd8a	2.14925e-69	1.16197	0.228	0.009	4.35524e-65	Type 1 Lymphoid Cells	Cd8a
Sidt1	2.09917e-68	1.2285	0.405	0.064	4.25377e-64	Type 1 Lymphoid Cells	Sidt1
Il21r	3.60971e-68	1.43226	0.671	0.241	7.31472e-64	Type 1 Lymphoid Cells	Il21r
Zap70	1.9495e-67	1.01083	0.43	0.075	3.95047e-63	Type 1 Lymphoid Cells	Zap70
Selplg	4.86436e-67	1.2204	0.867	0.483	9.85713e-63	Type 1 Lymphoid Cells	Selplg
Pde7a	4.68221e-66	1.39	0.706	0.267	9.48803e-62	Type 1 Lymphoid Cells	Pde7a
Lef1	8.33474e-66	1.0425	0.43	0.072	1.68895e-61	Type 1 Lymphoid Cells	Lef1
Sntb1	8.20313e-65	1.23617	0.468	0.097	1.66228e-60	Type 1 Lymphoid Cells	Sntb1
Dock10	1.32176e-63	1.30979	0.94	0.621	2.67841e-59	Type 1 Lymphoid Cells	Dock10
2310016D23Rik	1.62605e-63	0.862803	0.225	0.012	3.29502e-59	Type 1 Lymphoid Cells	2310016D23Rik
Atxn1	4.52768e-63	1.40149	0.782	0.356	9.1749e-59	Type 1 Lymphoid Cells	Atxn1
Gimap5	8.903e-63	1.03149	0.449	0.092	1.8041e-58	Type 1 Lymphoid Cells	Gimap5
Cd247	9.35682e-63	1.009	0.475	0.099	1.89607e-58	Type 1 Lymphoid Cells	Cd247
Ly6c2	1.43456e-62	1.60649	0.449	0.093	2.90699e-58	Type 1 Lymphoid Cells	Ly6c2
Tmsb10	2.19803e-62	1.12308	0.987	0.805	4.45408e-58	Type 1 Lymphoid Cells	Tmsb10
Nsd3	4.66492e-62	1.22818	0.918	0.602	9.453e-58	Type 1 Lymphoid Cells	Nsd3
Abcb9	1.49492e-61	1.06386	0.405	0.075	3.0293e-57	Type 1 Lymphoid Cells	Abcb9
Tnfrsf18	2.62759e-61	1.15355	0.519	0.132	5.32454e-57	Type 1 Lymphoid Cells	Tnfrsf18
Ifngr1	1.36449e-60	1.16623	0.911	0.564	2.76501e-56	Type 1 Lymphoid Cells	Ifngr1
Prkca	3.76557e-59	1.28371	0.684	0.248	7.63054e-55	Type 1 Lymphoid Cells	Prkca
Rundc3b	1.28759e-58	1.30023	0.427	0.091	2.60916e-54	Type 1 Lymphoid Cells	Rundc3b
Tnrc6b	1.57641e-58	1.30023	0.861	0.546	3.19443e-54	Type 1 Lymphoid Cells	Tnrc6b
Ubash3a	4.67101e-58	0.846886	0.291	0.034	9.46533e-54	Type 1 Lymphoid Cells	Ubash3a
Gimap8	5.51001e-58	1.0572	0.456	0.104	1.11655e-53	Type 1 Lymphoid Cells	Gimap8
Tox	6.8469e-58	1.63096	0.494	0.124	1.38745e-53	Type 1 Lymphoid Cells	Tox
Gm19585	1.72625e-56	0.966828	0.418	0.084	3.49808e-52	Type 1 Lymphoid Cells	Gm19585
Ppp1r16b	5.90553e-56	1.20375	0.687	0.251	1.1967e-51	Type 1 Lymphoid Cells	Ppp1r16b
Tnik	6.51468e-56	1.14244	0.614	0.197	1.32014e-51	Type 1 Lymphoid Cells	Tnik
Gm15472	8.84989e-56	0.941365	0.351	0.06	1.79334e-51	Type 1 Lymphoid Cells	Gm15472
Fyb1	1.20223e-55	1.04277	0.924	0.537	2.43619e-51	Type 1 Lymphoid Cells	Fyb
Smad7	5.5791e-55	1.3125	0.671	0.285	1.13055e-50	Type 1 Lymphoid Cells	Smad7
Cdk17	2.72298e-54	1.24909	0.709	0.321	5.51784e-50	Type 1 Lymphoid Cells	Cdk17
Shisa5	3.15192e-53	1.00189	0.886	0.572	6.38706e-49	Type 1 Lymphoid Cells	Shisa5
Isy1	1.13396e-52	1.12368	0.823	0.469	2.29786e-48	Type 1 Lymphoid Cells	Isy1
Vgll4	1.38086e-52	1.16309	0.718	0.337	2.79818e-48	Type 1 Lymphoid Cells	Vgll4
Nabp1	2.61227e-52	1.1854	0.785	0.404	5.29351e-48	Type 1 Lymphoid Cells	Nabp1
Rac2	3.3939e-52	1.05142	0.87	0.625	6.8774e-48	Type 1 Lymphoid Cells	Rac2
Ndfip1	9.04685e-52	1.2387	0.873	0.613	1.83325e-47	Type 1 Lymphoid Cells	Ndfip1
Celf2	1.62844e-51	1.10145	0.911	0.614	3.29987e-47	Type 1 Lymphoid Cells	Celf2
Il4	2.71183e-51	1.65799	0.152	0.004	5.49525e-47	Type 1 Lymphoid Cells	Il4
Ptprcap	8.59425e-51	1.0768	0.661	0.256	1.74154e-46	Type 1 Lymphoid Cells	Ptprcap
Raet1e	8.63149e-51	1.35372	0.519	0.17	1.74909e-46	Type 1 Lymphoid Cells	Raet1e
Nr4a3	1.37159e-50	1.50987	0.782	0.397	2.7794e-46	Type 1 Lymphoid Cells	Nr4a3
Atp8b4	6.65042e-50	1.35798	0.696	0.346	1.34764e-45	Type 1 Lymphoid Cells	Atp8b4
Ikzf3	9.61289e-50	0.941157	0.649	0.223	1.94796e-45	Type 1 Lymphoid Cells	Ikzf3
Fryl	2.06558e-49	1.19755	0.782	0.426	4.18569e-45	Type 1 Lymphoid Cells	Fryl
Klrc2	2.23472e-49	1.04977	0.329	0.058	4.52844e-45	Type 1 Lymphoid Cells	Klrc2
Ccnd2	9.7011e-49	0.940983	0.785	0.377	1.96583e-44	Type 1 Lymphoid Cells	Ccnd2
Zfp36l2	1.42926e-48	1.21839	0.829	0.504	2.89625e-44	Type 1 Lymphoid Cells	Zfp36l2
Mllt3	1.83489e-48	0.967791	0.639	0.248	3.71822e-44	Type 1 Lymphoid Cells	Mllt3
Vps37b	1.9166e-48	1.01259	0.892	0.486	3.88381e-44	Type 1 Lymphoid Cells	Vps37b
Lyst	2.01793e-48	1.55132	0.604	0.265	4.08914e-44	Type 1 Lymphoid Cells	Lyst
Itga1	2.49898e-48	0.911444	0.361	0.075	5.06393e-44	Type 1 Lymphoid Cells	Itga1
Cd226	4.35054e-48	1.20009	0.402	0.097	8.81594e-44	Type 1 Lymphoid Cells	Cd226
Zc3hav1	5.19068e-48	1.13637	0.832	0.504	1.05184e-43	Type 1 Lymphoid Cells	Zc3hav1
Aopep	7.6124e-48	1.37757	0.668	0.331	1.54258e-43	Type 1 Lymphoid Cells	Aopep
Slc9a91	1.17046e-47	1.1125	0.839	0.486	2.37181e-43	Type 1 Lymphoid Cells	Slc9a9
Saraf	1.7309e-47	1.04677	0.769	0.444	3.5075e-43	Type 1 Lymphoid Cells	Saraf
Hopx	2.74031e-47	0.874388	0.342	0.071	5.55297e-43	Type 1 Lymphoid Cells	Hopx
Ablim1	3.11644e-47	0.864674	0.684	0.267	6.31515e-43	Type 1 Lymphoid Cells	Ablim1
Il12rb2	1.08031e-46	1.23466	0.434	0.115	2.18914e-42	Type 1 Lymphoid Cells	Il12rb2
Inpp4b	1.2381e-46	0.989632	0.782	0.41	2.50888e-42	Type 1 Lymphoid Cells	Inpp4b
Arhgap15	4.03996e-46	0.870063	0.984	0.694	8.18657e-42	Type 1 Lymphoid Cells	Arhgap15
Dennd4a	1.35484e-45	1.06333	0.93	0.625	2.74545e-41	Type 1 Lymphoid Cells	Dennd4a
Jak1	2.09997e-45	0.823016	0.921	0.685	4.25538e-41	Type 1 Lymphoid Cells	Jak1
Ankrd44	2.18907e-45	1.05935	0.864	0.545	4.43592e-41	Type 1 Lymphoid Cells	Ankrd44
Klrd1	6.85455e-45	1.01422	0.503	0.151	1.38901e-40	Type 1 Lymphoid Cells	Klrd1
Sytl2	2.04586e-44	0.811594	0.304	0.055	4.14573e-40	Type 1 Lymphoid Cells	Sytl2
Tnfaip3	3.85115e-44	1.08006	0.759	0.405	7.80397e-40	Type 1 Lymphoid Cells	Tnfaip3
Dock2	7.93762e-44	0.862473	0.962	0.703	1.60848e-39	Type 1 Lymphoid Cells	Dock2
Arsb	1.54919e-43	1.26138	0.497	0.178	3.13927e-39	Type 1 Lymphoid Cells	Arsb
Pitpnc11	1.80888e-43	0.935844	0.848	0.489	3.66552e-39	Type 1 Lymphoid Cells	Pitpnc1
Klra9	2.19969e-43	1.11099	0.269	0.042	4.45745e-39	Type 1 Lymphoid Cells	Klra9
Rnf138	3.00193e-43	1.12754	0.547	0.226	6.08311e-39	Type 1 Lymphoid Cells	Rnf138
Xcl1	3.47044e-43	0.887464	0.345	0.069	7.0325e-39	Type 1 Lymphoid Cells	Xcl1
Akap13	3.48751e-43	0.999484	0.861	0.591	7.06709e-39	Type 1 Lymphoid Cells	Akap13
Pdcd1	1.28446e-42	1.24549	0.275	0.046	2.60282e-38	Type 1 Lymphoid Cells	Pdcd1
Aak1	1.32453e-42	1.21252	0.614	0.288	2.68402e-38	Type 1 Lymphoid Cells	Aak1
Itgal	4.07249e-42	0.803749	0.541	0.198	8.25249e-38	Type 1 Lymphoid Cells	Itgal
Ppp1r12a	5.03532e-42	0.945587	0.861	0.614	1.02036e-37	Type 1 Lymphoid Cells	Ppp1r12a
Cd69	8.16153e-42	1.06507	0.465	0.145	1.65385e-37	Type 1 Lymphoid Cells	Cd69
Fyn	1.1117e-41	0.962439	0.804	0.468	2.25274e-37	Type 1 Lymphoid Cells	Fyn
H2-Q4	2.08231e-41	0.961234	0.604	0.274	4.21958e-37	Type 1 Lymphoid Cells	H2-Q4
Acap1	2.32582e-41	0.880384	0.408	0.114	4.71305e-37	Type 1 Lymphoid Cells	Acap1
Plcxd2	3.26236e-41	1.26015	0.354	0.088	6.61085e-37	Type 1 Lymphoid Cells	Plcxd2
Rpl13a	3.29115e-41	0.643355	0.991	0.939	6.66918e-37	Type 1 Lymphoid Cells	Rpl13a
Bcl2	3.87838e-41	1.1501	0.636	0.29	7.85915e-37	Type 1 Lymphoid Cells	Bcl2
Sla2	4.2683e-41	0.808962	0.364	0.087	8.64929e-37	Type 1 Lymphoid Cells	Sla2
Stk26	6.17236e-41	0.709325	0.297	0.059	1.25077e-36	Type 1 Lymphoid Cells	Stk26
Gm50218	9.6062e-41	0.672292	0.209	0.025	1.9466e-36	Type 1 Lymphoid Cells	Gm50218
Gm33104	1.9468e-40	0.748686	0.288	0.055	3.945e-36	Type 1 Lymphoid Cells	Gm33104
Gprin3	2.13394e-40	0.85154	0.215	0.028	4.32422e-36	Type 1 Lymphoid Cells	Gprin3
Stk17b	2.34041e-40	0.797768	0.88	0.601	4.74261e-36	Type 1 Lymphoid Cells	Stk17b
Plekha5	2.84075e-40	1.02617	0.437	0.144	5.75649e-36	Type 1 Lymphoid Cells	Plekha5
Thada	4.17979e-40	1.32932	0.585	0.277	8.46993e-36	Type 1 Lymphoid Cells	Thada
S100a10	4.27173e-40	0.936297	0.845	0.535	8.65623e-36	Type 1 Lymphoid Cells	S100a10
Samd3	4.78096e-40	0.684213	0.244	0.037	9.68813e-36	Type 1 Lymphoid Cells	Samd3
Unc5cl	5.17e-40	0.557027	0.139	0.007	1.04765e-35	Type 1 Lymphoid Cells	Unc5cl
Satb1	7.20523e-39	1.59185	0.598	0.275	1.46007e-34	Type 1 Lymphoid Cells	Satb1
Septin6	9.1187e-39	0.919136	0.598	0.267	1.84781e-34	Type 1 Lymphoid Cells	Septin6
Igflr1	1.58615e-38	0.564627	0.215	0.03	3.21418e-34	Type 1 Lymphoid Cells	Igflr1
Klk8	4.46548e-38	0.642777	0.282	0.055	9.04885e-34	Type 1 Lymphoid Cells	Klk8
Art2b	4.75808e-38	0.563728	0.165	0.015	9.64177e-34	Type 1 Lymphoid Cells	Art2b
St6galnac3	9.7285e-38	1.01952	0.589	0.225	1.97138e-33	Type 1 Lymphoid Cells	St6galnac3
Dusp5	1.09331e-37	0.999967	0.715	0.407	2.21548e-33	Type 1 Lymphoid Cells	Dusp5
Cd82	1.14471e-37	0.909807	0.592	0.277	2.31963e-33	Type 1 Lymphoid Cells	Cd82
Ankrd11	1.56154e-37	0.758383	0.956	0.723	3.16431e-33	Type 1 Lymphoid Cells	Ankrd11
Elf1	2.48671e-37	1.02881	0.785	0.555	5.03907e-33	Type 1 Lymphoid Cells	Elf1
B4galt1	4.04144e-37	1.06367	0.617	0.31	8.18958e-33	Type 1 Lymphoid Cells	B4galt1
Ptpn18	7.33331e-37	0.790496	0.889	0.7	1.48602e-32	Type 1 Lymphoid Cells	Ptpn18
4930417O13Rik	3.76494e-36	0.635792	0.237	0.041	7.62928e-32	Type 1 Lymphoid Cells	4930417O13Rik
Gimap1os	7.19743e-36	0.535723	0.193	0.025	1.45849e-31	Type 1 Lymphoid Cells	Gimap1os
Rsrp1	8.9647e-36	0.846907	0.908	0.718	1.81661e-31	Type 1 Lymphoid Cells	Rsrp1
Slamf1	1.57836e-35	0.588478	0.133	0.008	3.19839e-31	Type 1 Lymphoid Cells	Slamf1
Gpr174	2.16343e-35	0.589122	0.231	0.039	4.38397e-31	Type 1 Lymphoid Cells	Gpr174
Cdc42ep3	2.26595e-35	0.794901	0.453	0.156	4.59173e-31	Type 1 Lymphoid Cells	Cdc42ep3
Ar	2.61293e-35	0.922867	0.396	0.12	5.29485e-31	Type 1 Lymphoid Cells	Ar
Esyt2	2.85763e-35	1.03855	0.611	0.314	5.79071e-31	Type 1 Lymphoid Cells	Esyt2
Utrn	3.0999e-35	0.986052	0.699	0.426	6.28164e-31	Type 1 Lymphoid Cells	Utrn
Vamp1	3.55286e-35	0.856563	0.348	0.1	7.19952e-31	Type 1 Lymphoid Cells	Vamp1
Clk1	3.91951e-35	0.909663	0.804	0.559	7.94249e-31	Type 1 Lymphoid Cells	Clk1
Spn	4.54923e-35	0.749693	0.399	0.121	9.21855e-31	Type 1 Lymphoid Cells	Spn
Prkcz	4.95862e-35	0.65103	0.25	0.049	1.00481e-30	Type 1 Lymphoid Cells	Prkcz
Gm8369	8.76362e-35	0.77305	0.377	0.107	1.77586e-30	Type 1 Lymphoid Cells	Gm8369
Ikzf1	1.02603e-34	1.16226	0.642	0.361	2.07915e-30	Type 1 Lymphoid Cells	Ikzf1
Rsbn1l	1.1455e-34	0.866169	0.709	0.416	2.32124e-30	Type 1 Lymphoid Cells	Rsbn1l
Serpinb9	1.40406e-34	0.829077	0.468	0.168	2.84518e-30	Type 1 Lymphoid Cells	Serpinb9
AU020206	2.54863e-34	0.965044	0.639	0.365	5.16454e-30	Type 1 Lymphoid Cells	AU020206
Apol7e	4.32769e-34	0.480807	0.168	0.019	8.76963e-30	Type 1 Lymphoid Cells	Apol7e
Lncpint	5.17428e-34	0.825749	0.902	0.632	1.04852e-29	Type 1 Lymphoid Cells	Lncpint
Mbp	5.26229e-34	1.06945	0.509	0.231	1.06635e-29	Type 1 Lymphoid Cells	Mbp
Txk	7.20579e-34	0.861748	0.459	0.164	1.46018e-29	Type 1 Lymphoid Cells	Txk
Fgf13	1.7004e-33	0.85302	0.31	0.077	3.44568e-29	Type 1 Lymphoid Cells	Fgf13
Arap2	1.73383e-33	0.820252	0.598	0.264	3.51344e-29	Type 1 Lymphoid Cells	Arap2
Cd96	2.35292e-33	0.597371	0.256	0.053	4.76796e-29	Type 1 Lymphoid Cells	Cd96
Gpr132	5.07516e-33	0.689858	0.835	0.526	1.02843e-28	Type 1 Lymphoid Cells	Gpr132
Rinl	5.74133e-33	0.930895	0.405	0.145	1.16342e-28	Type 1 Lymphoid Cells	Rinl
Crybg1	6.68595e-33	0.84038	0.418	0.153	1.35484e-28	Type 1 Lymphoid Cells	Crybg1
Il18rap	9.68013e-33	0.731144	0.282	0.064	1.96158e-28	Type 1 Lymphoid Cells	Il18rap
Hs3st3b1	1.33842e-32	0.619839	0.209	0.034	2.71218e-28	Type 1 Lymphoid Cells	Hs3st3b1
Ccdc88c	1.57618e-32	0.800298	0.408	0.141	3.19396e-28	Type 1 Lymphoid Cells	Ccdc88c
Zbtb16	1.68191e-32	1.29565	0.373	0.121	3.40822e-28	Type 1 Lymphoid Cells	Zbtb16
Stk4	3.14872e-32	1.08673	0.687	0.433	6.38057e-28	Type 1 Lymphoid Cells	Stk4
Epsti1	3.99558e-32	0.674283	0.706	0.44	8.09665e-28	Type 1 Lymphoid Cells	Epsti1
Slco3a1	4.05468e-32	0.87025	0.465	0.184	8.21641e-28	Type 1 Lymphoid Cells	Slco3a1
Rapgef6	6.29544e-32	0.714847	0.769	0.508	1.27571e-27	Type 1 Lymphoid Cells	Rapgef6
Atp8a2	8.61226e-32	0.732581	0.196	0.032	1.74519e-27	Type 1 Lymphoid Cells	Atp8a2
Kcnq5	9.60495e-32	1.27212	0.522	0.224	1.94635e-27	Type 1 Lymphoid Cells	Kcnq5
Ctla4	9.89621e-32	1.01753	0.263	0.061	2.00537e-27	Type 1 Lymphoid Cells	Ctla4
Itpr2	1.70472e-31	0.891376	0.661	0.386	3.45445e-27	Type 1 Lymphoid Cells	Itpr2
Mctp2	2.39895e-31	0.656709	0.313	0.083	4.86124e-27	Type 1 Lymphoid Cells	Mctp2
Spata13	2.49174e-31	0.78899	0.396	0.138	5.04927e-27	Type 1 Lymphoid Cells	Spata13
Elmo1	3.29385e-31	0.8402	0.854	0.643	6.67466e-27	Type 1 Lymphoid Cells	Elmo1
Mir142hg	3.76255e-31	0.63336	0.924	0.643	7.62443e-27	Type 1 Lymphoid Cells	Mir142hg
Peak1	5.89179e-31	0.891743	0.68	0.405	1.19391e-26	Type 1 Lymphoid Cells	Peak1
Ly6a	1.62175e-30	0.845655	0.358	0.109	3.28632e-26	Type 1 Lymphoid Cells	Ly6a
Scml4	3.10931e-30	0.764271	0.37	0.12	6.30071e-26	Type 1 Lymphoid Cells	Scml4
Klre1	3.42967e-30	0.844325	0.285	0.07	6.94988e-26	Type 1 Lymphoid Cells	Klre1
Nlrc5	3.49481e-30	0.955989	0.481	0.219	7.08188e-26	Type 1 Lymphoid Cells	Nlrc5
Tespa1	3.75409e-30	0.728302	0.291	0.076	7.60729e-26	Type 1 Lymphoid Cells	Tespa1
Dnaja1	4.16237e-30	0.613035	0.921	0.734	8.43463e-26	Type 1 Lymphoid Cells	Dnaja1
Arl15	4.77581e-30	0.953816	0.614	0.35	9.6777e-26	Type 1 Lymphoid Cells	Arl15
Rasal3	9.62681e-30	0.807168	0.389	0.143	1.95078e-25	Type 1 Lymphoid Cells	Rasal3
Btg1	1.28754e-29	0.688508	0.902	0.668	2.60907e-25	Type 1 Lymphoid Cells	Btg1
Rock1	1.43942e-29	0.729788	0.797	0.581	2.91685e-25	Type 1 Lymphoid Cells	Rock1
Sv2c	2.74984e-29	0.440929	0.108	0.006	5.57228e-25	Type 1 Lymphoid Cells	Sv2c
Fam102a	5.2625e-29	0.656395	0.377	0.128	1.06639e-24	Type 1 Lymphoid Cells	Fam102a
Gm47015	5.57298e-29	0.451575	0.123	0.011	1.12931e-24	Type 1 Lymphoid Cells	Gm47015
Gata3	8.92643e-29	0.571342	0.25	0.057	1.80885e-24	Type 1 Lymphoid Cells	Gata3
Tesc	9.20608e-29	0.566184	0.234	0.051	1.86552e-24	Type 1 Lymphoid Cells	Tesc
Sh3kbp1	9.2881e-29	0.888387	0.699	0.463	1.88214e-24	Type 1 Lymphoid Cells	Sh3kbp1
Prrc2c	9.3864e-29	0.707246	0.851	0.633	1.90206e-24	Type 1 Lymphoid Cells	Prrc2c
Cyld	1.45364e-28	0.830413	0.544	0.285	2.94565e-24	Type 1 Lymphoid Cells	Cyld
Sp4	2.36072e-28	0.864325	0.392	0.147	4.78375e-24	Type 1 Lymphoid Cells	Sp4
Pglyrp2	4.87141e-28	0.53714	0.196	0.036	9.87143e-24	Type 1 Lymphoid Cells	Pglyrp2
4930523C07Rik	6.00745e-28	0.78466	0.576	0.283	1.21735e-23	Type 1 Lymphoid Cells	4930523C07Rik
Gzmb	6.19779e-28	0.550127	0.206	0.039	1.25592e-23	Type 1 Lymphoid Cells	Gzmb
Stk10	6.87181e-28	0.916613	0.617	0.378	1.3925e-23	Type 1 Lymphoid Cells	Stk10
Gm43065	6.97489e-28	0.358061	0.111	0.008	1.41339e-23	Type 1 Lymphoid Cells	Gm43065
Tbc1d10c	7.35632e-28	0.716735	0.37	0.13	1.49069e-23	Type 1 Lymphoid Cells	Tbc1d10c
Zeb1	8.58938e-28	0.726748	0.674	0.381	1.74055e-23	Type 1 Lymphoid Cells	Zeb1
Lamb3	1.13328e-27	0.572444	0.437	0.161	2.29647e-23	Type 1 Lymphoid Cells	Lamb3
Serpinb6b	1.26627e-27	0.691595	0.386	0.135	2.56597e-23	Type 1 Lymphoid Cells	Serpinb6b
4932438A13Rik	1.48759e-27	0.895935	0.633	0.372	3.01445e-23	Type 1 Lymphoid Cells	4932438A13Rik
Crim1	1.74483e-27	0.77466	0.487	0.228	3.53572e-23	Type 1 Lymphoid Cells	Crim1
Gpr68	2.61785e-27	0.670592	0.301	0.09	5.30481e-23	Type 1 Lymphoid Cells	Gpr68
Rab27a	2.93991e-27	0.736097	0.263	0.071	5.95743e-23	Type 1 Lymphoid Cells	Rab27a
Stk39	3.05706e-27	0.758336	0.364	0.129	6.19483e-23	Type 1 Lymphoid Cells	Stk39
S1pr4	3.33484e-27	0.602168	0.275	0.074	6.75773e-23	Type 1 Lymphoid Cells	S1pr4
Nt5e	4.26238e-27	0.753861	0.206	0.042	8.63728e-23	Type 1 Lymphoid Cells	Nt5e
Fam107b	5.29578e-27	0.829271	0.703	0.444	1.07314e-22	Type 1 Lymphoid Cells	Fam107b
Ncoa2	1.17695e-26	0.861349	0.665	0.431	2.38497e-22	Type 1 Lymphoid Cells	Ncoa2
Sp100	1.30496e-26	0.765653	0.671	0.415	2.64437e-22	Type 1 Lymphoid Cells	Sp100
Tapbpl	1.59649e-26	0.722461	0.323	0.111	3.23514e-22	Type 1 Lymphoid Cells	Tapbpl
Ccnd3	1.66594e-26	0.836897	0.696	0.452	3.37587e-22	Type 1 Lymphoid Cells	Ccnd3
Ier2	1.71539e-26	0.79363	0.807	0.594	3.47607e-22	Type 1 Lymphoid Cells	Ier2
Gtf2i	1.79044e-26	0.892324	0.494	0.25	3.62815e-22	Type 1 Lymphoid Cells	Gtf2i
Arid5b	2.38658e-26	0.914934	0.68	0.423	4.83616e-22	Type 1 Lymphoid Cells	Arid5b
B4galnt1	2.52617e-26	0.737936	0.494	0.242	5.11904e-22	Type 1 Lymphoid Cells	B4galnt1
Rps27	4.08064e-26	0.485068	0.991	0.932	8.269e-22	Type 1 Lymphoid Cells	Rps27
Dusp2	4.53469e-26	1.16527	0.604	0.351	9.1891e-22	Type 1 Lymphoid Cells	Dusp2
Zfp831	5.17053e-26	0.691115	0.288	0.083	1.04776e-21	Type 1 Lymphoid Cells	Zfp831
S100a6	6.42489e-26	0.782278	0.756	0.443	1.30194e-21	Type 1 Lymphoid Cells	S100a6
Leprotl1	7.46106e-26	0.735127	0.532	0.292	1.51191e-21	Type 1 Lymphoid Cells	Leprotl1
Maml2	7.90668e-26	0.75425	0.75	0.486	1.60221e-21	Type 1 Lymphoid Cells	Maml2
Rbm39	8.94886e-26	0.619042	0.949	0.765	1.8134e-21	Type 1 Lymphoid Cells	Rbm39
Tgfa	1.17087e-25	0.539653	0.139	0.019	2.37265e-21	Type 1 Lymphoid Cells	Tgfa
Gm39323	1.21855e-25	0.379822	0.104	0.008	2.46927e-21	Type 1 Lymphoid Cells	Gm39323
Fam189b	1.41044e-25	0.581002	0.253	0.069	2.85811e-21	Type 1 Lymphoid Cells	Fam189b
Crem	1.54298e-25	0.775071	0.753	0.519	3.1267e-21	Type 1 Lymphoid Cells	Crem
Ubr2	1.70463e-25	0.876217	0.608	0.373	3.45426e-21	Type 1 Lymphoid Cells	Ubr2
Gm11210	2.55531e-25	0.433633	0.13	0.016	5.17807e-21	Type 1 Lymphoid Cells	Gm11210
Nlrc3	3.91631e-25	0.558798	0.225	0.054	7.93601e-21	Type 1 Lymphoid Cells	Nlrc3
Gbp4	5.44773e-25	0.631782	0.193	0.04	1.10393e-20	Type 1 Lymphoid Cells	Gbp4
Ipcef1	7.30835e-25	0.779407	0.316	0.109	1.48096e-20	Type 1 Lymphoid Cells	Ipcef1
Tle4	7.86787e-25	0.861176	0.658	0.445	1.59434e-20	Type 1 Lymphoid Cells	Tle4
Ss18	9.90805e-25	0.773325	0.478	0.237	2.00777e-20	Type 1 Lymphoid Cells	Ss18
Hsd11b1	1.11604e-24	0.544041	0.301	0.092	2.26154e-20	Type 1 Lymphoid Cells	Hsd11b1
Rps15a	1.9927e-24	0.438677	0.987	0.942	4.03801e-20	Type 1 Lymphoid Cells	Rps15a
A430093F15Rik	2.0179e-24	0.582835	0.149	0.024	4.08907e-20	Type 1 Lymphoid Cells	A430093F15Rik
Arl6ip5	2.35595e-24	0.764831	0.652	0.447	4.77409e-20	Type 1 Lymphoid Cells	Arl6ip5
Tbc1d4	2.48333e-24	0.965528	0.389	0.165	5.03223e-20	Type 1 Lymphoid Cells	Tbc1d4
Tut4	3.81177e-24	0.652149	0.782	0.534	7.72417e-20	Type 1 Lymphoid Cells	Tut4
Ehd3	3.82615e-24	0.385548	0.13	0.017	7.75331e-20	Type 1 Lymphoid Cells	Ehd3
Prex1	5.56093e-24	0.766462	0.62	0.392	1.12687e-19	Type 1 Lymphoid Cells	Prex1
Dusp10	5.79723e-24	0.756408	0.332	0.118	1.17475e-19	Type 1 Lymphoid Cells	Dusp10
Dgka	8.47784e-24	0.716418	0.335	0.121	1.71795e-19	Type 1 Lymphoid Cells	Dgka
Rora	8.47889e-24	0.448414	0.525	0.247	1.71816e-19	Type 1 Lymphoid Cells	Rora
Clec2d	8.65117e-24	0.774122	0.56	0.316	1.75307e-19	Type 1 Lymphoid Cells	Clec2d
Heca	1.32746e-23	0.780006	0.538	0.295	2.68996e-19	Type 1 Lymphoid Cells	Heca
Gm34086	1.52465e-23	0.550923	0.25	0.071	3.08956e-19	Type 1 Lymphoid Cells	Gm34086
Tecpr1	2.10502e-23	0.670399	0.481	0.24	4.2656e-19	Type 1 Lymphoid Cells	Tecpr1
Nfkbid	2.84533e-23	1.37139	0.582	0.395	5.76578e-19	Type 1 Lymphoid Cells	Nfkbid
Arhgdib	3.13407e-23	0.650698	0.835	0.665	6.35089e-19	Type 1 Lymphoid Cells	Arhgdib
Hmgb2	3.64859e-23	0.812628	0.728	0.514	7.39349e-19	Type 1 Lymphoid Cells	Hmgb2
Fli1	4.77545e-23	0.762783	0.706	0.485	9.67697e-19	Type 1 Lymphoid Cells	Fli1
Crbn	6.54477e-23	0.721749	0.304	0.11	1.32623e-18	Type 1 Lymphoid Cells	Crbn
Tes	8.82228e-23	0.732156	0.449	0.216	1.78775e-18	Type 1 Lymphoid Cells	Tes
Prdx6	1.05381e-22	0.671206	0.646	0.424	2.13544e-18	Type 1 Lymphoid Cells	Prdx6
Tnfsf10	1.06496e-22	0.514023	0.177	0.037	2.15804e-18	Type 1 Lymphoid Cells	Tnfsf10
Pde3b	1.08987e-22	0.767223	0.617	0.375	2.20851e-18	Type 1 Lymphoid Cells	Pde3b
Lax1	1.17657e-22	0.477958	0.241	0.067	2.38421e-18	Type 1 Lymphoid Cells	Lax1
Zdhhc18	1.34147e-22	0.688026	0.437	0.208	2.71835e-18	Type 1 Lymphoid Cells	Zdhhc18
Dhx40	1.67004e-22	0.92004	0.627	0.388	3.38416e-18	Type 1 Lymphoid Cells	Dhx40
Arhgap45	2.06643e-22	0.731788	0.668	0.445	4.1874e-18	Type 1 Lymphoid Cells	Arhgap45
Rabgap1l	2.1354e-22	0.567092	0.722	0.438	4.32718e-18	Type 1 Lymphoid Cells	Rabgap1l
Coro1a	2.87832e-22	0.619126	0.87	0.688	5.83262e-18	Type 1 Lymphoid Cells	Coro1a
Prrc2b	3.33942e-22	0.742372	0.484	0.263	6.767e-18	Type 1 Lymphoid Cells	Prrc2b
Grap	4.50967e-22	0.664461	0.348	0.14	9.13839e-18	Type 1 Lymphoid Cells	Grap
Herc3	6.23461e-22	0.636279	0.304	0.111	1.26338e-17	Type 1 Lymphoid Cells	Herc3
Sesn3	6.51526e-22	0.702937	0.373	0.161	1.32025e-17	Type 1 Lymphoid Cells	Sesn3
Cd52	6.57844e-22	0.630387	0.959	0.845	1.33305e-17	Type 1 Lymphoid Cells	Cd52
Srpk2	6.90329e-22	0.782805	0.541	0.322	1.39888e-17	Type 1 Lymphoid Cells	Srpk2
Atp2b4	7.33893e-22	0.800234	0.345	0.136	1.48716e-17	Type 1 Lymphoid Cells	Atp2b4
Tor1aip2	9.79269e-22	0.73774	0.601	0.389	1.98439e-17	Type 1 Lymphoid Cells	Tor1aip2
Btg2	1.07835e-21	0.606458	0.883	0.686	2.18517e-17	Type 1 Lymphoid Cells	Btg2
Samsn1	1.0798e-21	0.849391	0.633	0.383	2.18812e-17	Type 1 Lymphoid Cells	Samsn1
Gm20139	1.08054e-21	0.422234	0.111	0.013	2.1896e-17	Type 1 Lymphoid Cells	Gm20139
Cnot6l	1.92722e-21	0.709777	0.627	0.417	3.90533e-17	Type 1 Lymphoid Cells	Cnot6l
Slain1	2.30436e-21	0.518933	0.225	0.062	4.66956e-17	Type 1 Lymphoid Cells	Slain1
Hivep2	2.39078e-21	0.613276	0.835	0.603	4.84468e-17	Type 1 Lymphoid Cells	Hivep2
Mndal	2.39163e-21	0.724014	0.623	0.393	4.84639e-17	Type 1 Lymphoid Cells	Mndal
Tcf7	2.66443e-21	0.48947	0.269	0.084	5.39921e-17	Type 1 Lymphoid Cells	Tcf7
Sit1	3.05256e-21	0.369122	0.111	0.014	6.18571e-17	Type 1 Lymphoid Cells	Sit1
Smyd3	3.48137e-21	0.884856	0.62	0.411	7.05465e-17	Type 1 Lymphoid Cells	Smyd3
Pkp3	3.62962e-21	0.592723	0.278	0.096	7.35505e-17	Type 1 Lymphoid Cells	Pkp3
Arid4b	4.1296e-21	0.604137	0.744	0.549	8.36823e-17	Type 1 Lymphoid Cells	Arid4b
Gm1043	5.50532e-21	0.528631	0.203	0.052	1.1156e-16	Type 1 Lymphoid Cells	Gm1043
Phf6	7.14619e-21	0.705206	0.399	0.188	1.4481e-16	Type 1 Lymphoid Cells	Phf6
Sik3	7.69456e-21	0.546676	0.924	0.694	1.55923e-16	Type 1 Lymphoid Cells	Sik3
Dgat1	7.84994e-21	0.37916	0.576	0.324	1.59071e-16	Type 1 Lymphoid Cells	Dgat1
Srsf7	9.08079e-21	0.534557	0.804	0.628	1.84013e-16	Type 1 Lymphoid Cells	Srsf7
Tra2b	1.22526e-20	0.702109	0.699	0.536	2.48287e-16	Type 1 Lymphoid Cells	Tra2b
Gm28960	1.28119e-20	0.305247	0.127	0.02	2.5962e-16	Type 1 Lymphoid Cells	Gm28960
Hps4	1.32661e-20	0.884981	0.468	0.257	2.68825e-16	Type 1 Lymphoid Cells	Hps4
Def6	1.35075e-20	0.668391	0.361	0.162	2.73716e-16	Type 1 Lymphoid Cells	Def6
Jakmip1	1.66988e-20	0.500497	0.237	0.071	3.38385e-16	Type 1 Lymphoid Cells	Jakmip1
Itgb1	1.79198e-20	0.639731	0.69	0.492	3.63126e-16	Type 1 Lymphoid Cells	Itgb1
Glipr2	1.79254e-20	0.509843	0.304	0.114	3.6324e-16	Type 1 Lymphoid Cells	Glipr2
Nedd9	2.90473e-20	0.936662	0.633	0.434	5.88614e-16	Type 1 Lymphoid Cells	Nedd9
St8sia4	3.15598e-20	0.653403	0.585	0.342	6.39527e-16	Type 1 Lymphoid Cells	St8sia4
Il2rg	3.79286e-20	0.66907	0.535	0.306	7.68586e-16	Type 1 Lymphoid Cells	Il2rg
B2m	4.15926e-20	0.43173	0.962	0.83	8.42833e-16	Type 1 Lymphoid Cells	B2m
Stim1	5.69391e-20	0.769348	0.547	0.329	1.15381e-15	Type 1 Lymphoid Cells	Stim1
Wipf1	5.69606e-20	0.792156	0.579	0.379	1.15425e-15	Type 1 Lymphoid Cells	Wipf1
Znrf3	5.71072e-20	0.703252	0.465	0.242	1.15722e-15	Type 1 Lymphoid Cells	Znrf3
Eomes	5.93183e-20	0.63446	0.149	0.03	1.20203e-15	Type 1 Lymphoid Cells	Eomes
Tex2	6.27988e-20	0.75966	0.5	0.267	1.27256e-15	Type 1 Lymphoid Cells	Tex2
Srpk1	6.92142e-20	0.607675	0.516	0.313	1.40256e-15	Type 1 Lymphoid Cells	Srpk1
Rhof	7.05325e-20	0.601041	0.301	0.114	1.42927e-15	Type 1 Lymphoid Cells	Rhof
Ddx5	7.57651e-20	0.474836	0.987	0.807	1.5353e-15	Type 1 Lymphoid Cells	Ddx5
Nlk	8.75141e-20	0.713625	0.424	0.225	1.77339e-15	Type 1 Lymphoid Cells	Nlk
Epb41	8.78999e-20	0.998224	0.627	0.434	1.7812e-15	Type 1 Lymphoid Cells	Epb41
Ikzf2	9.70354e-20	1.20247	0.272	0.097	1.96633e-15	Type 1 Lymphoid Cells	Ikzf2
Xist	1.0545e-19	0.475772	0.921	0.691	2.13684e-15	Type 1 Lymphoid Cells	Xist
Cysltr2	1.06789e-19	0.444615	0.196	0.051	2.16397e-15	Type 1 Lymphoid Cells	Cysltr2
Ttc39b	1.18193e-19	0.736583	0.411	0.208	2.39506e-15	Type 1 Lymphoid Cells	Ttc39b
Rhoh	1.3305e-19	0.710108	0.411	0.208	2.69612e-15	Type 1 Lymphoid Cells	Rhoh
Spred2	1.45983e-19	0.606809	0.339	0.144	2.95819e-15	Type 1 Lymphoid Cells	Spred2
Smchd1	1.7223e-19	0.734071	0.687	0.504	3.49007e-15	Type 1 Lymphoid Cells	Smchd1
Pmepa1	2.64887e-19	0.735941	0.408	0.205	5.36768e-15	Type 1 Lymphoid Cells	Pmepa1
Zfp53	3.36233e-19	0.843859	0.351	0.158	6.81344e-15	Type 1 Lymphoid Cells	Zfp53
Zfp292	3.5177e-19	0.659516	0.554	0.343	7.12827e-15	Type 1 Lymphoid Cells	Zfp292
Tpm4	3.75872e-19	0.548777	0.728	0.538	7.61667e-15	Type 1 Lymphoid Cells	Tpm4
Gbp8	4.36921e-19	0.570031	0.244	0.081	8.85378e-15	Type 1 Lymphoid Cells	Gbp8
Slc25a40	4.85383e-19	0.453978	0.165	0.039	9.8358e-15	Type 1 Lymphoid Cells	Slc25a40
Chd3	4.97244e-19	0.629222	0.579	0.381	1.00762e-14	Type 1 Lymphoid Cells	Chd3
Pde2a	5.13133e-19	0.646059	0.361	0.162	1.03981e-14	Type 1 Lymphoid Cells	Pde2a
Runx3	5.1955e-19	0.654783	0.538	0.322	1.05282e-14	Type 1 Lymphoid Cells	Runx3
Gbp7	5.40852e-19	0.676287	0.31	0.126	1.09598e-14	Type 1 Lymphoid Cells	Gbp7
Klrc1	5.59063e-19	0.450241	0.142	0.028	1.13289e-14	Type 1 Lymphoid Cells	Klrc1
Rsrc2	6.20026e-19	0.61389	0.665	0.49	1.25642e-14	Type 1 Lymphoid Cells	Rsrc2
Pnrc1	7.65489e-19	0.516753	0.829	0.654	1.55119e-14	Type 1 Lymphoid Cells	Pnrc1
Gm12216	1.05769e-18	0.661564	0.32	0.135	2.14331e-14	Type 1 Lymphoid Cells	Gm12216
D16Ertd472e	1.08539e-18	0.588883	0.475	0.251	2.19943e-14	Type 1 Lymphoid Cells	D16Ertd472e
Gnas	1.1151e-18	0.70875	0.918	0.809	2.25963e-14	Type 1 Lymphoid Cells	Gnas
Pitpnm2	1.12451e-18	0.399174	0.158	0.037	2.27871e-14	Type 1 Lymphoid Cells	Pitpnm2
Med14	1.42688e-18	0.769714	0.424	0.23	2.89144e-14	Type 1 Lymphoid Cells	Med14
Klf3	1.58009e-18	0.927567	0.528	0.349	3.20188e-14	Type 1 Lymphoid Cells	Klf3
Cd160	1.61893e-18	0.343975	0.174	0.042	3.28059e-14	Type 1 Lymphoid Cells	Cd160
Dnajb6	1.70326e-18	0.555676	0.753	0.581	3.4515e-14	Type 1 Lymphoid Cells	Dnajb6
Zfpm1	1.74954e-18	0.493282	0.193	0.054	3.54527e-14	Type 1 Lymphoid Cells	Zfpm1
Hdgfl3	1.8737e-18	0.415519	0.133	0.026	3.79687e-14	Type 1 Lymphoid Cells	Hdgfl3
Srrm2	1.92926e-18	0.430968	0.877	0.718	3.90946e-14	Type 1 Lymphoid Cells	Srrm2
Prkar1a	2.13189e-18	0.569926	0.642	0.468	4.32005e-14	Type 1 Lymphoid Cells	Prkar1a
Ppp3cc	2.2523e-18	0.534541	0.234	0.076	4.56407e-14	Type 1 Lymphoid Cells	Ppp3cc
Dock11	2.67923e-18	0.692981	0.557	0.357	5.4292e-14	Type 1 Lymphoid Cells	Dock11
B3gnt2	2.81631e-18	0.746809	0.421	0.231	5.70696e-14	Type 1 Lymphoid Cells	B3gnt2
Malt1	3.6926e-18	0.691381	0.601	0.363	7.48268e-14	Type 1 Lymphoid Cells	Malt1
Rpl12	3.94314e-18	0.376488	0.984	0.928	7.99037e-14	Type 1 Lymphoid Cells	Rpl12
Kcnj8	4.16263e-18	0.398936	0.12	0.021	8.43515e-14	Type 1 Lymphoid Cells	Kcnj8
Il18r1	4.29342e-18	0.465948	0.294	0.106	8.70019e-14	Type 1 Lymphoid Cells	Il18r1
Agap2	6.26905e-18	0.511783	0.19	0.054	1.27036e-13	Type 1 Lymphoid Cells	Agap2
Chd7	6.88643e-18	0.768347	0.579	0.394	1.39547e-13	Type 1 Lymphoid Cells	Chd7
4930532G15Rik	1.06866e-17	0.640991	0.253	0.091	2.16554e-13	Type 1 Lymphoid Cells	4930532G15Rik
Rab43	1.07095e-17	0.575184	0.782	0.605	2.17017e-13	Type 1 Lymphoid Cells	Rab43
Mef2d	1.07337e-17	0.582005	0.623	0.434	2.17507e-13	Type 1 Lymphoid Cells	Mef2d
Farp1	1.0783e-17	0.455877	0.228	0.074	2.18506e-13	Type 1 Lymphoid Cells	Farp1
Kansl1	1.29462e-17	0.659055	0.734	0.572	2.62341e-13	Type 1 Lymphoid Cells	Kansl1
Slc38a1	1.33163e-17	0.910455	0.617	0.442	2.69842e-13	Type 1 Lymphoid Cells	Slc38a1
Tpst2	1.47665e-17	0.687621	0.554	0.378	2.99229e-13	Type 1 Lymphoid Cells	Tpst2
Ugcg	1.72703e-17	0.732402	0.506	0.312	3.49966e-13	Type 1 Lymphoid Cells	Ugcg
Wnk1	1.84569e-17	0.756633	0.826	0.653	3.7401e-13	Type 1 Lymphoid Cells	Wnk1
Tra2a	2.26263e-17	0.648325	0.665	0.486	4.58499e-13	Type 1 Lymphoid Cells	Tra2a
Sytl3	2.426e-17	0.432818	0.278	0.101	4.91605e-13	Type 1 Lymphoid Cells	Sytl3
Chsy1	2.59433e-17	0.702097	0.383	0.195	5.25716e-13	Type 1 Lymphoid Cells	Chsy1
Ralgapa2	3.57376e-17	0.736353	0.472	0.278	7.24187e-13	Type 1 Lymphoid Cells	Ralgapa2
Nr4a2	3.82935e-17	0.948285	0.592	0.393	7.7598e-13	Type 1 Lymphoid Cells	Nr4a2
Pde4d	3.87066e-17	0.653154	0.465	0.263	7.84351e-13	Type 1 Lymphoid Cells	Pde4d
St8sia1	3.89567e-17	0.459368	0.142	0.032	7.89418e-13	Type 1 Lymphoid Cells	St8sia1
Sorl1	4.37581e-17	0.681812	0.491	0.299	8.86714e-13	Type 1 Lymphoid Cells	Sorl1
Crot	4.60364e-17	0.594838	0.272	0.109	9.32882e-13	Type 1 Lymphoid Cells	Crot
Mta3	6.12431e-17	0.724471	0.465	0.283	1.24103e-12	Type 1 Lymphoid Cells	Mta3
Plaat3	7.11642e-17	0.523936	0.462	0.269	1.44207e-12	Type 1 Lymphoid Cells	Plaat3
Tcf20	7.93138e-17	0.741409	0.582	0.393	1.60721e-12	Type 1 Lymphoid Cells	Tcf20
[truncated: 6,492 more rows]

## Sheet: Fig. 5 - Stroma SCLs Markers
	p_val	avg_log2FC	pct.1	pct.2	p_val_adj	cluster	gene
Kmt2a	6.37922e-286	0.283541	0.111	0.647	1.29269e-281	GC Markers	Kmt2a
Gpbp1	1.44793e-283	0.253608	0.1	0.621	2.93409e-279	GC Markers	Gpbp1
Glg1	2.55266e-283	0.252801	0.137	0.704	5.1727e-279	GC Markers	Glg1
Mical3	2.05484e-277	0.258187	0.125	0.668	4.16393e-273	GC Markers	Mical3
Rbm26	4.17631e-276	0.262695	0.113	0.641	8.46287e-272	GC Markers	Rbm26
Rpn2	6.6853e-271	0.250014	0.115	0.636	1.35471e-266	GC Markers	Rpn2
Nisch	1.80824e-269	0.354536	0.153	0.727	3.66422e-265	GC Markers	Nisch
Ccnl2	2.03265e-269	0.338295	0.109	0.624	4.11896e-265	GC Markers	Ccnl2
Arid1a	8.69261e-269	0.327655	0.102	0.608	1.76147e-264	GC Markers	Arid1a
Arglu1	5.20854e-267	0.283953	0.146	0.7	1.05546e-262	GC Markers	Arglu1
Mbtd1	6.58979e-266	0.284852	0.131	0.668	1.33536e-261	GC Markers	Mbtd1
Fxr1	8.89627e-266	0.259054	0.116	0.632	1.80274e-261	GC Markers	Fxr1
Adnp	9.95121e-266	0.259454	0.087	0.57	2.01651e-261	GC Markers	Adnp
Pbrm1	5.53343e-264	0.271532	0.129	0.663	1.12129e-259	GC Markers	Pbrm1
Acin1	5.3667e-263	0.289777	0.164	0.739	1.08751e-258	GC Markers	Acin1
Tnrc18	7.46787e-263	0.273738	0.116	0.631	1.51329e-258	GC Markers	Tnrc18
Cux1	1.52954e-262	0.289974	0.135	0.674	3.09946e-258	GC Markers	Cux1
Trip12	3.88832e-261	0.282872	0.117	0.632	7.87929e-257	GC Markers	Trip12
Cdk12	8.45622e-261	0.261584	0.095	0.583	1.71357e-256	GC Markers	Cdk12
Ctnnb1	1.37889e-260	0.250627	0.142	0.685	2.79419e-256	GC Markers	Ctnnb1
R3hdm1	1.87614e-260	0.288366	0.126	0.651	3.80181e-256	GC Markers	R3hdm1
Gtf2i	2.64468e-259	0.293478	0.147	0.696	5.35919e-255	GC Markers	Gtf2i
Khdrbs1	3.44372e-258	0.263022	0.127	0.648	6.97835e-254	GC Markers	Khdrbs1
Gpi1	5.32813e-258	0.268489	0.131	0.66	1.07969e-253	GC Markers	Gpi1
Ctsd	1.08642e-257	0.272504	0.14	0.677	2.20152e-253	GC Markers	Ctsd
Upf2	1.14244e-257	0.306463	0.098	0.585	2.31505e-253	GC Markers	Upf2
Pan3	3.39054e-257	0.378947	0.118	0.632	6.87059e-253	GC Markers	Pan3
Sppl3	6.44927e-257	0.306397	0.11	0.611	1.30688e-252	GC Markers	Sppl3
Trio	7.00491e-257	0.355951	0.121	0.636	1.41948e-252	GC Markers	Trio
Mphosph8	1.16194e-256	0.258383	0.099	0.584	2.35455e-252	GC Markers	Mphosph8
Dync1h1	2.47742e-256	0.360151	0.128	0.652	5.02025e-252	GC Markers	Dync1h1
Gdi2	2.67132e-256	0.254236	0.133	0.66	5.41317e-252	GC Markers	Gdi2
Kdm6a	4.35709e-256	0.256727	0.095	0.579	8.82921e-252	GC Markers	Kdm6a
Tcp1	1.17112e-255	0.279542	0.122	0.636	2.37315e-251	GC Markers	Tcp1
Faf1	3.30893e-255	0.251173	0.084	0.551	6.70522e-251	GC Markers	Faf1
Tnpo1	4.67003e-255	0.272392	0.107	0.602	9.46335e-251	GC Markers	Tnpo1
Tra2b	7.41824e-255	0.275265	0.162	0.722	1.50323e-250	GC Markers	Tra2b
Tnrc6a	3.23267e-254	0.340259	0.166	0.736	6.55068e-250	GC Markers	Tnrc6a
Smarcc1	3.5973e-254	0.319139	0.123	0.637	7.28957e-250	GC Markers	Smarcc1
Tpr	7.16012e-254	0.254615	0.185	0.776	1.45093e-249	GC Markers	Tpr
Prpf4b	1.73234e-253	0.325105	0.151	0.7	3.51042e-249	GC Markers	Prpf4b
Brwd1	1.87314e-253	0.315889	0.11	0.606	3.79574e-249	GC Markers	Brwd1
Sltm	3.76275e-253	0.331231	0.141	0.673	7.62483e-249	GC Markers	Sltm
Bcl7c	3.73273e-252	0.252359	0.12	0.628	7.56401e-248	GC Markers	Bcl7c
Prrc2b	4.07162e-252	0.297837	0.117	0.621	8.25074e-248	GC Markers	Prrc2b
Map4k4	3.80111e-251	0.301171	0.161	0.719	7.70256e-247	GC Markers	Map4k4
Cltc	5.9136e-251	0.274125	0.123	0.633	1.19833e-246	GC Markers	Cltc
Fip1l1	4.78033e-250	0.26669	0.097	0.574	9.68686e-246	GC Markers	Fip1l1
Cct8	6.06749e-250	0.258534	0.142	0.677	1.22952e-245	GC Markers	Cct8
Pdcd4	1.59283e-249	0.267475	0.144	0.675	3.2277e-245	GC Markers	Pdcd4
Ube2i	1.63199e-249	0.266264	0.144	0.682	3.30707e-245	GC Markers	Ube2i
Supt16	2.66268e-249	0.261125	0.101	0.58	5.39565e-245	GC Markers	Supt16
Nf1	1.87086e-248	0.335774	0.115	0.613	3.79111e-244	GC Markers	Nf1
Psmc3	2.5627e-248	0.289527	0.126	0.636	5.19305e-244	GC Markers	Psmc3
Tcf7l2	6.25032e-248	0.3343	0.165	0.719	1.26657e-243	GC Markers	Tcf7l2
Rfc1	2.46158e-247	0.260769	0.097	0.57	4.98815e-243	GC Markers	Rfc1
Ncor2	2.97059e-247	0.281445	0.091	0.557	6.0196e-243	GC Markers	Ncor2
Fam120a	3.37797e-247	0.328411	0.101	0.581	6.84512e-243	GC Markers	Fam120a
Dmxl1	1.40131e-246	0.25098	0.077	0.526	2.83962e-242	GC Markers	Dmxl1
Wdr43	1.40237e-246	0.27041	0.08	0.533	2.84175e-242	GC Markers	Wdr43
Rptor	5.3711e-246	0.265114	0.074	0.518	1.0884e-241	GC Markers	Rptor
Nsmce4a	9.22098e-245	0.262433	0.092	0.557	1.86854e-240	GC Markers	Nsmce4a
Zranb1	1.59866e-244	0.287185	0.105	0.585	3.23952e-240	GC Markers	Zranb1
Smg1	3.13681e-244	0.324331	0.093	0.557	6.35642e-240	GC Markers	Smg1
Ddx46	9.07868e-244	0.324774	0.117	0.611	1.8397e-239	GC Markers	Ddx46
Fkbp4	1.10915e-243	0.283753	0.132	0.646	2.24757e-239	GC Markers	Fkbp4
Cct2	2.1058e-243	0.26181	0.176	0.745	4.2672e-239	GC Markers	Cct2
Rbm25	7.32967e-243	0.322815	0.196	0.788	1.48528e-238	GC Markers	Rbm25
Usp48	1.22099e-242	0.365453	0.102	0.578	2.47421e-238	GC Markers	Usp48
Arhgdia	1.95553e-242	0.265204	0.1	0.569	3.96268e-238	GC Markers	Arhgdia
Prrc2a	2.69844e-242	0.326734	0.1	0.574	5.46812e-238	GC Markers	Prrc2a
Nono	5.83981e-242	0.308782	0.131	0.638	1.18338e-237	GC Markers	Nono
Dnajb6	2.23278e-241	0.399028	0.151	0.684	4.5245e-237	GC Markers	Dnajb6
Dlgap4	2.98777e-241	0.271912	0.078	0.521	6.05443e-237	GC Markers	Dlgap4
Psmb7	4.25474e-241	0.253408	0.1	0.57	8.62181e-237	GC Markers	Psmb7
Sec31a	7.63853e-241	0.264954	0.08	0.525	1.54787e-236	GC Markers	Sec31a
Nudc	1.29404e-240	0.323817	0.155	0.696	2.62225e-236	GC Markers	Nudc
Myo10	1.48914e-240	0.328223	0.131	0.638	3.01759e-236	GC Markers	Myo10
Mapre1	9.25377e-240	0.296254	0.117	0.602	1.87518e-235	GC Markers	Mapre1
P4hb	9.74921e-240	0.254885	0.185	0.757	1.97558e-235	GC Markers	P4hb
G3bp2	9.93938e-240	0.287872	0.109	0.588	2.01412e-235	GC Markers	G3bp2
Agap1	3.42221e-239	0.337602	0.132	0.64	6.93477e-235	GC Markers	Agap1
Chd3	1.6945e-238	0.337831	0.137	0.648	3.43373e-234	GC Markers	Chd3
Itsn1	1.91781e-238	0.325432	0.136	0.649	3.88624e-234	GC Markers	Itsn1
Kdm5a	3.07796e-238	0.39504	0.095	0.557	6.23717e-234	GC Markers	Kdm5a
Herc2	4.14557e-238	0.254136	0.077	0.515	8.40058e-234	GC Markers	Herc2
Pds5a	6.33119e-238	0.257872	0.085	0.533	1.28295e-233	GC Markers	Pds5a
Dnmt3a	8.43368e-238	0.395014	0.111	0.591	1.709e-233	GC Markers	Dnmt3a
Lrp1	9.31337e-238	0.304169	0.187	0.757	1.88726e-233	GC Markers	Lrp1
Hdac4	1.04042e-237	0.27645	0.075	0.511	2.10831e-233	GC Markers	Hdac4
Arid2	1.48102e-237	0.383568	0.119	0.611	3.00113e-233	GC Markers	Arid2
Rad23b	3.79301e-236	0.260335	0.089	0.541	7.68615e-232	GC Markers	Rad23b
Tcf25	6.66006e-236	0.440055	0.168	0.718	1.3496e-231	GC Markers	Tcf25
Cmip	3.68801e-235	0.407899	0.11	0.585	7.47339e-231	GC Markers	Cmip
Camk2g	4.36504e-235	0.278946	0.096	0.554	8.84531e-231	GC Markers	Camk2g
Ddx39b	1.67379e-234	0.333934	0.128	0.623	3.39176e-230	GC Markers	Ddx39b
Ubr4	5.58578e-234	0.256865	0.07	0.494	1.1319e-229	GC Markers	Ubr4
Eif4g1	7.37536e-234	0.340266	0.129	0.626	1.49454e-229	GC Markers	Eif4g1
Dazap1	5.99864e-233	0.285497	0.086	0.53	1.21556e-228	GC Markers	Dazap1
Csnk1d	7.93882e-233	0.309708	0.085	0.527	1.60872e-228	GC Markers	Csnk1d
Mark2	9.99529e-233	0.352238	0.087	0.533	2.02544e-228	GC Markers	Mark2
Huwe1	1.01123e-232	0.381552	0.173	0.726	2.04916e-228	GC Markers	Huwe1
Mdm4	4.16855e-232	0.336492	0.088	0.533	8.44714e-228	GC Markers	Mdm4
Prkce	1.03553e-231	0.309113	0.093	0.544	2.0984e-227	GC Markers	Prkce
Pdia6	1.1938e-231	0.322676	0.194	0.769	2.41912e-227	GC Markers	Pdia6
Sec61a1	1.20582e-231	0.315108	0.099	0.557	2.44346e-227	GC Markers	Sec61a1
Srsf6	1.06486e-230	0.427303	0.13	0.622	2.15784e-226	GC Markers	Srsf6
Chd1	8.10002e-230	0.281386	0.088	0.529	1.64139e-225	GC Markers	Chd1
Eif2s1	8.7478e-230	0.320271	0.094	0.543	1.77265e-225	GC Markers	Eif2s1
Sf1	1.60938e-229	0.256843	0.073	0.497	3.26125e-225	GC Markers	Sf1
Ewsr1	2.50862e-229	0.357548	0.115	0.588	5.08346e-225	GC Markers	Ewsr1
Ubtf	3.1548e-229	0.345228	0.082	0.516	6.39289e-225	GC Markers	Ubtf
Adam10	6.90368e-229	0.259873	0.073	0.495	1.39896e-224	GC Markers	Adam10
Wapl	7.20058e-229	0.344049	0.133	0.63	1.45913e-224	GC Markers	Wapl
Ube4b	8.6532e-229	0.298522	0.09	0.535	1.75348e-224	GC Markers	Ube4b
Smarce1	2.27145e-228	0.310947	0.111	0.579	4.60286e-224	GC Markers	Smarce1
Marchf7	3.19556e-228	0.344262	0.078	0.507	6.47547e-224	GC Markers	Marchf7
Ddb1	5.79781e-228	0.414649	0.13	0.619	1.17487e-223	GC Markers	Ddb1
Anapc5	1.24137e-227	0.449136	0.156	0.68	2.51551e-223	GC Markers	Anapc5
Insr	2.67672e-227	0.265576	0.081	0.511	5.4241e-223	GC Markers	Insr
Rpn1	4.75239e-227	0.377437	0.126	0.609	9.63024e-223	GC Markers	Rpn1
Ptbp1	7.35609e-227	0.310139	0.118	0.589	1.49064e-222	GC Markers	Ptbp1
Ptbp3	9.1395e-227	0.318618	0.114	0.582	1.85203e-222	GC Markers	Ptbp3
U2af1	1.09958e-226	0.367733	0.153	0.671	2.22818e-222	GC Markers	U2af1
Cct6a	1.64807e-226	0.344979	0.157	0.681	3.33965e-222	GC Markers	Cct6a
Baz1b	1.69175e-226	0.321072	0.093	0.538	3.42816e-222	GC Markers	Baz1b
Safb2	2.04702e-226	0.293042	0.084	0.519	4.14808e-222	GC Markers	Safb2
Csde1	3.23626e-226	0.437828	0.155	0.674	6.55796e-222	GC Markers	Csde1
Higd1a	3.4031e-226	0.291946	0.101	0.554	6.89604e-222	GC Markers	Higd1a
Tulp4	8.37192e-226	0.351597	0.095	0.541	1.69649e-221	GC Markers	Tulp4
Jarid2	8.52292e-226	0.355432	0.106	0.566	1.72708e-221	GC Markers	Jarid2
Hnrnpm	1.96196e-225	0.398998	0.15	0.664	3.97573e-221	GC Markers	Hnrnpm
Ssbp3	1.26664e-224	0.372472	0.091	0.53	2.56671e-220	GC Markers	Ssbp3
Eri3	1.6632e-224	0.342005	0.089	0.526	3.3703e-220	GC Markers	Eri3
Eif3l	2.41333e-224	0.452404	0.142	0.645	4.89037e-220	GC Markers	Eif3l
Ltbp3	9.80921e-224	0.300545	0.079	0.501	1.98774e-219	GC Markers	Ltbp3
Afdn	1.48829e-223	0.313715	0.095	0.538	3.01586e-219	GC Markers	Afdn
Hnrnpc	2.41756e-223	0.347347	0.196	0.764	4.89893e-219	GC Markers	Hnrnpc
Cdv3	4.76516e-223	0.451811	0.171	0.705	9.65612e-219	GC Markers	Cdv3
Rabl6	1.6005e-222	0.310614	0.09	0.525	3.24325e-218	GC Markers	Rabl6
Snrpf	6.88385e-222	0.33997	0.163	0.69	1.39494e-217	GC Markers	Snrpf
Cct7	7.56552e-222	0.327519	0.18	0.726	1.53308e-217	GC Markers	Cct7
Atf4	5.57334e-221	0.393622	0.137	0.627	1.12938e-216	GC Markers	Atf4
Nt5c3b	8.28138e-221	0.252954	0.08	0.5	1.67814e-216	GC Markers	Nt5c3b
Ddx3x	9.50972e-221	0.347042	0.182	0.728	1.92705e-216	GC Markers	Ddx3x
Dgcr6	1.05899e-220	0.25754	0.074	0.487	2.14594e-216	GC Markers	Dgcr6
Ubn2	2.23396e-220	0.362792	0.193	0.753	4.5269e-216	GC Markers	Ubn2
Vps13d	2.88621e-220	0.395005	0.094	0.533	5.84861e-216	GC Markers	Vps13d
Cct3	2.16369e-219	0.409899	0.164	0.689	4.3845e-215	GC Markers	Cct3
Ubap2	3.22965e-219	0.293177	0.086	0.511	6.54456e-215	GC Markers	Ubap2
Zfp207	3.67882e-219	0.317269	0.082	0.503	7.45476e-215	GC Markers	Zfp207
Mprip	6.67347e-219	0.359929	0.196	0.754	1.35231e-214	GC Markers	Mprip
Canx	8.2374e-219	0.332019	0.187	0.731	1.66923e-214	GC Markers	Canx
Erc1	1.98318e-218	0.333133	0.08	0.499	4.01871e-214	GC Markers	Erc1
Ttc14	2.92452e-218	0.363414	0.088	0.516	5.92625e-214	GC Markers	Ttc14
Spin1	3.86922e-218	0.389099	0.096	0.535	7.84058e-214	GC Markers	Spin1
Chd8	5.40025e-218	0.293595	0.075	0.486	1.09431e-213	GC Markers	Chd8
Ptprg	1.69427e-217	0.314761	0.203	0.77	3.43328e-213	GC Markers	Ptprg
Atxn1	3.70901e-217	0.385813	0.15	0.652	7.51593e-213	GC Markers	Atxn1
Nop56	5.11692e-217	0.379036	0.113	0.57	1.03689e-212	GC Markers	Nop56
Sfpq	1.88799e-216	0.26915	0.207	0.772	3.82583e-212	GC Markers	Sfpq
Ogt	4.65458e-216	0.432931	0.142	0.634	9.43204e-212	GC Markers	Ogt
Smarca4	6.0027e-216	0.35264	0.1	0.539	1.21639e-211	GC Markers	Smarca4
Purb	5.62814e-215	0.386049	0.189	0.735	1.14049e-210	GC Markers	Purb
Phactr2	7.65921e-215	0.254966	0.086	0.505	1.55206e-210	GC Markers	Phactr2
Usp7	1.96463e-214	0.33716	0.075	0.484	3.98112e-210	GC Markers	Usp7
Manf	6.60875e-214	0.326439	0.166	0.68	1.3392e-209	GC Markers	Manf
Gon4l	1.45416e-213	0.321137	0.077	0.485	2.94671e-209	GC Markers	Gon4l
Luc7l3	1.52592e-213	0.451562	0.18	0.716	3.09213e-209	GC Markers	Luc7l3
Psma2	2.43406e-213	0.381018	0.197	0.756	4.93238e-209	GC Markers	Psma2
Luc7l	4.79262e-213	0.381814	0.083	0.498	9.71177e-209	GC Markers	Luc7l
Zfc3h1	2.04342e-212	0.251065	0.065	0.457	4.14079e-208	GC Markers	Zfc3h1
Hnrnpd	5.50974e-212	0.388443	0.152	0.648	1.11649e-207	GC Markers	Hnrnpd
Hmg20b	7.04281e-212	0.323814	0.086	0.502	1.42715e-207	GC Markers	Hmg20b
Enah	7.53416e-212	0.328838	0.111	0.557	1.52672e-207	GC Markers	Enah
Dynll2	5.76243e-211	0.407626	0.131	0.6	1.1677e-206	GC Markers	Dynll2
Tet3	8.33808e-211	0.391898	0.081	0.491	1.68963e-206	GC Markers	Tet3
Atp5k	9.18522e-211	0.282508	0.199	0.753	1.86129e-206	GC Markers	Atp5k
Azin1	9.63073e-211	0.252271	0.08	0.487	1.95157e-206	GC Markers	Azin1
Kdm6b	1.77442e-210	0.251187	0.08	0.488	3.59568e-206	GC Markers	Kdm6b
Grn	2.73021e-210	0.314405	0.077	0.48	5.5325e-206	GC Markers	Grn
Hnrnpul1	3.48355e-208	0.259209	0.07	0.463	7.05907e-204	GC Markers	Hnrnpul1
Cnot1	5.30245e-208	0.45159	0.105	0.542	1.07449e-203	GC Markers	Cnot1
Dag1	1.7804e-207	0.471876	0.141	0.617	3.6078e-203	GC Markers	Dag1
Thada	1.95493e-207	0.262025	0.064	0.451	3.96148e-203	GC Markers	Thada
Znrf1	2.38905e-207	0.395052	0.092	0.51	4.84117e-203	GC Markers	Znrf1
Usp19	9.51427e-207	0.290536	0.054	0.427	1.92797e-202	GC Markers	Usp19
Nrf1	1.69686e-206	0.259363	0.066	0.451	3.43852e-202	GC Markers	Nrf1
Snrnp70	3.5784e-206	0.498324	0.192	0.732	7.25126e-202	GC Markers	Snrnp70
Fubp1	1.35499e-205	0.474644	0.149	0.635	2.74575e-201	GC Markers	Fubp1
Pdia4	2.24145e-205	0.278274	0.08	0.482	4.54207e-201	GC Markers	Pdia4
Scaf11	2.36264e-205	0.567346	0.166	0.673	4.78765e-201	GC Markers	Scaf11
Fam214a	4.67134e-205	0.318212	0.076	0.473	9.46601e-201	GC Markers	Fam214a
Psap	6.82005e-205	0.256349	0.25	0.85	1.38202e-200	GC Markers	Psap
Ckap5	1.25196e-204	0.253585	0.076	0.472	2.53697e-200	GC Markers	Ckap5
Golga4	1.65597e-203	0.385334	0.084	0.49	3.35566e-199	GC Markers	Golga4
Mybbp1a	1.69806e-203	0.331339	0.076	0.47	3.44094e-199	GC Markers	Mybbp1a
Snrpd1	3.46387e-203	0.427921	0.169	0.678	7.0192e-199	GC Markers	Snrpd1
Pkm	3.6865e-203	0.38374	0.201	0.747	7.47033e-199	GC Markers	Pkm
Rif1	2.96182e-202	0.379563	0.094	0.509	6.00182e-198	GC Markers	Rif1
Clip1	5.13478e-202	0.349199	0.071	0.458	1.04051e-197	GC Markers	Clip1
Lsm6	2.1936e-201	0.329365	0.108	0.538	4.44511e-197	GC Markers	Lsm6
Srpk1	1.61276e-199	0.376623	0.087	0.488	3.26809e-195	GC Markers	Srpk1
Gsk3a	1.75194e-199	0.377995	0.08	0.474	3.55013e-195	GC Markers	Gsk3a
Hnrnpdl	2.16172e-199	0.472047	0.164	0.659	4.38051e-195	GC Markers	Hnrnpdl
Trrap	2.30561e-199	0.517328	0.118	0.56	4.67209e-195	GC Markers	Trrap
Ypel2	3.25683e-199	0.375314	0.097	0.51	6.59964e-195	GC Markers	Ypel2
Ehmt2	4.65629e-199	0.380074	0.077	0.468	9.43551e-195	GC Markers	Ehmt2
Sod1	6.41239e-199	0.502526	0.157	0.641	1.29941e-194	GC Markers	Sod1
Fkbp5	3.37149e-198	0.255287	0.161	0.646	6.83198e-194	GC Markers	Fkbp5
Flna	4.21e-198	0.292011	0.152	0.627	8.53115e-194	GC Markers	Flna
Pabpn1	5.11863e-198	0.355449	0.22	0.786	1.03724e-193	GC Markers	Pabpn1
Tbca	8.00728e-198	0.379426	0.212	0.768	1.6226e-193	GC Markers	Tbca
Clasp1	1.33066e-197	0.319214	0.069	0.448	2.69645e-193	GC Markers	Clasp1
Abl1	1.48729e-197	0.267707	0.064	0.436	3.01385e-193	GC Markers	Abl1
Ap2a2	1.49615e-197	0.264792	0.062	0.432	3.03179e-193	GC Markers	Ap2a2
Dym	2.79949e-197	0.314399	0.073	0.457	5.67288e-193	GC Markers	Dym
Ak2	1.95318e-196	0.283834	0.08	0.47	3.95792e-192	GC Markers	Ak2
AC149090.1	3.14496e-196	0.355529	0.075	0.46	6.37295e-192	GC Markers	AC149090.1
Pcf11	6.57422e-196	0.309656	0.071	0.452	1.3322e-191	GC Markers	Pcf11
Zc3h14	1.47745e-195	0.397207	0.078	0.464	2.99391e-191	GC Markers	Zc3h14
Cs	1.85387e-195	0.259241	0.049	0.4	3.75669e-191	GC Markers	Cs
Cpne1	2.88703e-194	0.317633	0.072	0.451	5.85029e-190	GC Markers	Cpne1
Zc3h7a	3.6185e-194	0.343706	0.065	0.435	7.33252e-190	GC Markers	Zc3h7a
Mboat2	3.9855e-194	0.482319	0.116	0.547	8.07622e-190	GC Markers	Mboat2
Ranbp1	4.17899e-194	0.446079	0.185	0.704	8.46831e-190	GC Markers	Ranbp1
Ppp4r3a	6.02877e-194	0.307503	0.057	0.418	1.22167e-189	GC Markers	Ppp4r3a
Smad3	1.52368e-193	0.28623	0.072	0.448	3.08759e-189	GC Markers	Smad3
Hnrnph1	4.47194e-193	0.518377	0.176	0.677	9.06195e-189	GC Markers	Hnrnph1
Cpsf6	6.16729e-193	0.346844	0.075	0.454	1.24974e-188	GC Markers	Cpsf6
Tmem259	6.17342e-193	0.30387	0.058	0.417	1.25098e-188	GC Markers	Tmem259
Maged1	1.41977e-192	0.523084	0.184	0.697	2.87703e-188	GC Markers	Maged1
Mta1	1.76481e-192	0.262675	0.053	0.406	3.57621e-188	GC Markers	Mta1
Yeats2	3.60716e-192	0.295063	0.057	0.415	7.30956e-188	GC Markers	Yeats2
Ywhaq	7.27338e-192	0.441637	0.217	0.771	1.47388e-187	GC Markers	Ywhaq
Sfswap	2.54886e-191	0.374779	0.066	0.433	5.16502e-187	GC Markers	Sfswap
Eno1	8.33946e-191	0.365274	0.094	0.494	1.68991e-186	GC Markers	Eno1
D10Wsu102e	1.40498e-190	0.263513	0.077	0.454	2.84706e-186	GC Markers	D10Wsu102e
Pgk1	2.04112e-190	0.402657	0.104	0.517	4.13613e-186	GC Markers	Pgk1
Oga	2.64074e-190	0.339244	0.072	0.444	5.35121e-186	GC Markers	Oga
Mapk14	4.07016e-190	0.262749	0.05	0.396	8.24778e-186	GC Markers	Mapk14
Gls	9.02865e-190	0.27726	0.223	0.77	1.82957e-185	GC Markers	Gls
Chd4	1.29798e-189	0.375805	0.223	0.779	2.63024e-185	GC Markers	Chd4
Ddx17	3.01359e-189	0.645263	0.164	0.648	6.10674e-185	GC Markers	Ddx17
Nap1l1	5.70114e-189	0.374771	0.199	0.724	1.15528e-184	GC Markers	Nap1l1
Ice1	1.27878e-188	0.263869	0.06	0.416	2.59133e-184	GC Markers	Ice1
Vps13a	2.56465e-188	0.26489	0.063	0.422	5.19701e-184	GC Markers	Vps13a
Eif3b	3.69063e-188	0.453666	0.094	0.492	7.4787e-184	GC Markers	Eif3b
Kidins220	5.96059e-188	0.33585	0.059	0.414	1.20785e-183	GC Markers	Kidins220
Rbm3	7.9497e-188	0.310967	0.212	0.752	1.61093e-183	GC Markers	Rbm3
Tomm70a	5.46292e-187	0.27027	0.058	0.409	1.10701e-182	GC Markers	Tomm70a
Camta1	1.2076e-186	0.521277	0.114	0.532	2.44709e-182	GC Markers	Camta1
Ipo5	2.80534e-186	0.341447	0.07	0.434	5.68474e-182	GC Markers	Ipo5
Fnbp4	3.38215e-186	0.357126	0.067	0.429	6.85358e-182	GC Markers	Fnbp4
Fus	6.01963e-186	0.342112	0.237	0.798	1.21982e-181	GC Markers	Fus
Chtop	1.49123e-185	0.292024	0.063	0.418	3.02183e-181	GC Markers	Chtop
Usp22	2.8706e-185	0.268798	0.06	0.412	5.81698e-181	GC Markers	Usp22
Dab2	7.06432e-185	0.398183	0.085	0.466	1.43151e-180	GC Markers	Dab2
Ahsa2	1.40051e-183	0.26098	0.058	0.404	2.838e-179	GC Markers	Ahsa2
Parp1	2.48756e-183	0.331575	0.082	0.457	5.04078e-179	GC Markers	Parp1
Scap	4.98869e-183	0.33643	0.071	0.433	1.01091e-178	GC Markers	Scap
Dnajc2	1.01484e-182	0.263802	0.07	0.43	2.05648e-178	GC Markers	Dnajc2
Kpnb1	1.12987e-182	0.451563	0.094	0.483	2.28958e-178	GC Markers	Kpnb1
Tom1l2	1.58237e-182	0.268576	0.07	0.43	3.20651e-178	GC Markers	Tom1l2
Dctpp1	2.99082e-182	0.264297	0.075	0.441	6.0606e-178	GC Markers	Dctpp1
Cnot6	7.4735e-182	0.440869	0.1	0.493	1.51443e-177	GC Markers	Cnot6
Mdn1	9.99613e-182	0.294201	0.059	0.406	2.02562e-177	GC Markers	Mdn1
Srsf3	1.40369e-181	0.299218	0.234	0.792	2.84444e-177	GC Markers	Srsf3
Gprasp1	2.57261e-181	0.446979	0.093	0.479	5.21313e-177	GC Markers	Gprasp1
Txnl1	1.37246e-180	0.636314	0.167	0.645	2.78115e-176	GC Markers	Txnl1
Hnrnpab	2.47674e-180	0.397366	0.21	0.738	5.01887e-176	GC Markers	Hnrnpab
Tnks	3.67381e-180	0.507029	0.102	0.497	7.44462e-176	GC Markers	Tnks
Dnajb11	6.44154e-180	0.264785	0.064	0.413	1.30531e-175	GC Markers	Dnajb11
Creg1	7.18089e-180	0.387931	0.087	0.462	1.45514e-175	GC Markers	Creg1
Txnrd1	2.14455e-179	0.391487	0.081	0.449	4.34571e-175	GC Markers	Txnrd1
Lpin2	7.02601e-179	0.288631	0.071	0.427	1.42375e-174	GC Markers	Lpin2
Itgav	3.24332e-178	0.447988	0.101	0.493	6.57226e-174	GC Markers	Itgav
Srsf1	2.44853e-177	0.425456	0.081	0.448	4.9617e-173	GC Markers	Srsf1
Ldha	7.75541e-177	0.477859	0.182	0.67	1.57156e-172	GC Markers	Ldha
Tardbp	1.69485e-176	0.473525	0.095	0.477	3.43444e-172	GC Markers	Tardbp
Fndc3b	6.25904e-176	0.338672	0.253	0.82	1.26833e-171	GC Markers	Fndc3b
Lhfpl2	8.00913e-176	0.286692	0.117	0.521	1.62297e-171	GC Markers	Lhfpl2
Tmpo	8.29333e-176	0.308061	0.098	0.482	1.68056e-171	GC Markers	Tmpo
Fryl	1.61045e-175	0.426501	0.081	0.446	3.26341e-171	GC Markers	Fryl
Jpt1	1.87436e-175	0.473572	0.136	0.564	3.79821e-171	GC Markers	Jpt1
Gse1	2.56251e-175	0.298992	0.062	0.403	5.19267e-171	GC Markers	Gse1
Isyna1	3.34106e-174	0.328257	0.103	0.491	6.77032e-170	GC Markers	Isyna1
Ywhae	9.02256e-174	0.2742	0.25	0.812	1.82833e-169	GC Markers	Ywhae
Slf2	1.07419e-173	0.338525	0.072	0.423	2.17673e-169	GC Markers	Slf2
Pafah1b3	7.99897e-173	0.266017	0.066	0.408	1.62091e-168	GC Markers	Pafah1b3
Trim28	1.08541e-172	0.469994	0.105	0.494	2.19947e-168	GC Markers	Trim28
Paxbp1	2.37418e-172	0.541661	0.095	0.471	4.81103e-168	GC Markers	Paxbp1
Hnrnpk	4.95313e-172	0.366183	0.246	0.805	1.0037e-167	GC Markers	Hnrnpk
Kansl2	6.96973e-172	0.27079	0.048	0.367	1.41235e-167	GC Markers	Kansl2
Gcn1	7.06002e-172	0.307304	0.061	0.397	1.43064e-167	GC Markers	Gcn1
Ccnt2	9.57776e-172	0.259556	0.047	0.367	1.94084e-167	GC Markers	Ccnt2
Pabpc4	1.30967e-171	0.54174	0.101	0.481	2.65392e-167	GC Markers	Pabpc4
Anapc1	1.35037e-171	0.330221	0.057	0.388	2.73639e-167	GC Markers	Anapc1
Cnot10	1.36514e-171	0.293883	0.057	0.388	2.76632e-167	GC Markers	Cnot10
Lrrc59	2.23338e-171	0.26089	0.061	0.396	4.52571e-167	GC Markers	Lrrc59
Rnf4	2.41709e-171	0.288049	0.055	0.384	4.89799e-167	GC Markers	Rnf4
Pcna	4.01544e-171	0.277178	0.075	0.426	8.13688e-167	GC Markers	Pcna
Srrt	5.38134e-171	0.354276	0.073	0.422	1.09047e-166	GC Markers	Srrt
Cachd1	1.43654e-170	0.260113	0.078	0.431	2.911e-166	GC Markers	Cachd1
Camkk2	6.01047e-170	0.427912	0.068	0.409	1.21796e-165	GC Markers	Camkk2
Spsb1	2.4411e-169	0.375206	0.163	0.609	4.94665e-165	GC Markers	Spsb1
Mdfic	2.84722e-169	0.560912	0.123	0.529	5.76962e-165	GC Markers	Mdfic
Adamts10	3.43266e-169	0.28288	0.078	0.429	6.95595e-165	GC Markers	Adamts10
Ece1	4.73999e-168	0.487514	0.097	0.469	9.60511e-164	GC Markers	Ece1
Setx	6.06571e-168	0.324514	0.063	0.396	1.22916e-163	GC Markers	Setx
St3gal4	6.53531e-168	0.46004	0.175	0.638	1.32432e-163	GC Markers	St3gal4
Hnrnpa3	1.71907e-167	0.451562	0.231	0.762	3.48353e-163	GC Markers	Hnrnpa3
Fam117b	1.72648e-167	0.279754	0.068	0.407	3.49855e-163	GC Markers	Fam117b
Dut	4.10318e-167	0.40503	0.105	0.485	8.31469e-163	GC Markers	Dut
Nras	1.35717e-166	0.317373	0.052	0.37	2.75016e-162	GC Markers	Nras
Mta3	2.57224e-166	0.30402	0.061	0.389	5.21238e-162	GC Markers	Mta3
Inha	4.26626e-166	2.14324	0.598	0.44	8.64516e-162	GC Markers	Inha
Zfp532	6.08674e-165	0.251125	0.057	0.378	1.23342e-160	GC Markers	Zfp532
Cnot7	1.41924e-164	0.256321	0.047	0.357	2.87594e-160	GC Markers	Cnot7
Dlg5	1.99514e-164	0.315512	0.053	0.37	4.04294e-160	GC Markers	Dlg5
Dot1l	4.55951e-164	0.276258	0.051	0.364	9.2394e-160	GC Markers	Dot1l
Hpf1	5.01024e-164	0.335988	0.071	0.406	1.01527e-159	GC Markers	Hpf1
Dgcr2	7.41624e-164	0.289706	0.051	0.364	1.50283e-159	GC Markers	Dgcr2
Ank2	8.01934e-164	0.312393	0.116	0.502	1.62504e-159	GC Markers	Ank2
Hectd4	8.34589e-164	0.299463	0.05	0.361	1.69121e-159	GC Markers	Hectd4
Hmgn2	1.36071e-163	0.299647	0.118	0.507	2.75734e-159	GC Markers	Hmgn2
Ptpn13	1.96686e-163	0.313912	0.116	0.501	3.98565e-159	GC Markers	Ptpn13
Tubb4b	5.6767e-162	0.485283	0.178	0.635	1.15033e-157	GC Markers	Tubb4b
Npepl1	4.2981e-161	0.270716	0.05	0.357	8.70966e-157	GC Markers	Npepl1
Trp53bp1	4.39311e-161	0.264106	0.044	0.344	8.90219e-157	GC Markers	Trp53bp1
Zcchc8	1.36623e-160	0.259543	0.046	0.35	2.76854e-156	GC Markers	Zcchc8
Nsun2	1.62189e-160	0.320087	0.058	0.375	3.28661e-156	GC Markers	Nsun2
Ube2s	3.10624e-160	0.41593	0.248	0.793	6.29448e-156	GC Markers	Ube2s
Adgra3	3.44108e-160	0.264144	0.05	0.356	6.97301e-156	GC Markers	Adgra3
Zfp277	2.43806e-159	0.346437	0.064	0.386	4.94048e-155	GC Markers	Zfp277
Aftph	3.31e-159	0.366051	0.062	0.381	6.70739e-155	GC Markers	Aftph
Rcc2	2.92738e-158	0.297332	0.066	0.39	5.93205e-154	GC Markers	Rcc2
Tshz1	9.97137e-158	0.647412	0.177	0.628	2.0206e-153	GC Markers	Tshz1
Eif4g2	3.40861e-157	0.311235	0.277	0.849	6.90721e-153	GC Markers	Eif4g2
Nsd2	7.16026e-157	0.39016	0.068	0.392	1.45096e-152	GC Markers	Nsd2
Cdk6	3.12535e-156	0.296308	0.068	0.39	6.33321e-152	GC Markers	Cdk6
Ran	3.30198e-156	0.392402	0.224	0.732	6.69113e-152	GC Markers	Ran
Hif1a	1.17186e-155	0.583795	0.105	0.47	2.37466e-151	GC Markers	Hif1a
Rc3h2	1.47882e-155	0.298592	0.052	0.354	2.99668e-151	GC Markers	Rc3h2
Tanc1	2.36016e-155	0.642477	0.169	0.606	4.78263e-151	GC Markers	Tanc1
Prkag2	2.56173e-155	0.377558	0.066	0.385	5.1911e-151	GC Markers	Prkag2
Nup214	3.23632e-155	0.300509	0.052	0.353	6.55808e-151	GC Markers	Nup214
Gm1673	9.34407e-155	0.272034	0.064	0.38	1.89348e-150	GC Markers	Gm1673
Xpo1	3.14762e-154	0.376023	0.071	0.393	6.37834e-150	GC Markers	Xpo1
Dock4	4.01922e-154	0.544939	0.157	0.577	8.14455e-150	GC Markers	Dock4
Elmo1	1.4105e-153	0.367129	0.113	0.481	2.85823e-149	GC Markers	Elmo1
Khdc4	1.43735e-153	0.283696	0.048	0.343	2.91264e-149	GC Markers	Khdc4
Sulf2	2.62361e-152	0.377942	0.184	0.627	5.31648e-148	GC Markers	Sulf2
Anp32b	5.26636e-152	0.35406	0.264	0.81	1.06717e-147	GC Markers	Anp32b
Atxn2l	1.32322e-151	0.283179	0.048	0.341	2.68138e-147	GC Markers	Atxn2l
Ralgapb	2.40954e-151	0.252617	0.039	0.322	4.8827e-147	GC Markers	Ralgapb
Shprh	5.55426e-150	0.258509	0.042	0.326	1.12551e-145	GC Markers	Shprh
Smad5	1.17065e-149	0.297795	0.051	0.344	2.3722e-145	GC Markers	Smad5
Ccdc34	4.46748e-149	0.273786	0.073	0.389	9.05291e-145	GC Markers	Ccdc34
Myo18a	5.72431e-149	0.39822	0.055	0.353	1.15997e-144	GC Markers	Myo18a
Wdr1	7.32247e-149	0.253681	0.05	0.342	1.48382e-144	GC Markers	Wdr1
Pabpc1	7.34738e-149	0.288837	0.284	0.845	1.48887e-144	GC Markers	Pabpc1
Hnrnpa1	1.01356e-148	0.446964	0.247	0.771	2.05388e-144	GC Markers	Hnrnpa1
Tuba1b	2.23612e-148	0.626525	0.206	0.682	4.53127e-144	GC Markers	Tuba1b
Adam17	4.47966e-148	0.375049	0.063	0.368	9.07759e-144	GC Markers	Adam17
Erf	8.03292e-148	0.3669	0.05	0.34	1.62779e-143	GC Markers	Erf
Plxnb2	5.45317e-146	0.421933	0.074	0.389	1.10503e-141	GC Markers	Plxnb2
Cc2d2a	8.13938e-146	0.394678	0.076	0.393	1.64936e-141	GC Markers	Cc2d2a
Zadh2	8.76173e-146	0.446775	0.08	0.403	1.77548e-141	GC Markers	Zadh2
Camsap1	1.2437e-145	0.445264	0.063	0.365	2.52024e-141	GC Markers	Camsap1
Slco3a1	2.43267e-145	0.49985	0.145	0.536	4.92957e-141	GC Markers	Slco3a1
Htra1	4.00913e-144	0.585353	0.226	0.712	8.1241e-140	GC Markers	Htra1
Sms	5.00201e-144	0.301378	0.053	0.341	1.01361e-139	GC Markers	Sms
Usp40	1.5978e-143	0.327316	0.052	0.337	3.23778e-139	GC Markers	Usp40
Cd320	1.90813e-143	0.334147	0.062	0.359	3.86663e-139	GC Markers	Cd320
Nploc4	4.94317e-143	0.289132	0.045	0.323	1.00168e-138	GC Markers	Nploc4
Poldip3	1.38049e-142	0.357875	0.059	0.35	2.79743e-138	GC Markers	Poldip3
Gart	8.28855e-140	0.267103	0.046	0.32	1.67959e-135	GC Markers	Gart
Gtf2e2	1.73569e-139	0.666298	0.117	0.472	3.5172e-135	GC Markers	Gtf2e2
Sox4	2.59585e-139	0.46019	0.249	0.75	5.26023e-135	GC Markers	Sox4
Magi1	3.3516e-139	0.593262	0.178	0.598	6.79169e-135	GC Markers	Magi1
Trim26	5.91403e-139	0.314595	0.049	0.325	1.19842e-134	GC Markers	Trim26
Ddi2	7.75115e-139	0.419711	0.059	0.346	1.57069e-134	GC Markers	Ddi2
Fam160b1	8.61413e-139	0.257019	0.042	0.309	1.74557e-134	GC Markers	Fam160b1
Ndst1	1.16206e-138	0.318229	0.051	0.33	2.35481e-134	GC Markers	Ndst1
Fbxw8	2.05565e-138	0.39195	0.056	0.339	4.16556e-134	GC Markers	Fbxw8
Tns3	2.81555e-137	0.259132	0.058	0.342	5.70542e-133	GC Markers	Tns3
Gpx7	8.30633e-137	0.285999	0.06	0.346	1.68319e-132	GC Markers	Gpx7
Dst	9.03803e-137	0.634312	0.139	0.514	1.83147e-132	GC Markers	Dst
Leng8	1.62736e-136	0.302648	0.042	0.307	3.29769e-132	GC Markers	Leng8
Ezh2	3.11782e-135	0.360282	0.076	0.376	6.31796e-131	GC Markers	Ezh2
Ptcd3	3.59902e-135	0.267276	0.043	0.306	7.29305e-131	GC Markers	Ptcd3
Ppan	3.92005e-135	0.2697	0.039	0.297	7.9436e-131	GC Markers	Ppan
Arhgap28	2.12445e-134	0.647143	0.173	0.581	4.30498e-130	GC Markers	Arhgap28
Slc45a4	3.37503e-134	0.256159	0.036	0.29	6.83915e-130	GC Markers	Slc45a4
Tacc2	1.24586e-133	0.277022	0.05	0.319	2.5246e-129	GC Markers	Tacc2
Gtf2a1	2.97371e-133	0.391406	0.06	0.34	6.02592e-129	GC Markers	Gtf2a1
Hnrnpa2b1	1.29922e-132	0.30612	0.3	0.858	2.63274e-128	GC Markers	Hnrnpa2b1
Igf1r	3.65744e-131	0.491564	0.267	0.779	7.41144e-127	GC Markers	Igf1r
Pqlc1	6.82904e-131	0.347099	0.055	0.328	1.38384e-126	GC Markers	Pqlc1
Foxp4	1.331e-130	0.350365	0.057	0.329	2.69713e-126	GC Markers	Foxp4
Tut4	2.07849e-130	0.790455	0.24	0.733	4.21184e-126	GC Markers	Tut4
Srrm2	4.96108e-130	0.276096	0.313	0.882	1.00531e-125	GC Markers	Srrm2
Rnf220	9.64639e-130	0.318001	0.049	0.312	1.95474e-125	GC Markers	Rnf220
St3gal5	4.07547e-129	0.572942	0.205	0.639	8.25852e-125	GC Markers	St3gal5
Copg2	4.97858e-129	0.269993	0.039	0.289	1.00886e-124	GC Markers	Copg2
Mad1l1	9.56711e-129	0.29398	0.041	0.293	1.93868e-124	GC Markers	Mad1l1
Fam53a	1.43732e-128	0.416344	0.06	0.333	2.91259e-124	GC Markers	Fam53a
Sema5a	8.34493e-128	0.445496	0.27	0.777	1.69102e-123	GC Markers	Sema5a
Upf1	1.54869e-127	0.336566	0.049	0.308	3.13826e-123	GC Markers	Upf1
Crim1	7.0275e-127	0.756154	0.14	0.5	1.42405e-122	GC Markers	Crim1
Socs2	1.31108e-125	0.724056	0.199	0.626	2.65678e-121	GC Markers	Socs2
Fxr2	2.06834e-125	0.356593	0.055	0.318	4.19129e-121	GC Markers	Fxr2
Cryl1	2.50976e-125	0.399168	0.064	0.336	5.08578e-121	GC Markers	Cryl1
Smg5	3.91773e-125	0.286145	0.04	0.286	7.93889e-121	GC Markers	Smg5
Usp5	4.10017e-125	0.310644	0.04	0.286	8.30858e-121	GC Markers	Usp5
Dock9	4.96797e-125	0.626749	0.118	0.45	1.00671e-120	GC Markers	Dock9
Odc1	5.84072e-125	0.576072	0.117	0.448	1.18356e-120	GC Markers	Odc1
Scd2	9.49425e-125	0.842904	0.176	0.575	1.92392e-120	GC Markers	Scd2
Epb41	3.27733e-124	0.296831	0.05	0.306	6.64118e-120	GC Markers	Epb41
Phldb1	4.72777e-124	0.271475	0.043	0.29	9.58036e-120	GC Markers	Phldb1
Bcat1	1.06884e-123	0.473614	0.109	0.427	2.16591e-119	GC Markers	Bcat1
Ldhb	1.26709e-123	0.5073	0.278	0.797	2.56764e-119	GC Markers	Ldhb
Gas7	1.58126e-123	0.259168	0.056	0.319	3.20427e-119	GC Markers	Gas7
Hmgn1	1.79343e-123	0.330339	0.295	0.841	3.6342e-119	GC Markers	Hmgn1
Hnrnpu	5.06309e-123	0.546354	0.285	0.817	1.02598e-118	GC Markers	Hnrnpu
Vars	1.34452e-122	0.333208	0.051	0.305	2.72454e-118	GC Markers	Vars
Tmtc2	5.09143e-122	0.57471	0.233	0.684	1.03173e-117	GC Markers	Tmtc2
Map3k4	1.01372e-121	0.423781	0.063	0.33	2.05421e-117	GC Markers	Map3k4
Cdc14a	1.19143e-121	0.28851	0.038	0.276	2.41432e-117	GC Markers	Cdc14a
Pla2g12a	2.12277e-120	0.298636	0.051	0.303	4.30158e-116	GC Markers	Pla2g12a
Abr	3.02065e-120	0.283047	0.04	0.279	6.12105e-116	GC Markers	Abr
Mcm7	1.23274e-119	0.270335	0.061	0.322	2.49803e-115	GC Markers	Mcm7
Dcp2	3.73735e-119	0.263189	0.034	0.265	7.57337e-115	GC Markers	Dcp2
Myo1b	4.50689e-119	0.448425	0.109	0.419	9.13276e-115	GC Markers	Myo1b
Snhg20	1.31094e-118	0.250128	0.036	0.267	2.65649e-114	GC Markers	Snhg20
Nek1	1.26765e-117	0.264516	0.038	0.272	2.56876e-113	GC Markers	Nek1
Lrp5	3.04284e-117	0.286231	0.037	0.269	6.166e-113	GC Markers	Lrp5
Trmt1l	3.98055e-117	0.269604	0.033	0.259	8.06618e-113	GC Markers	Trmt1l
Mepce	4.56624e-117	0.327465	0.05	0.295	9.25303e-113	GC Markers	Mepce
Tef	1.20346e-116	0.265324	0.039	0.273	2.43868e-112	GC Markers	Tef
Srbd1	1.65852e-116	0.359867	0.05	0.295	3.36082e-112	GC Markers	Srbd1
Tdrd5	2.08972e-116	0.474395	0.088	0.373	4.23461e-112	GC Markers	Tdrd5
Fam49b	7.03211e-116	0.568136	0.082	0.361	1.42499e-111	GC Markers	Fam49b
Ppa1	1.66336e-115	0.53035	0.091	0.378	3.37063e-111	GC Markers	Ppa1
Myef2	1.66354e-115	0.417435	0.061	0.315	3.371e-111	GC Markers	Myef2
Odf2	4.23382e-115	0.316521	0.043	0.277	8.57942e-111	GC Markers	Odf2
Bmpr2	3.32316e-114	0.822644	0.2	0.607	6.73406e-110	GC Markers	Bmpr2
Ccnd2	3.52666e-114	0.628873	0.177	0.556	7.14643e-110	GC Markers	Ccnd2
Lama1	3.52013e-112	0.690453	0.159	0.514	7.1332e-108	GC Markers	Lama1
Cdk10	6.07966e-112	0.363091	0.044	0.275	1.23198e-107	GC Markers	Cdk10
Pim3	1.09715e-111	0.472188	0.075	0.34	2.22326e-107	GC Markers	Pim3
Snx18	8.72048e-110	0.49922	0.075	0.337	1.76712e-105	GC Markers	Snx18
Smc4	1.40944e-109	0.715594	0.126	0.441	2.85608e-105	GC Markers	Smc4
Hjurp	1.72084e-109	0.651009	0.101	0.391	3.48712e-105	GC Markers	Hjurp
Mknk2	2.17544e-109	0.256175	0.034	0.251	4.40832e-105	GC Markers	Mknk2
Eif4a1	1.6713e-108	0.382156	0.307	0.839	3.38672e-104	GC Markers	Eif4a1
Ablim1	3.26647e-108	0.323636	0.098	0.378	6.61918e-104	GC Markers	Ablim1
Slc5a3	1.29609e-107	0.270377	0.039	0.258	2.62639e-103	GC Markers	Slc5a3
Atp9a	1.02072e-106	0.258846	0.045	0.269	2.06839e-102	GC Markers	Atp9a
Fam193b	1.44555e-106	0.374896	0.048	0.275	2.92926e-102	GC Markers	Fam193b
Myo9b	1.60472e-106	0.350133	0.043	0.265	3.2518e-102	GC Markers	Myo9b
Topbp1	6.03364e-106	0.261728	0.042	0.262	1.22266e-101	GC Markers	Topbp1
Vcp	5.81483e-105	0.680774	0.28	0.77	1.17832e-100	GC Markers	Vcp
Kcnma1	1.04689e-104	0.598647	0.155	0.49	2.12142e-100	GC Markers	Kcnma1
Evc2	1.97232e-104	0.3152	0.054	0.285	3.99672e-100	GC Markers	Evc2
C1galt1	3.70375e-104	0.357441	0.048	0.271	7.50528e-100	GC Markers	C1galt1
Mras	1.09517e-102	0.625056	0.112	0.4	2.21926e-98	GC Markers	Mras
Fbxo21	1.46802e-102	0.253856	0.039	0.25	2.9748e-98	GC Markers	Fbxo21
Megf8	5.52468e-102	0.281968	0.033	0.236	1.11952e-97	GC Markers	Megf8
Hmgb3	6.47812e-102	0.462745	0.088	0.349	1.31273e-97	GC Markers	Hmgb3
Lrmda	7.04781e-102	0.554825	0.148	0.47	1.42817e-97	GC Markers	Lrmda
Kdm2b	7.27944e-102	0.265153	0.034	0.238	1.47511e-97	GC Markers	Kdm2b
Ext1	7.3373e-102	0.855012	0.257	0.71	1.48683e-97	GC Markers	Ext1
Mex3c	3.14752e-101	0.692767	0.116	0.406	6.37813e-97	GC Markers	Mex3c
Adamts2	1.67149e-99	0.609214	0.146	0.462	3.38711e-95	GC Markers	Adamts2
H2afx	7.31139e-99	0.290789	0.055	0.277	1.48158e-94	GC Markers	H2afx
Son	8.01754e-99	0.281927	0.355	0.915	1.62467e-94	GC Markers	Son
Rap2b	2.03278e-98	0.363557	0.047	0.261	4.11923e-94	GC Markers	Rap2b
Cks1b	7.405e-98	0.462008	0.082	0.331	1.50055e-93	GC Markers	Cks1b
Trim37	6.81372e-97	0.309061	0.041	0.246	1.38073e-92	GC Markers	Trim37
Lmnb1	8.1481e-97	0.407597	0.062	0.288	1.65113e-92	GC Markers	Lmnb1
Phf13	1.43329e-95	0.343059	0.043	0.247	2.90443e-91	GC Markers	Phf13
Me2	2.89421e-95	0.711396	0.101	0.365	5.86483e-91	GC Markers	Me2
Rrm1	8.28247e-95	0.254226	0.039	0.238	1.67836e-90	GC Markers	Rrm1
Lrrc8d	1.04075e-94	0.250365	0.032	0.223	2.10897e-90	GC Markers	Lrrc8d
Mphosph6	5.28111e-94	0.315844	0.046	0.253	1.07016e-89	GC Markers	Mphosph6
Tent5c	2.5492e-93	0.283851	0.034	0.225	5.16571e-89	GC Markers	Tent5c
Fam98a	2.32942e-92	0.351723	0.044	0.245	4.72034e-88	GC Markers	Fam98a
Taok2	6.95135e-92	0.341733	0.035	0.225	1.40862e-87	GC Markers	Taok2
Cdk8	1.12399e-91	1.86685	0.673	0.902	2.27766e-87	GC Markers	Cdk8
Dis3	1.83844e-91	0.256241	0.038	0.231	3.72542e-87	GC Markers	Dis3
F11r	1.34669e-90	0.363069	0.049	0.253	2.72894e-86	GC Markers	F11r
Pygb	2.32062e-90	0.380339	0.054	0.263	4.70251e-86	GC Markers	Pygb
Fhod3	2.40155e-90	0.463322	0.052	0.258	4.86649e-86	GC Markers	Fhod3
Dyrk2	2.72225e-90	0.271772	0.032	0.217	5.51636e-86	GC Markers	Dyrk2
Hyou1	2.87958e-90	0.289265	0.034	0.222	5.83517e-86	GC Markers	Hyou1
Obsl1	5.09572e-90	0.746921	0.095	0.346	1.0326e-85	GC Markers	Obsl1
Ddx39	6.84802e-90	0.36156	0.053	0.261	1.38768e-85	GC Markers	Ddx39
Rhobtb1	2.05478e-89	0.461954	0.067	0.287	4.16381e-85	GC Markers	Rhobtb1
Epn2	2.13948e-89	0.641689	0.086	0.326	4.33544e-85	GC Markers	Epn2
Arhgap29	5.89499e-89	0.739484	0.141	0.434	1.19456e-84	GC Markers	Arhgap29
Rangap1	2.66695e-88	0.42579	0.053	0.257	5.4043e-84	GC Markers	Rangap1
Creld2	5.96498e-88	0.256861	0.038	0.226	1.20874e-83	GC Markers	Creld2
Ppip5k2	8.24135e-88	0.289445	0.029	0.207	1.67003e-83	GC Markers	Ppip5k2
Rnf19b	4.83669e-87	0.559636	0.075	0.3	9.80107e-83	GC Markers	Rnf19b
Socs7	4.9387e-87	0.277274	0.037	0.224	1.00078e-82	GC Markers	Socs7
Crispld2	7.33487e-87	0.487477	0.082	0.311	1.48634e-82	GC Markers	Crispld2
Gga2	6.08975e-86	0.273112	0.037	0.221	1.23403e-81	GC Markers	Gga2
Gpsm1	1.20642e-85	0.438917	0.053	0.254	2.44469e-81	GC Markers	Gpsm1
Nt5dc2	1.94355e-84	0.314274	0.063	0.271	3.9384e-80	GC Markers	Nt5dc2
Plxna1	4.75555e-84	0.272444	0.029	0.201	9.63666e-80	GC Markers	Plxna1
Nav2	2.64153e-83	0.679946	0.121	0.384	5.35279e-79	GC Markers	Nav2
Plxdc2	7.17208e-83	0.309807	0.335	0.791	1.45335e-78	GC Markers	Plxdc2
Zbed3	7.19119e-83	0.700758	0.068	0.279	1.45722e-78	GC Markers	Zbed3
Rnpep	8.21351e-82	0.300101	0.036	0.212	1.66439e-77	GC Markers	Rnpep
Gsta4	4.16023e-81	0.373523	0.067	0.272	8.43028e-77	GC Markers	Gsta4
Naa30	3.80338e-80	0.251272	0.027	0.19	7.70717e-76	GC Markers	Naa30
Dhx32	1.52351e-79	0.321187	0.038	0.213	3.08724e-75	GC Markers	Dhx32
Pold3	6.65947e-79	0.260881	0.035	0.205	1.34947e-74	GC Markers	Pold3
Map3k5	3.68425e-78	0.728427	0.096	0.326	7.46577e-74	GC Markers	Map3k5
Chst8	3.9773e-78	0.450365	0.063	0.259	8.0596e-74	GC Markers	Chst8
Synpo	5.01632e-77	0.596403	0.079	0.29	1.01651e-72	GC Markers	Synpo
Hexb	1.17698e-76	1.28375	0.157	0.444	2.38504e-72	GC Markers	Hexb
Gm47283	1.3536e-76	0.320656	0.374	0.888	2.74293e-72	GC Markers	Gm47283
Adgrv1	1.80766e-75	0.47682	0.069	0.266	3.66304e-71	GC Markers	Adgrv1
Amhr2	2.7315e-75	0.623268	0.084	0.298	5.53511e-71	GC Markers	Amhr2
Hspa5	3.99194e-75	0.466007	0.364	0.873	8.08926e-71	GC Markers	Hspa5
Gm15564	1.64435e-74	0.837707	0.091	0.308	3.3321e-70	GC Markers	Gm15564
Sbf1	2.88656e-74	0.321291	0.033	0.193	5.84932e-70	GC Markers	Sbf1
Rgl2	2.97024e-73	0.368828	0.033	0.192	6.01889e-69	GC Markers	Rgl2
Aff3	9.94939e-73	0.498883	0.217	0.541	2.01614e-68	GC Markers	Aff3
Kmt2d	1.38223e-72	0.416278	0.046	0.217	2.80096e-68	GC Markers	Kmt2d
Thbs1	3.59265e-72	0.447343	0.147	0.406	7.28015e-68	GC Markers	Thbs1
Ezr	4.62332e-72	0.471425	0.05	0.225	9.36869e-68	GC Markers	Ezr
Mif	1.0835e-71	0.60866	0.324	0.807	2.1956e-67	GC Markers	Mif
Hist1h4d	1.30706e-71	0.453493	0.062	0.247	2.64862e-67	GC Markers	Hist1h4d
Fam222a	1.66658e-71	0.370539	0.037	0.197	3.37716e-67	GC Markers	Fam222a
Tex30	2.98803e-71	0.3226	0.041	0.205	6.05495e-67	GC Markers	Tex30
Ets2	4.11836e-71	0.255741	0.036	0.193	8.34544e-67	GC Markers	Ets2
Calm1	5.30658e-71	0.512458	0.35	0.852	1.07533e-66	GC Markers	Calm1
Lsm14b	5.99335e-71	0.28794	0.036	0.195	1.21449e-66	GC Markers	Lsm14b
Carhsp1	1.21511e-69	0.956159	0.131	0.379	2.46229e-65	GC Markers	Carhsp1
Tanc2	3.71293e-69	0.802067	0.282	0.688	7.52389e-65	GC Markers	Tanc2
Dnmt1	2.76776e-68	0.709765	0.078	0.273	5.60858e-64	GC Markers	Dnmt1
Tpd52l1	1.04282e-67	0.32663	0.043	0.202	2.11316e-63	GC Markers	Tpd52l1
Plxna2	1.12733e-67	0.349218	0.052	0.22	2.28443e-63	GC Markers	Plxna2
Tram2	2.26815e-67	0.397172	0.044	0.204	4.59618e-63	GC Markers	Tram2
Plxnc1	4.2667e-67	0.58195	0.07	0.255	8.64603e-63	GC Markers	Plxnc1
Mtmr14	4.87418e-67	0.312695	0.034	0.183	9.87703e-63	GC Markers	Mtmr14
Myo1e	6.14657e-67	0.910324	0.131	0.372	1.24554e-62	GC Markers	Myo1e
Chchd10	1.25432e-66	0.485378	0.214	0.526	2.54175e-62	GC Markers	Chchd10
Tyms	1.57696e-66	0.392921	0.055	0.224	3.19554e-62	GC Markers	Tyms
Cndp2	7.33709e-66	0.502668	0.056	0.226	1.48679e-61	GC Markers	Cndp2
Tpd52	7.56972e-66	0.525822	0.064	0.24	1.53393e-61	GC Markers	Tpd52
Shtn1	1.37949e-65	0.271314	0.03	0.174	2.79541e-61	GC Markers	Shtn1
Sdc1	4.26706e-65	0.386289	0.045	0.202	8.64677e-61	GC Markers	Sdc1
Fscn1	6.97712e-65	0.455545	0.068	0.246	1.41384e-60	GC Markers	Fscn1
Pik3ip1	3.48371e-64	0.307973	0.036	0.183	7.0594e-60	GC Markers	Pik3ip1
Zmym3	4.0955e-64	0.433786	0.044	0.199	8.29913e-60	GC Markers	Zmym3
Fam20c	2.57442e-62	0.256295	0.03	0.169	5.2168e-58	GC Markers	Fam20c
Hist1h1e	4.22746e-62	0.535469	0.067	0.239	8.56652e-58	GC Markers	Hist1h1e
Emc1	4.65886e-62	0.342112	0.031	0.169	9.4407e-58	GC Markers	Emc1
Ubash3b	1.28657e-60	0.400926	0.054	0.212	2.60711e-56	GC Markers	Ubash3b
Arhgap31	3.15467e-60	0.703379	0.101	0.301	6.39262e-56	GC Markers	Arhgap31
Osbpl5	1.75159e-59	0.29351	0.029	0.16	3.54942e-55	GC Markers	Osbpl5
Nr5a2	2.02502e-59	1.95941	0.207	0.089	4.1035e-55	GC Markers	Nr5a2
Galc	5.94965e-58	0.274362	0.032	0.164	1.20564e-53	GC Markers	Galc
Epas1	1.10409e-57	0.303157	0.082	0.257	2.23734e-53	GC Markers	Epas1
Prss23	7.16624e-57	0.6133	0.086	0.264	1.45217e-52	GC Markers	Prss23
Rasgef1b	8.08256e-57	0.297761	0.037	0.171	1.63785e-52	GC Markers	Rasgef1b
Fbln1	9.67599e-57	0.418187	0.092	0.273	1.96074e-52	GC Markers	Fbln1
Mctp1	1.24587e-56	1.78815	0.16	0.055	2.52464e-52	GC Markers	Mctp1
Ptges	1.55518e-56	0.460763	0.057	0.211	3.15142e-52	GC Markers	Ptges
Prkar2b	3.59989e-56	0.866438	0.258	0.6	7.29481e-52	GC Markers	Prkar2b
AY036118	6.63188e-56	1.46088	0.61	0.757	1.34388e-51	GC Markers	AY036118
Hells	7.42944e-56	0.40384	0.048	0.191	1.5055e-51	GC Markers	Hells
Gch1	3.65066e-55	0.371338	0.048	0.19	7.39769e-51	GC Markers	Gch1
Smc2	9.904e-55	0.440053	0.067	0.225	2.00695e-50	GC Markers	Smc2
Tmsb10	2.31174e-54	0.2655	0.396	0.879	4.6845e-50	GC Markers	Tmsb10
Fabp5	3.23879e-54	0.60028	0.142	0.361	6.56309e-50	GC Markers	Fabp5
Sytl4	2.35228e-53	0.46534	0.052	0.195	4.76666e-49	GC Markers	Sytl4
Amh	1.97394e-52	1.40237	0.108	0.025	3.99999e-48	GC Markers	Amh
Igf1	1.10026e-51	0.350126	0.07	0.222	2.22957e-47	GC Markers	Igf1
Cenpw	2.0514e-50	0.286114	0.035	0.157	4.15696e-46	GC Markers	Cenpw
Klc2	2.06724e-50	0.381338	0.043	0.171	4.18905e-46	GC Markers	Klc2
Mcm3	3.95324e-50	0.254541	0.033	0.153	8.01084e-46	GC Markers	Mcm3
Stxbp2	6.79678e-50	0.258948	0.027	0.141	1.3773e-45	GC Markers	Stxbp2
Me3	1.07945e-49	0.439569	0.055	0.193	2.1874e-45	GC Markers	Me3
Cks2	2.97266e-49	0.680043	0.097	0.27	6.02379e-45	GC Markers	Cks2
Pgbd5	5.84781e-49	0.283529	0.034	0.152	1.185e-44	GC Markers	Pgbd5
Lyrm9	1.14837e-48	0.289082	0.031	0.147	2.32706e-44	GC Markers	Lyrm9
Gja1	4.1093e-48	1.03362	0.265	0.598	8.32708e-44	GC Markers	Gja1
Tmsb15b2	4.72642e-47	0.592626	0.072	0.219	9.57761e-43	GC Markers	Tmsb15b2
Tubb5	9.52392e-47	0.825729	0.35	0.795	1.92993e-42	GC Markers	Tubb5
Hmgb2	1.01034e-46	0.767883	0.21	0.472	2.04735e-42	GC Markers	Hmgb2
Ddx5	1.78911e-46	0.383345	0.41	0.905	3.62546e-42	GC Markers	Ddx5
Rgs2	6.79404e-46	0.770986	0.145	0.349	1.37674e-41	GC Markers	Rgs2
Akr1c14	8.61373e-46	0.735369	0.088	0.246	1.74549e-41	GC Markers	Akr1c14
Pdgfc	9.81072e-46	0.310085	0.033	0.145	1.98804e-41	GC Markers	Pdgfc
Nnat	3.04336e-44	0.420039	0.071	0.211	6.16707e-40	GC Markers	Nnat
Npr2	5.09562e-44	0.395102	0.043	0.16	1.03258e-39	GC Markers	Npr2
Bex4	1.07839e-43	1.98766	0.247	0.149	2.18525e-39	GC Markers	Bex4
Foxo1	1.1136e-43	1.21976	0.285	0.635	2.2566e-39	GC Markers	Foxo1
Il31ra	2.62811e-43	1.43051	0.177	0.408	5.32561e-39	GC Markers	Il31ra
Fam118a	1.57312e-42	0.263076	0.026	0.126	3.18777e-38	GC Markers	Fam118a
Ccnb1ip1	1.8079e-42	0.268492	0.02	0.113	3.66353e-38	GC Markers	Ccnb1ip1
Lig1	2.28719e-42	0.387526	0.053	0.175	4.63476e-38	GC Markers	Lig1
Adamts6	8.30625e-42	0.374311	0.048	0.165	1.68318e-37	GC Markers	Adamts6
Adamts19	5.34349e-41	0.269812	0.085	0.226	1.0828e-36	GC Markers	Adamts19
Atp8a1	8.04535e-41	0.371726	0.027	0.124	1.63031e-36	GC Markers	Atp8a1
Mtcl1	8.22682e-41	0.269952	0.029	0.129	1.66708e-36	GC Markers	Mtcl1
Slc24a5	1.79803e-40	0.401124	0.05	0.166	3.64353e-36	GC Markers	Slc24a5
Camk1d	2.07217e-40	1.78901	0.604	0.89	4.19904e-36	GC Markers	Camk1d
Ston2	2.41187e-40	0.422724	0.042	0.152	4.88741e-36	GC Markers	Ston2
Meg3	5.62535e-40	0.389832	0.06	0.182	1.13992e-35	GC Markers	Meg3
Ncl	1.75155e-39	0.445217	0.406	0.889	3.54933e-35	GC Markers	Ncl
Tnni3	2.0664e-39	1.75752	0.204	0.111	4.18735e-35	GC Markers	Tnni3
Ano4	6.31464e-39	0.808608	0.105	0.261	1.2796e-34	GC Markers	Ano4
Gm35533	6.55274e-38	0.3961	0.041	0.144	1.32785e-33	GC Markers	Gm35533
Gm10138	6.54183e-37	0.387577	0.034	0.13	1.32564e-32	GC Markers	Gm10138
Ehd4	1.8253e-36	0.283749	0.034	0.13	3.69878e-32	GC Markers	Ehd4
Fhl1	2.22679e-36	0.267611	0.038	0.137	4.51236e-32	GC Markers	Fhl1
Wt1	3.60266e-36	0.412691	0.08	0.21	7.30042e-32	GC Markers	Wt1
Nap1l5	2.3353e-35	1.21866	0.11	0.039	4.73226e-31	GC Markers	Nap1l5
Kif21a	3.92602e-35	0.429913	0.043	0.143	7.95569e-31	GC Markers	Kif21a
Inhbb	8.10561e-35	1.61876	0.138	0.06	1.64252e-30	GC Markers	Inhbb
Ccnb2	1.3565e-34	0.351388	0.047	0.149	2.74881e-30	GC Markers	Ccnb2
Aspm	3.36681e-34	0.403767	0.035	0.127	6.82251e-30	GC Markers	Aspm
Pparg	1.49082e-33	0.342193	0.057	0.163	3.021e-29	GC Markers	Pparg
Tceal9	2.25663e-33	0.277634	0.426	0.894	4.57283e-29	GC Markers	Tceal9
Unc13b	2.45637e-33	0.437006	0.041	0.137	4.97759e-29	GC Markers	Unc13b
Mast4	5.90235e-33	0.500828	0.428	0.799	1.19605e-28	GC Markers	Mast4
Cyfip2	1.03416e-32	0.381389	0.032	0.119	2.09563e-28	GC Markers	Cyfip2
Ctsl	1.20609e-32	0.793114	0.412	0.887	2.44402e-28	GC Markers	Ctsl
Dnph1	1.5585e-32	0.256088	0.027	0.108	3.15814e-28	GC Markers	Dnph1
Rgcc	1.10881e-31	0.927162	0.115	0.262	2.24689e-27	GC Markers	Rgcc
Inhba	3.93701e-31	2.27432	0.234	0.156	7.97795e-27	GC Markers	Inhba
Tle6	4.24664e-31	0.590238	0.041	0.132	8.60539e-27	GC Markers	Tle6
Prkcd	9.77765e-31	0.598498	0.054	0.153	1.98134e-26	GC Markers	Prkcd
Incenp	1.93969e-30	0.344206	0.036	0.122	3.9306e-26	GC Markers	Incenp
Gmnn	2.20825e-30	0.27457	0.034	0.118	4.4748e-26	GC Markers	Gmnn
Syne2	3.25479e-30	0.903731	0.412	0.878	6.5955e-26	GC Markers	Syne2
Stxbp6	5.6914e-30	0.357199	0.046	0.137	1.15331e-25	GC Markers	Stxbp6
Hsd17b1	6.90849e-30	1.43668	0.134	0.063	1.39994e-25	GC Markers	Hsd17b1
Shroom3	2.75445e-28	0.775315	0.091	0.21	5.58162e-24	GC Markers	Shroom3
Slc38a1	3.92213e-28	0.439516	0.041	0.126	7.94781e-24	GC Markers	Slc38a1
8030451A03Rik	4.62869e-27	0.885053	0.093	0.21	9.37957e-23	GC Markers	8030451A03Rik
Nedd9	4.83977e-27	0.265295	0.028	0.1	9.8073e-23	GC Markers	Nedd9
Gata6	1.48259e-26	0.447061	0.064	0.16	3.00432e-22	GC Markers	Gata6
Kctd14	4.1105e-26	1.02734	0.146	0.3	8.32951e-22	GC Markers	Kctd14
Ltbp1	5.3634e-26	0.774021	0.078	0.183	1.08684e-21	GC Markers	Ltbp1
Cdk1	1.73056e-25	0.508329	0.059	0.149	3.50681e-21	GC Markers	Cdk1
Cyb5a	4.37943e-25	1.34729	0.358	0.759	8.87447e-21	GC Markers	Cyb5a
Zfp385b	1.50904e-24	0.67437	0.111	0.233	3.05793e-20	GC Markers	Zfp385b
Ephx2	1.79115e-24	0.946311	0.165	0.326	3.62959e-20	GC Markers	Ephx2
Taco1	2.12535e-24	1.20496	0.107	0.229	4.3068e-20	GC Markers	Taco1
Stmn1	2.5865e-24	1.03476	0.226	0.436	5.24129e-20	GC Markers	Stmn1
Hpgd	2.20321e-23	0.488095	0.064	0.154	4.46458e-19	GC Markers	Hpgd
Diaph3	7.53675e-22	0.386717	0.04	0.11	1.52725e-17	GC Markers	Diaph3
Ucp2	9.85989e-22	0.918587	0.102	0.211	1.99801e-17	GC Markers	Ucp2
Ptpre	5.01867e-20	0.514471	0.037	0.101	1.01698e-15	GC Markers	Ptpre
Rps6ka2	5.22072e-20	0.487464	0.039	0.104	1.05793e-15	GC Markers	Rps6ka2
Nusap1	7.10286e-20	0.291567	0.038	0.102	1.43932e-15	GC Markers	Nusap1
Foxp2	1.56825e-19	0.586401	0.1	0.199	3.17789e-15	GC Markers	Foxp2
Efna5	3.36955e-19	0.557761	0.05	0.121	6.82806e-15	GC Markers	Efna5
Igfbp5	6.79289e-19	0.63322	0.067	0.146	1.37651e-14	GC Markers	Igfbp5
Spc24	8.65725e-19	0.337889	0.043	0.108	1.75431e-14	GC Markers	Spc24
Dpf3	2.03783e-18	0.98677	0.082	0.17	4.12945e-14	GC Markers	Dpf3
Esr2	3.30667e-18	0.798155	0.107	0.207	6.70064e-14	GC Markers	Esr2
Gm19951	9.87785e-18	0.492386	0.04	0.101	2.00165e-13	GC Markers	Gm19951
Hsp90aa1	1.36682e-17	0.467107	0.46	0.905	2.76973e-13	GC Markers	Hsp90aa1
Fam13a	3.0137e-17	1.02469	0.119	0.226	6.10697e-13	GC Markers	Fam13a
Mlf1	1.53939e-16	0.727235	0.083	0.166	3.11942e-12	GC Markers	Mlf1
Rps17	1.85611e-16	0.263834	0.47	0.919	3.76122e-12	GC Markers	Rps17
H2afz	6.40119e-16	0.741957	0.442	0.871	1.29714e-11	GC Markers	H2afz
Ivns1abp	1.84508e-15	1.50838	0.195	0.351	3.73886e-11	GC Markers	Ivns1abp
Map1b	2.69143e-14	1.31053	0.222	0.393	5.45391e-10	GC Markers	Map1b
Ptprd	2.14508e-13	0.506512	0.512	0.884	4.34679e-09	GC Markers	Ptprd
Cenpa	5.78382e-13	0.258571	0.048	0.1	1.17203e-08	GC Markers	Cenpa
Prc1	2.15191e-12	0.517517	0.062	0.121	4.36064e-08	GC Markers	Prc1
Jam2	2.96011e-12	0.57142	0.053	0.106	5.99836e-08	GC Markers	Jam2
Fst	1.41426e-11	1.53334	0.15	0.111	2.86585e-07	GC Markers	Fst
Cenpf	1.43987e-10	0.537229	0.071	0.127	2.91775e-06	GC Markers	Cenpf
Gm48099	1.7438e-10	0.75236	0.062	0.115	3.53363e-06	GC Markers	Gm48099
Ptma	4.98441e-07	0.36768	0.704	0.975	0.0101004	GC Markers	Ptma
Csmd1	5.13701e-304	1.37975	0.886	0.372	1.04096e-299	Fibroblast-like	Csmd1
Islr	8.7685e-303	0.864508	0.497	0.104	1.77685e-298	Fibroblast-like	Islr
Palld	1.0102e-298	1.01701	0.707	0.245	2.04707e-294	Fibroblast-like	Palld
Ifitm3	1.04587e-298	1.1272	0.848	0.409	2.11935e-294	Fibroblast-like	Ifitm3
Zfpm2	4.33121e-298	0.965702	0.881	0.404	8.77677e-294	Fibroblast-like	Zfpm2
Frem1	2.64274e-295	0.762995	0.537	0.123	5.35524e-291	Fibroblast-like	Frem1
Serpinf1	1.30141e-288	0.81195	0.688	0.226	2.63719e-284	Fibroblast-like	Serpinf1
Thbs11	1.17953e-285	0.746717	0.684	0.209	2.3902e-281	Fibroblast-like	Thbs1
Htra3	3.33467e-285	0.869783	0.541	0.144	6.75738e-281	Fibroblast-like	Htra3
Pcdh9	1.48757e-280	1.44251	0.555	0.131	3.01441e-276	Fibroblast-like	Pcdh9
Dpysl3	2.02326e-279	0.909828	0.728	0.282	4.09994e-275	Fibroblast-like	Dpysl3
Mir100hg	9.13634e-277	0.860168	0.586	0.17	1.85139e-272	Fibroblast-like	Mir100hg
Lhfp	1.17443e-275	0.993393	0.69	0.235	2.37986e-271	Fibroblast-like	Lhfp
Adamts191	3.57686e-274	1.09698	0.472	0.091	7.24814e-270	Fibroblast-like	Adamts19
Clec1a	1.21114e-272	0.877991	0.354	0.043	2.45426e-268	Fibroblast-like	Clec1a
Csrp1	3.881e-270	0.524356	0.755	0.252	7.86446e-266	Fibroblast-like	Csrp1
Plxdc21	5.85901e-262	0.910816	0.938	0.543	1.18727e-257	Fibroblast-like	Plxdc2
Ogn	1.72909e-256	1.04708	0.702	0.263	3.50383e-252	Fibroblast-like	Ogn
Wt1os	3.27622e-256	0.763273	0.374	0.057	6.63893e-252	Fibroblast-like	Wt1os
Cygb	2.93295e-254	0.945368	0.704	0.27	5.94332e-250	Fibroblast-like	Cygb
Col12a1	2.53652e-251	0.65806	0.379	0.062	5.14001e-247	Fibroblast-like	Col12a1
Ptprk	8.85203e-251	0.963886	0.806	0.392	1.79378e-246	Fibroblast-like	Ptprk
Mfap4	2.05526e-250	1.05887	0.463	0.108	4.16479e-246	Fibroblast-like	Mfap4
Grin2b	3.68612e-248	1.17242	0.367	0.054	7.46955e-244	Fibroblast-like	Grin2b
C1qtnf7	1.45183e-247	0.996951	0.633	0.214	2.94198e-243	Fibroblast-like	C1qtnf7
Nlgn1	6.90873e-247	1.11714	0.341	0.045	1.39999e-242	Fibroblast-like	Nlgn1
Apoe	1.90903e-246	1.48626	0.906	0.534	3.86846e-242	Fibroblast-like	Apoe
Loxl1	4.46489e-243	0.571809	0.392	0.072	9.04766e-239	Fibroblast-like	Loxl1
Mfap2	9.50532e-241	0.717316	0.619	0.205	1.92616e-236	Fibroblast-like	Mfap2
Sash1	1.13085e-240	0.662738	0.564	0.167	2.29155e-236	Fibroblast-like	Sash1
Sfrp1	3.36608e-239	1.32683	0.52	0.165	6.82103e-235	Fibroblast-like	Sfrp1
Igfbp4	3.43812e-239	1.09562	0.649	0.247	6.96701e-235	Fibroblast-like	Igfbp4
Cdk14	3.0633e-238	0.782819	0.644	0.241	6.20746e-234	Fibroblast-like	Cdk14
Sulf21	5.39538e-238	0.688396	0.791	0.38	1.09332e-233	Fibroblast-like	Sulf2
Rbms3	3.13009e-237	0.767356	0.887	0.44	6.34282e-233	Fibroblast-like	Rbms3
Selenom	1.98537e-233	0.733741	0.743	0.323	4.02316e-229	Fibroblast-like	Selenom
Fgl2	3.22406e-233	0.877307	0.541	0.165	6.53325e-229	Fibroblast-like	Fgl2
Slit3	7.41729e-232	1.03273	0.621	0.201	1.50304e-227	Fibroblast-like	Slit3
Cyp1b1	1.35504e-231	0.727086	0.544	0.167	2.74585e-227	Fibroblast-like	Cyp1b1
Nid1	3.46344e-230	0.687034	0.638	0.223	7.01832e-226	Fibroblast-like	Nid1
St6galnac3	1.19488e-226	0.744642	0.5	0.138	2.42131e-222	Fibroblast-like	St6galnac3
Pid1	1.56852e-226	0.993873	0.649	0.252	3.17844e-222	Fibroblast-like	Pid1
Sntb2	1.63747e-226	0.881829	0.746	0.397	3.31818e-222	Fibroblast-like	Sntb2
Arhgap6	5.02505e-224	0.895407	0.773	0.365	1.01828e-219	Fibroblast-like	Arhgap6
Wt11	3.67618e-223	0.652616	0.425	0.089	7.4494e-219	Fibroblast-like	Wt1
Zeb1	4.34769e-222	0.872983	0.885	0.513	8.81016e-218	Fibroblast-like	Zeb1
Thsd4	1.22175e-221	0.782902	0.539	0.156	2.47575e-217	Fibroblast-like	Thsd4
Rcn3	1.49544e-220	0.76699	0.775	0.378	3.03036e-216	Fibroblast-like	Rcn3
Zfp36l1	1.27453e-218	1.039	0.863	0.515	2.5827e-214	Fibroblast-like	Zfp36l1
Cxcl14	7.20309e-216	1.25354	0.52	0.154	1.45963e-211	Fibroblast-like	Cxcl14
Lrat	2.06279e-215	0.871542	0.217	0.012	4.18004e-211	Fibroblast-like	Lrat
Cdh11	1.77991e-214	0.786346	0.719	0.325	3.6068e-210	Fibroblast-like	Cdh11
Itm2a	3.42095e-214	1.11917	0.572	0.231	6.93222e-210	Fibroblast-like	Itm2a
Gsn	5.43392e-213	1.04506	0.695	0.327	1.10113e-208	Fibroblast-like	Gsn
Selenop	8.17191e-213	0.742335	0.684	0.344	1.65596e-208	Fibroblast-like	Selenop
Lama2	3.1967e-212	0.844472	0.901	0.445	6.47779e-208	Fibroblast-like	Lama2
Nupr1	3.62827e-211	0.924676	0.583	0.194	7.35232e-207	Fibroblast-like	Nupr1
Ptpn131	4.46269e-211	0.55735	0.66	0.281	9.0432e-207	Fibroblast-like	Ptpn13
Tmtc1	5.56293e-210	0.607039	0.507	0.142	1.12727e-205	Fibroblast-like	Tmtc1
Ror2	2.62087e-209	0.739011	0.585	0.222	5.31094e-205	Fibroblast-like	Ror2
Lsp1	9.03853e-209	0.592953	0.341	0.063	1.83157e-204	Fibroblast-like	Lsp1
Rhoj	1.12811e-208	0.681455	0.632	0.24	2.28599e-204	Fibroblast-like	Rhoj
Mafb	8.5045e-207	1.07696	0.583	0.235	1.72335e-202	Fibroblast-like	Mafb
Id3	2.09498e-206	1.22228	0.726	0.342	4.24527e-202	Fibroblast-like	Id3
Gatm	3.4664e-206	0.696093	0.312	0.048	7.02431e-202	Fibroblast-like	Gatm
Col1a2	2.98996e-205	0.774999	0.918	0.422	6.05886e-201	Fibroblast-like	Col1a2
Itm2b	1.06907e-204	0.813198	0.967	0.695	2.16637e-200	Fibroblast-like	Itm2b
Mmp14	1.12384e-203	0.722285	0.689	0.33	2.27736e-199	Fibroblast-like	Mmp14
Phlda3	4.49298e-203	0.63934	0.503	0.163	9.10457e-199	Fibroblast-like	Phlda3
Maml2	1.98662e-202	0.679406	0.658	0.287	4.02568e-198	Fibroblast-like	Maml2
Aox3	6.92139e-200	0.665485	0.257	0.028	1.40255e-195	Fibroblast-like	Aox3
Pde3a	1.51051e-199	0.300806	0.456	0.109	3.06089e-195	Fibroblast-like	Pde3a
Btg2	1.33218e-197	1.38241	0.789	0.456	2.69952e-193	Fibroblast-like	Btg2
Col6a3	8.0662e-196	0.503493	0.679	0.262	1.63453e-191	Fibroblast-like	Col6a3
Timp2	2.29856e-194	0.604783	0.746	0.415	4.65781e-190	Fibroblast-like	Timp2
Slc9a3r2	3.3961e-194	0.603817	0.475	0.152	6.88185e-190	Fibroblast-like	Slc9a3r2
Dpp6	5.19909e-194	1.32069	0.542	0.21	1.05354e-189	Fibroblast-like	Dpp6
Adamts21	9.7439e-194	0.479253	0.643	0.267	1.9745e-189	Fibroblast-like	Adamts2
Mrvi1	7.53846e-193	0.565789	0.562	0.194	1.52759e-188	Fibroblast-like	Mrvi1
2610307P16Rik	1.19745e-192	0.502784	0.616	0.226	2.4265e-188	Fibroblast-like	2610307P16Rik
Nfix	1.40406e-192	0.596476	0.795	0.461	2.84519e-188	Fibroblast-like	Nfix
Adamts12	1.80933e-192	0.683601	0.52	0.179	3.66644e-188	Fibroblast-like	Adamts12
Sncaip	3.86092e-192	0.727359	0.456	0.129	7.82377e-188	Fibroblast-like	Sncaip
Ncald	2.54134e-191	0.717752	0.555	0.207	5.14978e-187	Fibroblast-like	Ncald
Ldlrad4	9.16642e-191	0.65468	0.623	0.26	1.85748e-186	Fibroblast-like	Ldlrad4
Lrrc17	1.17618e-190	0.658381	0.434	0.122	2.38341e-186	Fibroblast-like	Lrrc17
Atp8b1	2.52221e-190	0.516087	0.401	0.1	5.11101e-186	Fibroblast-like	Atp8b1
Ifitm1	1.29455e-187	0.700007	0.522	0.172	2.62327e-183	Fibroblast-like	Ifitm1
Sema6a	2.79677e-186	0.709569	0.435	0.126	5.66737e-182	Fibroblast-like	Sema6a
Nbl1	6.65315e-186	0.915918	0.587	0.268	1.34819e-181	Fibroblast-like	Nbl1
Ror1	1.44696e-185	0.750346	0.682	0.317	2.93211e-181	Fibroblast-like	Ror1
Emilin1	1.78257e-184	0.595863	0.53	0.183	3.61219e-180	Fibroblast-like	Emilin1
Fstl1	9.01367e-184	0.513008	0.609	0.238	1.82653e-179	Fibroblast-like	Fstl1
Sox5	2.00201e-182	0.698974	0.946	0.661	4.05686e-178	Fibroblast-like	Sox5
Sned1	5.73365e-181	0.782488	0.523	0.208	1.16187e-176	Fibroblast-like	Sned1
Gli2	3.76128e-180	0.522238	0.47	0.15	7.62186e-176	Fibroblast-like	Gli2
Mndal	7.46948e-180	0.561911	0.495	0.161	1.51362e-175	Fibroblast-like	Mndal
Ccdc141	1.09841e-179	0.62226	0.566	0.22	2.22583e-175	Fibroblast-like	Ccdc141
Aff31	4.49186e-179	0.479504	0.748	0.334	9.10231e-175	Fibroblast-like	Aff3
Antxr1	6.21227e-179	0.652813	0.609	0.285	1.25885e-174	Fibroblast-like	Antxr1
Cyba	6.96669e-179	0.630564	0.751	0.423	1.41173e-174	Fibroblast-like	Cyba
Ccdc80	3.51231e-177	0.550613	0.511	0.186	7.11734e-173	Fibroblast-like	Ccdc80
Mmp11	3.75915e-177	0.644499	0.504	0.182	7.61754e-173	Fibroblast-like	Mmp11
Gpm6b	1.81022e-175	0.681399	0.535	0.201	3.66822e-171	Fibroblast-like	Gpm6b
Angpt1	2.30692e-175	0.78604	0.437	0.133	4.67473e-171	Fibroblast-like	Angpt1
Ghr	2.95784e-175	0.640729	0.776	0.424	5.99377e-171	Fibroblast-like	Ghr
Sptbn1	4.94334e-174	0.58563	0.914	0.6	1.00172e-169	Fibroblast-like	Sptbn1
Pde7b	8.21349e-174	0.862	0.732	0.343	1.66438e-169	Fibroblast-like	Pde7b
Nfia	1.26924e-173	0.654243	0.938	0.637	2.572e-169	Fibroblast-like	Nfia
Lrp11	6.99348e-173	0.451029	0.8	0.487	1.41716e-168	Fibroblast-like	Lrp1
Akap13	1.41388e-172	0.532225	0.783	0.465	2.8651e-168	Fibroblast-like	Akap13
Mxra8	2.42395e-172	0.718012	0.55	0.241	4.91189e-168	Fibroblast-like	Mxra8
Col5a2	3.29896e-170	0.670547	0.535	0.219	6.68501e-166	Fibroblast-like	Col5a2
Jund	4.80503e-168	0.967172	0.925	0.647	9.73691e-164	Fibroblast-like	Jund
Xist	1.98554e-167	0.768396	0.941	0.597	4.02349e-163	Fibroblast-like	Xist
Gabra3	1.85648e-166	0.643634	0.274	0.048	3.76197e-162	Fibroblast-like	Gabra3
Rgl1	1.14017e-165	0.557163	0.39	0.111	2.31043e-161	Fibroblast-like	Rgl1
Arhgap42	3.703e-165	0.761243	0.781	0.473	7.50377e-161	Fibroblast-like	Arhgap42
Ifitm2	1.91101e-164	0.746734	0.877	0.563	3.87248e-160	Fibroblast-like	Ifitm2
Igfbp7	2.52387e-164	0.646778	0.956	0.613	5.11438e-160	Fibroblast-like	Igfbp7
Foxp1	8.00914e-164	0.642107	0.954	0.654	1.62297e-159	Fibroblast-like	Foxp1
Gas71	1.70048e-163	0.578312	0.456	0.16	3.44585e-159	Fibroblast-like	Gas7
Cpxm1	2.6388e-163	0.675689	0.608	0.295	5.34727e-159	Fibroblast-like	Cpxm1
Clmp	4.57944e-163	0.615681	0.384	0.111	9.27977e-159	Fibroblast-like	Clmp
Fbln11	6.72426e-163	0.524424	0.447	0.141	1.3626e-158	Fibroblast-like	Fbln1
Icam1	1.07366e-162	1.13547	0.522	0.208	2.17566e-158	Fibroblast-like	Icam1
Mir99ahg	8.84037e-162	0.663475	0.817	0.493	1.79141e-157	Fibroblast-like	Mir99ahg
Colec12	4.23591e-161	0.808332	0.446	0.153	8.58365e-157	Fibroblast-like	Colec12
Ptgis	5.11577e-161	0.46542	0.52	0.204	1.03666e-156	Fibroblast-like	Ptgis
Adamts101	7.76752e-160	0.431831	0.546	0.237	1.57401e-155	Fibroblast-like	Adamts10
Trerf1	1.7588e-158	0.551574	0.735	0.424	3.56402e-154	Fibroblast-like	Trerf1
Dio3os	4.29199e-158	0.468934	0.189	0.017	8.6973e-154	Fibroblast-like	Dio3os
Dkk3	5.36056e-157	0.532003	0.484	0.183	1.08626e-152	Fibroblast-like	Dkk3
Lhfpl21	1.18033e-156	0.584881	0.624	0.309	2.39182e-152	Fibroblast-like	Lhfpl2
Kcnab1	3.39299e-156	0.607735	0.462	0.154	6.87556e-152	Fibroblast-like	Kcnab1
Ablim11	9.64222e-156	0.563993	0.522	0.21	1.9539e-151	Fibroblast-like	Ablim1
Gulp1	6.4984e-155	0.630864	0.662	0.346	1.31684e-150	Fibroblast-like	Gulp1
Klf9	8.26677e-155	0.703952	0.726	0.436	1.67518e-150	Fibroblast-like	Klf9
Tgfbi	2.76871e-154	0.690411	0.4	0.124	5.61052e-150	Fibroblast-like	Tgfbi
Txnip	2.8161e-153	0.649552	0.838	0.513	5.70655e-149	Fibroblast-like	Txnip
Cped1	4.50484e-153	0.672216	0.972	0.671	9.12862e-149	Fibroblast-like	Cped1
Mrc2	1.69628e-152	0.472912	0.461	0.171	3.43734e-148	Fibroblast-like	Mrc2
Sdc2	3.69794e-152	0.592378	0.674	0.381	7.49351e-148	Fibroblast-like	Sdc2
Ifi203	1.04238e-149	0.661398	0.384	0.112	2.11229e-145	Fibroblast-like	Ifi203
Ndrg2	4.48905e-149	0.578664	0.666	0.376	9.09661e-145	Fibroblast-like	Ndrg2
Nr2f2	6.41547e-149	0.735441	0.866	0.535	1.30003e-144	Fibroblast-like	Nr2f2
Kcnip3	7.50252e-149	0.518315	0.445	0.162	1.52031e-144	Fibroblast-like	Kcnip3
Wnt4	3.58614e-148	0.874292	0.649	0.323	7.26694e-144	Fibroblast-like	Wnt4
Prkcb	1.46169e-147	0.591508	0.279	0.059	2.96196e-143	Fibroblast-like	Prkcb
Tcf21	3.2443e-147	0.489053	0.3	0.071	6.57425e-143	Fibroblast-like	Tcf21
Arhgap24	1.28081e-146	0.805091	0.547	0.23	2.59543e-142	Fibroblast-like	Arhgap24
Gng11	5.79956e-146	0.334408	0.479	0.179	1.17522e-141	Fibroblast-like	Gng11
Hmcn1	9.70217e-146	0.528731	0.262	0.051	1.96605e-141	Fibroblast-like	Hmcn1
Plat	1.50514e-145	0.601813	0.437	0.153	3.05002e-141	Fibroblast-like	Plat
Gnb4	2.42426e-144	0.513001	0.463	0.183	4.91251e-140	Fibroblast-like	Gnb4
Rin2	4.22398e-143	0.621973	0.571	0.285	8.55947e-139	Fibroblast-like	Rin2
Rbms1	2.32996e-142	0.438944	0.836	0.511	4.72144e-138	Fibroblast-like	Rbms1
Rabgap1l	7.28244e-142	0.470331	0.66	0.357	1.47571e-137	Fibroblast-like	Rabgap1l
Lamp2	2.34589e-141	0.579595	0.833	0.52	4.75371e-137	Fibroblast-like	Lamp2
Gas1	3.41143e-141	0.594128	0.373	0.121	6.91293e-137	Fibroblast-like	Gas1
Lepr	1.73879e-140	0.468858	0.252	0.049	3.52349e-136	Fibroblast-like	Lepr
Akt3	5.07009e-139	0.521733	0.695	0.412	1.0274e-134	Fibroblast-like	Akt3
Abca8a	8.84656e-139	0.452269	0.327	0.087	1.79267e-134	Fibroblast-like	Abca8a
Mapk10	1.64507e-138	0.720986	0.318	0.083	3.33356e-134	Fibroblast-like	Mapk10
Fbxl7	6.68397e-138	0.698042	0.828	0.525	1.35444e-133	Fibroblast-like	Fbxl7
Celf2	2.27973e-137	0.74002	0.704	0.416	4.61964e-133	Fibroblast-like	Celf2
Galnt15	3.62908e-136	0.401178	0.276	0.059	7.35397e-132	Fibroblast-like	Galnt15
Gas5	3.70137e-136	0.664861	0.92	0.631	7.50047e-132	Fibroblast-like	Gas5
Olfml3	4.44428e-136	0.502144	0.432	0.154	9.00589e-132	Fibroblast-like	Olfml3
Airn	5.9537e-136	0.571635	0.806	0.496	1.20646e-131	Fibroblast-like	Airn
Lpar1	6.56507e-136	0.486963	0.282	0.067	1.33035e-131	Fibroblast-like	Lpar1
Luzp1	7.01587e-136	0.505003	0.671	0.389	1.4217e-131	Fibroblast-like	Luzp1
Rps16	8.94749e-136	0.517634	0.981	0.871	1.81312e-131	Fibroblast-like	Rps16
Gm26887	1.03983e-135	0.981097	0.52	0.253	2.10711e-131	Fibroblast-like	Gm26887
Vegfc	2.17945e-135	0.465603	0.266	0.056	4.41645e-131	Fibroblast-like	Vegfc
Ptk7	2.97265e-135	0.399633	0.452	0.18	6.02378e-131	Fibroblast-like	Ptk7
Cald1	6.28845e-135	0.45213	0.927	0.582	1.27429e-130	Fibroblast-like	Cald1
Cebpd	8.50983e-135	0.854843	0.477	0.212	1.72443e-130	Fibroblast-like	Cebpd
Auts2	1.97217e-134	0.573305	0.955	0.638	3.99641e-130	Fibroblast-like	Auts2
Srgap1	2.22713e-134	0.609166	0.415	0.154	4.51305e-130	Fibroblast-like	Srgap1
Grk5	6.09309e-134	0.507343	0.596	0.296	1.2347e-129	Fibroblast-like	Grk5
Robo2	8.97787e-134	0.760302	0.597	0.29	1.81928e-129	Fibroblast-like	Robo2
Col11a1	1.34053e-133	0.578401	0.439	0.166	2.71644e-129	Fibroblast-like	Col11a1
Tenm4	1.44396e-133	0.460911	0.794	0.463	2.92603e-129	Fibroblast-like	Tenm4
Fos	1.87272e-132	1.04062	0.905	0.702	3.79488e-128	Fibroblast-like	Fos
Fgf2	3.07809e-132	0.404761	0.289	0.074	6.23743e-128	Fibroblast-like	Fgf2
Ddr2	5.29903e-132	0.582378	0.607	0.341	1.0738e-127	Fibroblast-like	Ddr2
Pltp	1.43989e-131	0.567385	0.443	0.17	2.9178e-127	Fibroblast-like	Pltp
Lrrfip1	5.75466e-131	0.381204	0.394	0.136	1.16612e-126	Fibroblast-like	Lrrfip1
Camk2d	6.93605e-130	0.435838	0.726	0.444	1.40552e-125	Fibroblast-like	Camk2d
Stard13	2.08427e-129	0.530987	0.469	0.2	4.22356e-125	Fibroblast-like	Stard13
Acot1	2.68296e-129	0.475213	0.338	0.106	5.43675e-125	Fibroblast-like	Acot1
Pard3b	4.84175e-129	0.57129	0.817	0.518	9.81133e-125	Fibroblast-like	Pard3b
Ank21	5.07441e-129	0.5092	0.594	0.301	1.02828e-124	Fibroblast-like	Ank2
Maml3	1.05571e-128	0.541677	0.693	0.41	2.1393e-124	Fibroblast-like	Maml3
Zbtb20	1.20992e-128	0.538674	0.987	0.769	2.45178e-124	Fibroblast-like	Zbtb20
Rps27	2.79322e-127	0.540554	0.967	0.804	5.66017e-123	Fibroblast-like	Rps27
Npc2	6.03744e-127	0.478234	0.759	0.5	1.22343e-122	Fibroblast-like	Npc2
Igsf10	6.1293e-127	0.471108	0.306	0.087	1.24204e-122	Fibroblast-like	Igsf10
Phactr1	1.07972e-126	0.430594	0.24	0.05	2.18794e-122	Fibroblast-like	Phactr1
Tns31	1.0685e-125	0.366302	0.446	0.184	2.16521e-121	Fibroblast-like	Tns3
9530026P05Rik	1.43888e-125	0.644746	0.766	0.452	2.91574e-121	Fibroblast-like	9530026P05Rik
Tgfbr2	7.55137e-125	0.459452	0.473	0.203	1.53021e-120	Fibroblast-like	Tgfbr2
Ankrd12	7.95925e-125	0.493823	0.712	0.446	1.61286e-120	Fibroblast-like	Ankrd12
Wls	2.48188e-124	0.498032	0.66	0.403	5.02928e-120	Fibroblast-like	Wls
Chd9	3.12417e-123	0.454255	0.632	0.374	6.33082e-119	Fibroblast-like	Chd9
Fzd1	4.90849e-122	0.570534	0.293	0.084	9.94655e-118	Fibroblast-like	Fzd1
Lpl	6.46424e-122	0.340355	0.246	0.053	1.30991e-117	Fibroblast-like	Lpl
Atxn7l3b	2.96467e-121	0.435513	0.744	0.485	6.0076e-117	Fibroblast-like	Atxn7l3b
Septin11	6.7568e-121	0.4092	0.706	0.415	1.3692e-116	Fibroblast-like	Septin11
Cyth3	2.49271e-120	0.51535	0.596	0.324	5.05123e-116	Fibroblast-like	Cyth3
Pamr1	5.33249e-120	0.313854	0.19	0.029	1.08058e-115	Fibroblast-like	Pamr1
Nhsl2	1.79973e-119	0.436724	0.604	0.284	3.64698e-115	Fibroblast-like	Nhsl2
Col5a1	3.92639e-119	0.413254	0.487	0.216	7.95643e-115	Fibroblast-like	Col5a1
Prickle1	4.05215e-119	0.587571	0.506	0.246	8.21129e-115	Fibroblast-like	Prickle1
Ets1	1.71603e-118	0.312189	0.396	0.147	3.47737e-114	Fibroblast-like	Ets1
Ier5l	7.82308e-118	0.558172	0.398	0.156	1.58527e-113	Fibroblast-like	Ier5l
Cd302	7.86385e-117	0.524335	0.506	0.263	1.59353e-112	Fibroblast-like	Cd302
Col3a1	2.15347e-116	0.736583	0.82	0.534	4.36379e-112	Fibroblast-like	Col3a1
Jun	2.86601e-116	0.995177	0.888	0.648	5.80768e-112	Fibroblast-like	Jun
Pam	5.82255e-116	0.611646	0.619	0.358	1.17988e-111	Fibroblast-like	Pam
Dennd2a	7.4317e-116	0.424669	0.458	0.203	1.50596e-111	Fibroblast-like	Dennd2a
2410006H16Rik	7.8685e-116	0.700742	0.805	0.527	1.59447e-111	Fibroblast-like	2410006H16Rik
Prnp	8.27893e-116	0.555027	0.455	0.218	1.67764e-111	Fibroblast-like	Prnp
Cdkn1c	6.83016e-115	0.629522	0.344	0.122	1.38406e-110	Fibroblast-like	Cdkn1c
Igf11	2.5584e-114	0.41552	0.351	0.116	5.18435e-110	Fibroblast-like	Igf1
Fam189a1	3.96132e-114	0.421835	0.191	0.033	8.02722e-110	Fibroblast-like	Fam189a1
Nnmt	1.62527e-113	0.454897	0.217	0.045	3.29345e-109	Fibroblast-like	Nnmt
Spon1	3.15138e-113	0.704591	0.343	0.114	6.38595e-109	Fibroblast-like	Spon1
Fcgrt	7.45127e-113	0.52149	0.669	0.424	1.50993e-108	Fibroblast-like	Fcgrt
Sh3d19	1.35303e-112	0.442586	0.495	0.242	2.74178e-108	Fibroblast-like	Sh3d19
Gng12	1.28306e-111	0.498126	0.623	0.379	2.59999e-107	Fibroblast-like	Gng12
Egflam	2.52813e-111	0.441259	0.578	0.293	5.123e-107	Fibroblast-like	Egflam
Ptger2	5.73998e-111	0.361998	0.271	0.075	1.16315e-106	Fibroblast-like	Ptger2
Reck	6.84363e-111	0.508696	0.363	0.138	1.38679e-106	Fibroblast-like	Reck
Snhg12	1.38385e-110	0.487857	0.574	0.334	2.80424e-106	Fibroblast-like	Snhg12
Srpx2	1.50414e-110	0.467801	0.315	0.105	3.04798e-106	Fibroblast-like	Srpx2
Eva1b	1.73732e-110	0.490869	0.688	0.421	3.52051e-106	Fibroblast-like	Eva1b
Tnfaip8	2.67287e-110	0.399245	0.323	0.107	5.4163e-106	Fibroblast-like	Tnfaip8
Ankrd28	4.32931e-110	0.569801	0.589	0.345	8.77291e-106	Fibroblast-like	Ankrd28
Dpep1	4.60872e-110	0.316071	0.171	0.026	9.3391e-106	Fibroblast-like	Dpep1
Add3	9.46245e-110	0.556431	0.608	0.359	1.91747e-105	Fibroblast-like	Add3
Srsf7	3.28623e-109	0.45062	0.779	0.513	6.65922e-105	Fibroblast-like	Srsf7
Plxna21	3.77611e-109	0.457423	0.332	0.112	7.65192e-105	Fibroblast-like	Plxna2
Bnc2	4.10924e-109	0.467982	0.874	0.552	8.32697e-105	Fibroblast-like	Bnc2
Nrg2	9.23464e-109	0.569951	0.418	0.172	1.87131e-104	Fibroblast-like	Nrg2
Plekhg1	1.7432e-108	0.491596	0.403	0.169	3.53243e-104	Fibroblast-like	Plekhg1
Naaladl2	2.17383e-108	0.652558	0.691	0.409	4.40504e-104	Fibroblast-like	Naaladl2
Lbh	2.53152e-108	0.331289	0.368	0.137	5.12988e-104	Fibroblast-like	Lbh
Tbc1d16	2.66055e-108	0.434484	0.392	0.156	5.39134e-104	Fibroblast-like	Tbc1d16
Lmna	2.80919e-108	0.579345	0.657	0.406	5.69254e-104	Fibroblast-like	Lmna
Hip1	3.20072e-108	0.431424	0.505	0.248	6.48593e-104	Fibroblast-like	Hip1
Adcy2	3.93829e-108	0.626895	0.365	0.141	7.98056e-104	Fibroblast-like	Adcy2
Pik3r1	4.66147e-108	0.427692	0.526	0.275	9.446e-104	Fibroblast-like	Pik3r1
Mfap5	5.77924e-108	0.57036	0.246	0.059	1.17111e-103	Fibroblast-like	Mfap5
Dlc1	2.46081e-107	0.490071	0.838	0.549	4.98659e-103	Fibroblast-like	Dlc1
Farp1	2.50869e-107	0.332413	0.502	0.247	5.08361e-103	Fibroblast-like	Farp1
Foxl2	7.55808e-107	0.463448	0.535	0.297	1.53157e-102	Fibroblast-like	Foxl2
Penk	1.41708e-106	0.492002	0.18	0.031	2.87156e-102	Fibroblast-like	Penk
Tgfb3	2.27615e-106	0.315339	0.339	0.119	4.61239e-102	Fibroblast-like	Tgfb3
Tmem37	8.28531e-106	0.517368	0.302	0.103	1.67894e-101	Fibroblast-like	Tmem37
Ddah2	8.40551e-106	0.42016	0.495	0.249	1.70329e-101	Fibroblast-like	Ddah2
Jak1	1.66219e-105	0.340793	0.847	0.562	3.36825e-101	Fibroblast-like	Jak1
Myh10	3.74415e-105	0.329772	0.499	0.249	7.58715e-101	Fibroblast-like	Myh10
Bcl2	4.17335e-105	0.346516	0.44	0.187	8.45687e-101	Fibroblast-like	Bcl2
Ust	4.69624e-105	0.469027	0.607	0.349	9.51647e-101	Fibroblast-like	Ust
Zfas1	5.55406e-105	0.50396	0.624	0.393	1.12548e-100	Fibroblast-like	Zfas1
Gata61	9.8257e-105	0.254497	0.283	0.081	1.99108e-100	Fibroblast-like	Gata6
Gria3	1.02846e-104	0.426887	0.373	0.143	2.08406e-100	Fibroblast-like	Gria3
Sox41	1.55696e-104	0.377423	0.77	0.518	3.15502e-100	Fibroblast-like	Sox4
Tra2a	3.57286e-104	0.396776	0.721	0.469	7.24004e-100	Fibroblast-like	Tra2a
Fbn1	1.39416e-103	0.338232	0.594	0.308	2.82512e-99	Fibroblast-like	Fbn1
Tnc	2.19611e-103	0.443077	0.276	0.079	4.45019e-99	Fibroblast-like	Tnc
Tmsb4x	2.71938e-103	0.278092	0.922	0.638	5.51054e-99	Fibroblast-like	Tmsb4x
Cd63	4.20327e-103	0.510147	0.915	0.599	8.5175e-99	Fibroblast-like	Cd63
Olfml1	4.68141e-103	0.358428	0.254	0.07	9.4864e-99	Fibroblast-like	Olfml1
Stag1	1.48064e-102	0.31475	0.786	0.511	3.00037e-98	Fibroblast-like	Stag1
Pknox2	1.56584e-102	0.403791	0.658	0.386	3.17302e-98	Fibroblast-like	Pknox2
Hspg2	3.06751e-102	0.431819	0.606	0.368	6.216e-98	Fibroblast-like	Hspg2
Col6a2	3.61633e-102	0.399317	0.496	0.222	7.32814e-98	Fibroblast-like	Col6a2
Smim14	8.81294e-102	0.263547	0.688	0.456	1.78585e-97	Fibroblast-like	Smim14
Adgre5	9.73138e-102	0.410735	0.315	0.107	1.97197e-97	Fibroblast-like	Adgre5
Chic2	3.16739e-101	0.35939	0.584	0.365	6.4184e-97	Fibroblast-like	Chic2
Sbf2	3.59645e-101	0.338565	0.671	0.431	7.28784e-97	Fibroblast-like	Sbf2
Cachd11	4.90977e-101	0.351126	0.489	0.255	9.94916e-97	Fibroblast-like	Cachd1
Cox7a2l	1.01608e-100	0.361372	0.82	0.554	2.05899e-96	Fibroblast-like	Cox7a2l
Setbp1	1.80248e-100	0.365323	0.511	0.254	3.65255e-96	Fibroblast-like	Setbp1
Bcat11	1.93761e-100	0.281401	0.509	0.26	3.92638e-96	Fibroblast-like	Bcat1
Magi2	1.86485e-99	0.711975	0.681	0.435	3.77893e-95	Fibroblast-like	Magi2
Ctsz	2.12189e-99	0.356876	0.746	0.496	4.29979e-95	Fibroblast-like	Ctsz
Clk1	4.24211e-99	0.387885	0.765	0.512	8.59621e-95	Fibroblast-like	Clk1
Plac8	5.17048e-99	0.493354	0.404	0.162	1.04775e-94	Fibroblast-like	Plac8
Maf	8.29633e-99	0.596057	0.538	0.314	1.68117e-94	Fibroblast-like	Maf
Rrbp1	1.1138e-98	0.40616	0.828	0.551	2.25701e-94	Fibroblast-like	Rrbp1
Junb	1.25068e-98	0.956482	0.839	0.586	2.53437e-94	Fibroblast-like	Junb
Tiparp	2.22494e-98	0.429094	0.597	0.35	4.50861e-94	Fibroblast-like	Tiparp
Bach2	3.72889e-98	0.523428	0.457	0.221	7.55621e-94	Fibroblast-like	Bach2
Nsa2	3.83683e-98	0.398937	0.768	0.522	7.77495e-94	Fibroblast-like	Nsa2
Rabac1	8.92318e-98	0.394536	0.774	0.517	1.80819e-93	Fibroblast-like	Rabac1
Tspan9	2.2099e-97	0.282929	0.437	0.206	4.47814e-93	Fibroblast-like	Tspan9
Smco4	8.22478e-97	0.407247	0.503	0.282	1.66667e-92	Fibroblast-like	Smco4
Fosb	9.09311e-97	0.627389	0.808	0.564	1.84263e-92	Fibroblast-like	Fosb
Tnfrsf19	1.3996e-96	0.355165	0.197	0.043	2.83615e-92	Fibroblast-like	Tnfrsf19
Ppp3ca	2.15059e-96	0.35937	0.817	0.545	4.35795e-92	Fibroblast-like	Ppp3ca
Hes1	2.55347e-96	0.692704	0.604	0.367	5.17434e-92	Fibroblast-like	Hes1
Cxcl12	4.68704e-96	0.564766	0.305	0.108	9.49781e-92	Fibroblast-like	Cxcl12
Afap1l2	6.27087e-96	0.371516	0.443	0.22	1.27073e-91	Fibroblast-like	Afap1l2
Lncpint	1.44205e-95	0.339199	0.663	0.398	2.92218e-91	Fibroblast-like	Lncpint
Ttc28	1.68048e-95	0.277406	0.691	0.446	3.40532e-91	Fibroblast-like	Ttc28
Ier2	1.91293e-95	0.621243	0.746	0.495	3.87636e-91	Fibroblast-like	Ier2
Col26a1	3.13046e-95	0.386978	0.314	0.108	6.34356e-91	Fibroblast-like	Col26a1
Gm17167	3.70997e-95	0.56993	0.409	0.182	7.51788e-91	Fibroblast-like	Gm17167
Lrrk1	3.93342e-95	0.441711	0.57	0.343	7.97068e-91	Fibroblast-like	Lrrk1
Ms4a4d	3.93952e-95	0.405418	0.2	0.046	7.98304e-91	Fibroblast-like	Ms4a4d
Tcf4	4.93938e-95	0.44954	0.928	0.649	1.00092e-90	Fibroblast-like	Tcf4
Selenow	6.28839e-95	0.36614	0.809	0.534	1.27428e-90	Fibroblast-like	Selenow
Man1a	6.71505e-94	0.480035	0.371	0.161	1.36074e-89	Fibroblast-like	Man1a
Tox	7.15798e-94	0.385153	0.166	0.029	1.45049e-89	Fibroblast-like	Tox
Rps12	9.45616e-94	0.425155	0.974	0.854	1.9162e-89	Fibroblast-like	Rps12
Ramp2	1.02015e-93	0.447905	0.429	0.194	2.06724e-89	Fibroblast-like	Ramp2
Tcf7l1	6.82684e-93	0.321936	0.53	0.291	1.38339e-88	Fibroblast-like	Tcf7l1
Dach1	1.43241e-92	0.544404	0.696	0.43	2.90263e-88	Fibroblast-like	Dach1
Daam2	4.04555e-92	0.288199	0.417	0.186	8.1979e-88	Fibroblast-like	Daam2
Scarb2	4.72503e-92	0.40091	0.443	0.226	9.5748e-88	Fibroblast-like	Scarb2
1110038B12Rik	5.09547e-92	0.518613	0.566	0.358	1.03255e-87	Fibroblast-like	1110038B12Rik
Nrp2	6.85862e-92	0.460136	0.68	0.434	1.38983e-87	Fibroblast-like	Nrp2
Naalad2	9.5359e-92	0.33649	0.389	0.174	1.93235e-87	Fibroblast-like	Naalad2
Lamb1	1.01778e-91	0.331428	0.635	0.375	2.06243e-87	Fibroblast-like	Lamb1
Tmod3	1.05466e-91	0.435457	0.558	0.344	2.13717e-87	Fibroblast-like	Tmod3
Fndc3a	1.13608e-91	0.375442	0.589	0.372	2.30215e-87	Fibroblast-like	Fndc3a
Ppp1r15a	1.22651e-91	0.654618	0.641	0.413	2.48539e-87	Fibroblast-like	Ppp1r15a
Actr3b	1.25345e-91	0.618624	0.541	0.318	2.54e-87	Fibroblast-like	Actr3b
Ppp2r3a	1.66707e-91	0.345259	0.635	0.408	3.37816e-87	Fibroblast-like	Ppp2r3a
Nr3c1	2.26485e-91	0.399548	0.504	0.288	4.5895e-87	Fibroblast-like	Nr3c1
Rplp1	3.08309e-91	0.432669	0.99	0.908	6.24757e-87	Fibroblast-like	Rplp1
Ednra	7.39294e-91	0.349594	0.403	0.183	1.49811e-86	Fibroblast-like	Ednra
Scarf2	8.05582e-91	0.382791	0.35	0.145	1.63243e-86	Fibroblast-like	Scarf2
Pnp	9.96564e-91	0.540684	0.475	0.261	2.01944e-86	Fibroblast-like	Pnp
Efemp1	1.13484e-90	0.774586	0.323	0.127	2.29965e-86	Fibroblast-like	Efemp1
Psd3	1.80289e-90	0.322254	0.728	0.473	3.65338e-86	Fibroblast-like	Psd3
Slc16a9	1.82596e-90	0.364414	0.217	0.057	3.70012e-86	Fibroblast-like	Slc16a9
Cpq	2.31657e-90	0.459075	0.708	0.469	4.69431e-86	Fibroblast-like	Cpq
Rps21	3.7111e-90	0.453281	0.971	0.838	7.52016e-86	Fibroblast-like	Rps21
Tshz2	9.21327e-90	0.448662	0.958	0.668	1.86698e-85	Fibroblast-like	Tshz2
Fbln7	1.15956e-89	0.276607	0.233	0.067	2.34973e-85	Fibroblast-like	Fbln7
4930523C07Rik	1.79324e-89	0.376752	0.352	0.138	3.63382e-85	Fibroblast-like	4930523C07Rik
Col4a4	1.99364e-89	0.369801	0.411	0.178	4.0399e-85	Fibroblast-like	Col4a4
Slc38a2	7.21264e-89	0.402857	0.809	0.542	1.46157e-84	Fibroblast-like	Slc38a2
Snhg8	8.0723e-89	0.429595	0.555	0.345	1.63577e-84	Fibroblast-like	Snhg8
Dapk1	1.46833e-88	0.536502	0.525	0.291	2.97542e-84	Fibroblast-like	Dapk1
Ctsc	3.02022e-88	0.430362	0.313	0.118	6.12017e-84	Fibroblast-like	Ctsc
Wasf2	3.12732e-88	0.327556	0.64	0.428	6.33721e-84	Fibroblast-like	Wasf2
Osmr	4.14539e-88	0.325069	0.234	0.068	8.40022e-84	Fibroblast-like	Osmr
Rab34	6.39872e-88	0.357773	0.561	0.351	1.29664e-83	Fibroblast-like	Rab34
Rps5	7.1119e-88	0.436448	0.974	0.858	1.44116e-83	Fibroblast-like	Rps5
Glul	7.48592e-88	0.425942	0.618	0.391	1.51695e-83	Fibroblast-like	Glul
Parva	1.15524e-87	0.270015	0.635	0.41	2.34097e-83	Fibroblast-like	Parva
Vim	1.36377e-87	0.52376	0.779	0.527	2.76354e-83	Fibroblast-like	Vim
Sult5a1	1.69179e-87	0.28001	0.171	0.036	3.42824e-83	Fibroblast-like	Sult5a1
Dennd1a	1.76659e-87	0.262283	0.714	0.473	3.57983e-83	Fibroblast-like	Dennd1a
Zfp521	4.50312e-87	0.349727	0.301	0.111	9.12512e-83	Fibroblast-like	Zfp521
Nbea	4.66085e-87	0.355423	0.615	0.403	9.44475e-83	Fibroblast-like	Nbea
Errfi1	8.33778e-87	0.630408	0.542	0.323	1.68957e-82	Fibroblast-like	Errfi1
Eef1d	8.39942e-87	0.406223	0.896	0.617	1.70206e-82	Fibroblast-like	Eef1d
Rps4x	1.86973e-86	0.425247	0.976	0.847	3.78881e-82	Fibroblast-like	Rps4x
Ncoa1	2.29015e-86	0.384074	0.633	0.412	4.64076e-82	Fibroblast-like	Ncoa1
Cyp27a1	3.98046e-86	0.320523	0.234	0.07	8.066e-82	Fibroblast-like	Cyp27a1
Foxn3	4.26925e-86	0.321231	0.797	0.538	8.6512e-82	Fibroblast-like	Foxn3
Gstt1	6.43818e-86	0.385579	0.294	0.108	1.30463e-81	Fibroblast-like	Gstt1
Ctnna2	7.64265e-86	1.02067	0.401	0.188	1.54871e-81	Fibroblast-like	Ctnna2
Gfpt2	1.0218e-85	0.446201	0.243	0.075	2.07058e-81	Fibroblast-like	Gfpt2
Enpp1	1.42845e-85	0.293516	0.229	0.067	2.89462e-81	Fibroblast-like	Enpp1
Rps7	1.50631e-85	0.410475	0.972	0.842	3.05239e-81	Fibroblast-like	Rps7
Gm12216	1.8998e-85	0.517314	0.558	0.339	3.84975e-81	Fibroblast-like	Gm12216
Mllt3	1.99862e-85	0.340069	0.622	0.399	4.05001e-81	Fibroblast-like	Mllt3
Rcn2	2.56536e-85	0.39314	0.527	0.321	5.19845e-81	Fibroblast-like	Rcn2
Dipk1a	7.42742e-85	0.300141	0.331	0.134	1.50509e-80	Fibroblast-like	Dipk1a
Ntng1	7.58172e-85	0.379479	0.276	0.092	1.53636e-80	Fibroblast-like	Ntng1
Mcc	1.98947e-84	0.512558	0.396	0.193	4.03146e-80	Fibroblast-like	Mcc
Synm	2.18302e-84	0.352122	0.356	0.151	4.42367e-80	Fibroblast-like	Synm
Rassf1	2.38748e-84	0.464182	0.498	0.298	4.838e-80	Fibroblast-like	Rassf1
Aff4	4.35256e-84	0.307634	0.691	0.472	8.82004e-80	Fibroblast-like	Aff4
Ppic	1.04701e-83	0.39915	0.649	0.423	2.12165e-79	Fibroblast-like	Ppic
Ptprd1	1.71503e-83	0.405954	0.949	0.697	3.47533e-79	Fibroblast-like	Ptprd
Col6a1	2.26939e-83	0.473312	0.652	0.429	4.59869e-79	Fibroblast-like	Col6a1
Lmcd1	3.40408e-83	0.494957	0.299	0.112	6.89803e-79	Fibroblast-like	Lmcd1
Vldlr	3.5232e-83	0.387524	0.33	0.135	7.13942e-79	Fibroblast-like	Vldlr
Serpinh1	4.15687e-83	0.339235	0.852	0.577	8.42349e-79	Fibroblast-like	Serpinh1
Rhou	5.24515e-83	0.340651	0.326	0.137	1.06288e-78	Fibroblast-like	Rhou
H3f3b	7.42098e-83	0.436101	0.958	0.739	1.50379e-78	Fibroblast-like	H3f3b
Slc16a2	8.12185e-83	0.459842	0.559	0.341	1.64581e-78	Fibroblast-like	Slc16a2
Adgrl2	9.03038e-83	0.429446	0.677	0.431	1.82992e-78	Fibroblast-like	Adgrl2
Dynll1	1.07242e-82	0.315795	0.836	0.574	2.17316e-78	Fibroblast-like	Dynll1
Sparc	1.14749e-82	0.434136	0.909	0.619	2.32527e-78	Fibroblast-like	Sparc
Mill2	2.2279e-82	0.38247	0.389	0.188	4.51462e-78	Fibroblast-like	Mill2
Tle1	4.0915e-82	0.347139	0.492	0.281	8.29101e-78	Fibroblast-like	Tle1
Rcn1	4.85657e-82	0.278115	0.539	0.321	9.84136e-78	Fibroblast-like	Rcn1
Asb3	4.98135e-82	0.471735	0.483	0.282	1.00942e-77	Fibroblast-like	Asb3
Ccdc85b	9.4307e-82	0.337414	0.575	0.373	1.91104e-77	Fibroblast-like	Ccdc85b
Tmem119	1.08499e-81	0.250823	0.209	0.058	2.19861e-77	Fibroblast-like	Tmem119
Rp9	1.08717e-81	0.301967	0.631	0.425	2.20304e-77	Fibroblast-like	Rp9
Grb10	1.19301e-81	0.42423	0.571	0.358	2.41751e-77	Fibroblast-like	Grb10
Plpp3	2.26087e-81	0.363896	0.566	0.329	4.58143e-77	Fibroblast-like	Plpp3
Rps19	2.6291e-81	0.383407	0.98	0.899	5.32761e-77	Fibroblast-like	Rps19
Arx	4.04936e-81	0.460019	0.384	0.187	8.20563e-77	Fibroblast-like	Arx
Smo	1.29164e-80	0.368173	0.542	0.342	2.61738e-76	Fibroblast-like	Smo
H2-D1	1.31835e-80	0.406546	0.498	0.291	2.6715e-76	Fibroblast-like	H2-D1
Pnrc1	1.35942e-80	0.311405	0.739	0.517	2.75472e-76	Fibroblast-like	Pnrc1
Ppp1r10	1.54196e-80	0.427878	0.651	0.436	3.12462e-76	Fibroblast-like	Ppp1r10
Itgb5	1.99215e-80	0.308121	0.598	0.391	4.03689e-76	Fibroblast-like	Itgb5
Acyp2	3.62159e-80	0.487304	0.531	0.324	7.33878e-76	Fibroblast-like	Acyp2
Fcgr2b	3.99693e-80	0.286221	0.125	0.018	8.09939e-76	Fibroblast-like	Fcgr2b
Hoxd9	4.30242e-80	0.637203	0.434	0.242	8.71843e-76	Fibroblast-like	Hoxd9
Rnf150	5.09405e-80	0.391913	0.26	0.09	1.03226e-75	Fibroblast-like	Rnf150
Prrx1	8.29372e-80	0.354983	0.44	0.231	1.68064e-75	Fibroblast-like	Prrx1
Rai2	1.91654e-79	0.377833	0.258	0.091	3.88367e-75	Fibroblast-like	Rai2
Hivep2	9.14276e-79	0.475049	0.636	0.414	1.85269e-74	Fibroblast-like	Hivep2
Tgfa	1.0228e-78	0.419402	0.384	0.192	2.07261e-74	Fibroblast-like	Tgfa
Acss3	1.29594e-78	0.373311	0.224	0.069	2.6261e-74	Fibroblast-like	Acss3
Tenm3	1.36104e-78	0.595278	0.376	0.175	2.75801e-74	Fibroblast-like	Tenm3
Rpl9	1.71694e-78	0.403318	0.969	0.831	3.47921e-74	Fibroblast-like	Rpl9
Dnajc1	1.34876e-77	0.28812	0.71	0.482	2.73313e-73	Fibroblast-like	Dnajc1
Irf1	1.37229e-77	0.615449	0.688	0.439	2.7808e-73	Fibroblast-like	Irf1
Cavin3	1.53094e-77	0.354725	0.604	0.395	3.1023e-73	Fibroblast-like	Cavin3
Ccnd3	1.97255e-77	0.38021	0.525	0.331	3.99717e-73	Fibroblast-like	Ccnd3
Ep400	2.80487e-77	0.420971	0.687	0.469	5.68379e-73	Fibroblast-like	Ep400
Tmcc1	2.89376e-77	0.300848	0.645	0.43	5.86391e-73	Fibroblast-like	Tmcc1
Sh3kbp1	3.1921e-77	0.26072	0.427	0.22	6.46847e-73	Fibroblast-like	Sh3kbp1
Qk	3.53414e-77	0.265868	0.809	0.553	7.16157e-73	Fibroblast-like	Qk
Gli3	3.85879e-77	0.388069	0.359	0.169	7.81945e-73	Fibroblast-like	Gli3
Tmem204	4.17979e-77	0.314344	0.253	0.087	8.46992e-73	Fibroblast-like	Tmem204
Tspan3	4.42729e-77	0.286932	0.619	0.424	8.97147e-73	Fibroblast-like	Tspan3
Abi1	8.54068e-77	0.70023	0.635	0.432	1.73068e-72	Fibroblast-like	Abi1
Slc44a1	9.09736e-77	0.396733	0.427	0.234	1.84349e-72	Fibroblast-like	Slc44a1
Abi3bp	1.09092e-76	0.468034	0.301	0.123	2.21063e-72	Fibroblast-like	Abi3bp
Dchs1	1.57079e-76	0.292967	0.237	0.079	3.18305e-72	Fibroblast-like	Dchs1
Twsg1	1.64021e-76	0.349579	0.442	0.249	3.32372e-72	Fibroblast-like	Twsg1
Cd9	1.82352e-76	0.385438	0.495	0.295	3.69518e-72	Fibroblast-like	Cd9
Ampd3	1.9506e-76	0.268402	0.159	0.034	3.9527e-72	Fibroblast-like	Ampd3
Grem2	2.49408e-76	0.390767	0.291	0.111	5.054e-72	Fibroblast-like	Grem2
Epb41l4aos	2.57241e-76	0.356229	0.479	0.289	5.21273e-72	Fibroblast-like	Epb41l4aos
Tmem100	3.82697e-76	0.330741	0.454	0.21	7.75498e-72	Fibroblast-like	Tmem100
Ifngr1	6.35234e-76	0.305159	0.345	0.16	1.28724e-71	Fibroblast-like	Ifngr1
Tmem176a	7.8203e-76	0.455172	0.799	0.509	1.58471e-71	Fibroblast-like	Tmem176a
Iigp1	1.51802e-75	1.32624	0.288	0.112	3.07612e-71	Fibroblast-like	Iigp1
Fam20a	1.56772e-75	0.373314	0.303	0.127	3.17683e-71	Fibroblast-like	Fam20a
Bambi	1.71816e-75	0.395619	0.336	0.149	3.48167e-71	Fibroblast-like	Bambi
Srgap3	2.38162e-75	0.335131	0.36	0.171	4.82611e-71	Fibroblast-like	Srgap3
Clec14a	2.64702e-75	0.347291	0.254	0.092	5.36393e-71	Fibroblast-like	Clec14a
Cadm4	3.49113e-75	0.264335	0.177	0.045	7.07443e-71	Fibroblast-like	Cadm4
Gm26802	4.25584e-75	0.725724	0.469	0.269	8.62402e-71	Fibroblast-like	Gm26802
Arf4	5.71914e-75	0.335321	0.73	0.507	1.15893e-70	Fibroblast-like	Arf4
Rpl23	6.67689e-75	0.349474	0.988	0.898	1.35301e-70	Fibroblast-like	Rpl23
Ddx50	2.1253e-74	0.317572	0.629	0.436	4.30671e-70	Fibroblast-like	Ddx50
Hnrnph3	2.86631e-74	0.304302	0.633	0.434	5.8083e-70	Fibroblast-like	Hnrnph3
Pmm1	3.98225e-74	0.398916	0.506	0.322	8.06963e-70	Fibroblast-like	Pmm1
Pmp22	5.07803e-74	0.4316	0.511	0.32	1.02901e-69	Fibroblast-like	Pmp22
Blvrb	7.61446e-74	0.345751	0.613	0.42	1.54299e-69	Fibroblast-like	Blvrb
Gm20629	1.29915e-73	0.725782	0.452	0.258	2.63259e-69	Fibroblast-like	Gm20629
Arnt2	2.00772e-73	0.260183	0.216	0.067	4.06843e-69	Fibroblast-like	Arnt2
Rnd3	2.067e-73	0.339661	0.377	0.185	4.18857e-69	Fibroblast-like	Rnd3
Zcchc24	3.36766e-73	0.294841	0.382	0.193	6.82422e-69	Fibroblast-like	Zcchc24
4930590L20Rik	3.87892e-73	0.252796	0.146	0.031	7.86024e-69	Fibroblast-like	4930590L20Rik
Prickle2	9.17432e-73	0.507309	0.519	0.325	1.85908e-68	Fibroblast-like	Prickle2
Fblim1	1.13222e-72	0.276946	0.315	0.13	2.29433e-68	Fibroblast-like	Fblim1
Rpl17	3.08056e-72	0.374274	0.964	0.8	6.24245e-68	Fibroblast-like	Rpl17
Aprt	9.46822e-72	0.291952	0.646	0.443	1.91864e-67	Fibroblast-like	Aprt
Samd5	1.12082e-71	0.329747	0.213	0.067	2.27124e-67	Fibroblast-like	Samd5
Egfr	1.34195e-71	0.485394	0.637	0.418	2.71932e-67	Fibroblast-like	Egfr
Rps15a	1.72359e-71	0.375114	0.971	0.844	3.49269e-67	Fibroblast-like	Rps15a
Gm13986	1.85525e-71	0.263706	0.157	0.036	3.75948e-67	Fibroblast-like	Gm13986
S100a11	2.42146e-71	0.269769	0.642	0.435	4.90685e-67	Fibroblast-like	S100a11
Egr1	5.40391e-71	0.61467	0.856	0.63	1.09505e-66	Fibroblast-like	Egr1
Eif3e	1.06093e-70	0.278664	0.766	0.535	2.14987e-66	Fibroblast-like	Eif3e
Spaca6	2.92861e-70	0.469185	0.509	0.324	5.93454e-66	Fibroblast-like	Spaca6
Cyp2d22	3.79153e-70	0.437975	0.331	0.159	7.68316e-66	Fibroblast-like	Cyp2d22
Dipk1b	3.99514e-70	0.295726	0.225	0.078	8.09575e-66	Fibroblast-like	Dipk1b
Tjp1	1.54769e-69	0.309074	0.519	0.333	3.13624e-65	Fibroblast-like	Tjp1
Colgalt2	2.92003e-69	0.258081	0.158	0.038	5.91716e-65	Fibroblast-like	Colgalt2
Prr16	3.36533e-69	0.405302	0.181	0.05	6.81951e-65	Fibroblast-like	Prr16
Sp100	3.38289e-69	0.254438	0.226	0.077	6.85509e-65	Fibroblast-like	Sp100
Antxr2	3.48728e-69	0.355354	0.486	0.291	7.06662e-65	Fibroblast-like	Antxr2
G0s2	4.06885e-69	0.413361	0.314	0.143	8.24512e-65	Fibroblast-like	G0s2
Tgfbr1	7.04204e-69	0.426268	0.532	0.347	1.427e-64	Fibroblast-like	Tgfbr1
A4galt	8.3691e-69	0.304269	0.235	0.084	1.69592e-64	Fibroblast-like	A4galt
Npr3	1.28043e-68	0.386004	0.23	0.081	2.59467e-64	Fibroblast-like	Npr3
Dapk2	1.29246e-68	0.265641	0.102	0.014	2.61904e-64	Fibroblast-like	Dapk2
Arhgef40	3.18683e-68	0.301793	0.352	0.174	6.45779e-64	Fibroblast-like	Arhgef40
Rpl30	5.00116e-68	0.321178	0.973	0.841	1.01344e-63	Fibroblast-like	Rpl30
Eid1	1.24718e-67	0.30342	0.662	0.469	2.52729e-63	Fibroblast-like	Eid1
Klf4	1.2719e-67	0.574918	0.524	0.322	2.57738e-63	Fibroblast-like	Klf4
Tpt1	1.36226e-67	0.347178	0.995	0.958	2.76048e-63	Fibroblast-like	Tpt1
Zfp609	1.70976e-67	0.321711	0.612	0.413	3.46466e-63	Fibroblast-like	Zfp609
Trps1	3.43109e-67	0.288923	0.677	0.46	6.95276e-63	Fibroblast-like	Trps1
AW112010	3.67404e-67	0.29296	0.12	0.022	7.44506e-63	Fibroblast-like	AW112010
Lrpap1	5.94479e-67	0.309287	0.62	0.432	1.20465e-62	Fibroblast-like	Lrpap1
Fam49a	7.04058e-67	0.336308	0.345	0.171	1.4267e-62	Fibroblast-like	Fam49a
Rpl13	1.07973e-66	0.324594	0.996	0.955	2.18797e-62	Fibroblast-like	Rpl13
Mamdc2	1.18658e-66	0.37499	0.284	0.116	2.40449e-62	Fibroblast-like	Mamdc2
Ifi27l2a	1.65161e-66	0.358073	0.267	0.102	3.34682e-62	Fibroblast-like	Ifi27l2a
Gadd45b	1.6563e-66	0.759884	0.569	0.378	3.35632e-62	Fibroblast-like	Gadd45b
B2m	3.50843e-66	0.253264	0.596	0.407	7.10948e-62	Fibroblast-like	B2m
Ntrk2	4.67842e-66	0.320209	0.241	0.087	9.48034e-62	Fibroblast-like	Ntrk2
Snhg1	4.93126e-66	0.28567	0.614	0.421	9.99271e-62	Fibroblast-like	Snhg1
Stat3	6.73664e-66	0.431825	0.745	0.508	1.36511e-61	Fibroblast-like	Stat3
Zfp618	7.21843e-66	0.273781	0.584	0.396	1.46274e-61	Fibroblast-like	Zfp618
Clstn2	9.97038e-66	0.540518	0.359	0.175	2.0204e-61	Fibroblast-like	Clstn2
Reps2	1.06824e-65	0.340353	0.306	0.137	2.16468e-61	Fibroblast-like	Reps2
Fnbp1	1.5279e-65	0.250855	0.379	0.202	3.09614e-61	Fibroblast-like	Fnbp1
Zbtb46	2.7897e-65	0.275214	0.348	0.173	5.65304e-61	Fibroblast-like	Zbtb46
Nfkb1	5.03554e-65	0.637895	0.55	0.367	1.0204e-60	Fibroblast-like	Nfkb1
Tln2	5.20776e-65	0.384759	0.389	0.214	1.0553e-60	Fibroblast-like	Tln2
Adcy5	5.41576e-65	0.25393	0.269	0.107	1.09745e-60	Fibroblast-like	Adcy5
Nptn	6.08204e-65	0.260833	0.549	0.367	1.23246e-60	Fibroblast-like	Nptn
Pura	7.64068e-65	0.254302	0.695	0.483	1.54831e-60	Fibroblast-like	Pura
Ltbp2	9.92076e-65	0.260399	0.142	0.033	2.01034e-60	Fibroblast-like	Ltbp2
Plscr4	3.91685e-64	0.361317	0.426	0.251	7.93711e-60	Fibroblast-like	Plscr4
Nfic	6.99602e-64	0.320931	0.593	0.417	1.41767e-59	Fibroblast-like	Nfic
Pde1a	1.68898e-63	0.339505	0.422	0.237	3.42255e-59	Fibroblast-like	Pde1a
Fkbp7	3.43191e-63	0.350889	0.37	0.196	6.95443e-59	Fibroblast-like	Fkbp7
Fgfr2	4.46163e-63	0.257516	0.628	0.439	9.04104e-59	Fibroblast-like	Fgfr2
Msrb2	5.00878e-63	0.42823	0.403	0.239	1.01498e-58	Fibroblast-like	Msrb2
Tagln2	5.87826e-63	0.334377	0.506	0.313	1.19117e-58	Fibroblast-like	Tagln2
Cep112	1.14085e-62	0.315461	0.417	0.234	2.31181e-58	Fibroblast-like	Cep112
Grasp	1.73571e-62	0.394964	0.401	0.235	3.51725e-58	Fibroblast-like	Grasp
Gna12	1.94823e-62	0.316383	0.45	0.277	3.94789e-58	Fibroblast-like	Gna12
Fgfr1	1.98173e-62	0.319239	0.334	0.168	4.01578e-58	Fibroblast-like	Fgfr1
Poglut3	2.55768e-62	0.304015	0.355	0.186	5.18289e-58	Fibroblast-like	Poglut3
Mylip	4.73759e-62	0.311728	0.319	0.156	9.60025e-58	Fibroblast-like	Mylip
Psmb8	5.62915e-62	0.282693	0.326	0.161	1.14069e-57	Fibroblast-like	Psmb8
Mapre2	6.83608e-62	0.361111	0.393	0.22	1.38526e-57	Fibroblast-like	Mapre2
Olfr1033	1.33757e-61	0.29795	0.342	0.168	2.71046e-57	Fibroblast-like	Olfr1033
Gaa	1.61232e-61	0.300079	0.448	0.281	3.2672e-57	Fibroblast-like	Gaa
Tmem176b	1.67198e-61	0.315694	0.874	0.55	3.38809e-57	Fibroblast-like	Tmem176b
Ecm1	2.98916e-61	0.335228	0.473	0.276	6.05722e-57	Fibroblast-like	Ecm1
Tgfb2	3.14735e-61	0.286412	0.231	0.088	6.37779e-57	Fibroblast-like	Tgfb2
Gucy1a2	3.96355e-61	0.300513	0.33	0.151	8.03173e-57	Fibroblast-like	Gucy1a2
Plekha5	8.60733e-61	0.273619	0.5	0.323	1.74419e-56	Fibroblast-like	Plekha5
Atf7	1.39929e-60	0.261443	0.505	0.33	2.83553e-56	Fibroblast-like	Atf7
Meis1	1.53027e-60	0.334821	0.571	0.382	3.10094e-56	Fibroblast-like	Meis1
Tspan6	2.05117e-60	0.351519	0.434	0.274	4.1565e-56	Fibroblast-like	Tspan6
Hic1	2.53193e-60	0.251726	0.259	0.108	5.13071e-56	Fibroblast-like	Hic1
Gnai1	2.55687e-60	0.483661	0.505	0.328	5.18125e-56	Fibroblast-like	Gnai1
Clic4	2.58438e-60	0.308623	0.51	0.316	5.23698e-56	Fibroblast-like	Clic4
Rpl8	4.08892e-60	0.30679	0.98	0.853	8.28579e-56	Fibroblast-like	Rpl8
Sat1	6.0757e-60	0.395786	0.432	0.258	1.23118e-55	Fibroblast-like	Sat1
2600014E21Rik	6.12449e-60	0.272253	0.128	0.029	1.24107e-55	Fibroblast-like	2600014E21Rik
Sh3rf1	6.87844e-60	0.357924	0.502	0.318	1.39385e-55	Fibroblast-like	Sh3rf1
Flnc	8.13632e-60	0.333363	0.269	0.115	1.64874e-55	Fibroblast-like	Flnc
Rps13	1.03387e-59	0.311052	0.965	0.823	2.09503e-55	Fibroblast-like	Rps13
Grk3	1.41539e-59	0.275629	0.279	0.123	2.86815e-55	Fibroblast-like	Grk3
Myo1f	1.83825e-59	0.281209	0.204	0.071	3.72502e-55	Fibroblast-like	Myo1f
Tmed3	2.27121e-59	0.281188	0.621	0.44	4.60238e-55	Fibroblast-like	Tmed3
Rab8b	3.82134e-59	0.307555	0.388	0.216	7.74356e-55	Fibroblast-like	Rab8b
B130024G19Rik	5.06725e-59	0.261833	0.411	0.23	1.02683e-54	Fibroblast-like	B130024G19Rik
Rpl7	5.82464e-59	0.320277	0.959	0.8	1.18031e-54	Fibroblast-like	Rpl7
Sertad2	9.26106e-59	0.358727	0.483	0.302	1.87666e-54	Fibroblast-like	Sertad2
L3mbtl3	1.429e-58	0.297768	0.437	0.267	2.89572e-54	Fibroblast-like	L3mbtl3
Tcim	1.73936e-58	0.338068	0.233	0.091	3.52464e-54	Fibroblast-like	Tcim
Cdkn2aip	3.20301e-58	0.444376	0.367	0.207	6.49059e-54	Fibroblast-like	Cdkn2aip
Rgma	5.25118e-58	0.283371	0.237	0.094	1.0641e-53	Fibroblast-like	Rgma
Plekhg2	8.2653e-58	0.306039	0.373	0.202	1.67488e-53	Fibroblast-like	Plekhg2
Nenf	9.9525e-58	0.301625	0.841	0.556	2.01678e-53	Fibroblast-like	Nenf
Klf10	1.22019e-57	0.402132	0.356	0.197	2.4726e-53	Fibroblast-like	Klf10
Capg	1.35438e-57	0.293337	0.393	0.231	2.74451e-53	Fibroblast-like	Capg
Rps20	2.87335e-57	0.311119	0.985	0.886	5.82255e-53	Fibroblast-like	Rps20
Irf2	3.42488e-57	0.322197	0.481	0.317	6.94017e-53	Fibroblast-like	Irf2
Tiam2	7.48147e-57	0.430373	0.391	0.231	1.51604e-52	Fibroblast-like	Tiam2
Fam171b	7.68445e-57	0.25712	0.235	0.095	1.55718e-52	Fibroblast-like	Fam171b
Gtpbp1	1.89228e-56	0.450446	0.373	0.214	3.83451e-52	Fibroblast-like	Gtpbp1
Midn	7.14722e-56	0.300864	0.522	0.352	1.44831e-51	Fibroblast-like	Midn
Rab43	1.06543e-55	0.316507	0.443	0.278	2.15899e-51	Fibroblast-like	Rab43
Nid2	2.59207e-55	0.254004	0.268	0.118	5.25256e-51	Fibroblast-like	Nid2
Ctsk	3.40148e-55	0.303074	0.291	0.142	6.89275e-51	Fibroblast-like	Ctsk
Btg1	7.7435e-55	0.258622	0.666	0.467	1.56914e-50	Fibroblast-like	Btg1
Rnase4	7.86302e-55	0.324644	0.277	0.132	1.59336e-50	Fibroblast-like	Rnase4
Steap3	2.82846e-54	0.320972	0.329	0.176	5.7316e-50	Fibroblast-like	Steap3
Cox6b2	3.88802e-54	0.316812	0.254	0.114	7.87868e-50	Fibroblast-like	Cox6b2
Hmga2	5.02895e-54	0.30567	0.169	0.054	1.01907e-49	Fibroblast-like	Hmga2
Polr2a	5.74679e-54	0.492921	0.565	0.405	1.16453e-49	Fibroblast-like	Polr2a
Ncam1	1.4387e-53	0.295411	0.263	0.115	2.91538e-49	Fibroblast-like	Ncam1
Rpl10	1.70351e-53	0.356459	0.939	0.723	3.45199e-49	Fibroblast-like	Rpl10
Rfx3	2.02745e-53	0.353871	0.495	0.329	4.10843e-49	Fibroblast-like	Rfx3
Sgce	2.30176e-53	0.27295	0.436	0.277	4.66429e-49	Fibroblast-like	Sgce
Dusp1	3.20221e-53	0.476078	0.461	0.296	6.48895e-49	Fibroblast-like	Dusp1
Hoxc6	5.35315e-53	0.406278	0.442	0.292	1.08476e-48	Fibroblast-like	Hoxc6
Gm29683	1.04151e-52	0.466204	0.392	0.233	2.11051e-48	Fibroblast-like	Gm29683
Rpl35a	1.09937e-52	0.320195	0.976	0.827	2.22777e-48	Fibroblast-like	Rpl35a
Hdgfl3	1.53108e-52	0.382567	0.498	0.34	3.10258e-48	Fibroblast-like	Hdgfl3
Rab21	1.61048e-52	0.285425	0.528	0.372	3.26348e-48	Fibroblast-like	Rab21
Shroom2	1.74891e-52	0.254678	0.272	0.129	3.54399e-48	Fibroblast-like	Shroom2
Nkd1	2.90595e-52	0.272488	0.271	0.126	5.88861e-48	Fibroblast-like	Nkd1
Mtss2	3.04308e-52	0.28295	0.271	0.129	6.1665e-48	Fibroblast-like	Mtss2
Ehbp1	3.3979e-52	0.2512	0.58	0.41	6.8855e-48	Fibroblast-like	Ehbp1
Rapgef6	4.31111e-52	0.281808	0.597	0.422	8.73603e-48	Fibroblast-like	Rapgef6
Bbs9	6.30511e-52	0.27854	0.312	0.162	1.27767e-47	Fibroblast-like	Bbs9
Ank	6.66529e-52	0.355135	0.241	0.105	1.35065e-47	Fibroblast-like	Ank
Magi3	7.20317e-52	0.352993	0.429	0.27	1.45965e-47	Fibroblast-like	Magi3
Emp2	7.85683e-52	0.255649	0.221	0.09	1.59211e-47	Fibroblast-like	Emp2
Pfdn5	1.21189e-51	0.26675	0.891	0.633	2.45578e-47	Fibroblast-like	Pfdn5
Rps9	1.97285e-51	0.276479	0.977	0.861	3.99778e-47	Fibroblast-like	Rps9
Lgmn	3.91408e-51	0.255476	0.356	0.198	7.93149e-47	Fibroblast-like	Lgmn
Rpl12	4.74301e-51	0.304951	0.969	0.8	9.61123e-47	Fibroblast-like	Rpl12
Mettl7a1	4.90311e-51	0.311162	0.266	0.127	9.93565e-47	Fibroblast-like	Mettl7a1
Rpl21	6.72188e-51	0.289449	0.974	0.828	1.36212e-46	Fibroblast-like	Rpl21
Col4a6	1.41456e-50	0.275199	0.151	0.047	2.86647e-46	Fibroblast-like	Col4a6
Ier5	3.08663e-50	0.31482	0.333	0.182	6.25475e-46	Fibroblast-like	Ier5
Rps23	3.2814e-50	0.272939	0.973	0.839	6.64943e-46	Fibroblast-like	Rps23
Rasl11b	3.83711e-50	0.358442	0.304	0.159	7.77552e-46	Fibroblast-like	Rasl11b
Lbp	1.0703e-49	0.282267	0.166	0.056	2.16886e-45	Fibroblast-like	Lbp
Rpl18a	1.09719e-49	0.277022	0.978	0.874	2.22334e-45	Fibroblast-like	Rpl18a
Irgm2	1.37104e-49	0.751813	0.447	0.299	2.77828e-45	Fibroblast-like	Irgm2
Wnt9a	2.98596e-49	0.303775	0.227	0.098	6.05075e-45	Fibroblast-like	Wnt9a
Napepld	5.34365e-49	0.386569	0.334	0.191	1.08284e-44	Fibroblast-like	Napepld
Tmeff2	6.8404e-49	0.938647	0.225	0.098	1.38614e-44	Fibroblast-like	Tmeff2
2310014F06Rik	9.67361e-49	0.295434	0.192	0.074	1.96026e-44	Fibroblast-like	2310014F06Rik
Pld1	1.15228e-48	0.252581	0.315	0.171	2.33497e-44	Fibroblast-like	Pld1
Sox5os4	5.53239e-48	0.297761	0.256	0.122	1.12108e-43	Fibroblast-like	Sox5os4
Litaf	1.02339e-47	0.351807	0.469	0.324	2.0738e-43	Fibroblast-like	Litaf
Ypel3	1.79426e-47	0.273859	0.505	0.356	3.63589e-43	Fibroblast-like	Ypel3
Runx1	4.78874e-47	0.348276	0.521	0.349	9.70391e-43	Fibroblast-like	Runx1
Pou6f1	5.0637e-47	0.262266	0.241	0.112	1.02611e-42	Fibroblast-like	Pou6f1
Serpine1	9.51953e-47	0.4601	0.193	0.075	1.92904e-42	Fibroblast-like	Serpine1
Plekhh2	1.04314e-46	0.288402	0.223	0.098	2.11382e-42	Fibroblast-like	Plekhh2
5031425E22Rik	1.16111e-46	0.250517	0.472	0.327	2.35288e-42	Fibroblast-like	5031425E22Rik
Glis3	1.64422e-46	0.291966	0.333	0.188	3.33185e-42	Fibroblast-like	Glis3
Coq10b	1.75427e-46	0.384474	0.437	0.291	3.55484e-42	Fibroblast-like	Coq10b
Thap3	6.19912e-46	0.283915	0.456	0.316	1.25619e-41	Fibroblast-like	Thap3
Tnfsf12	7.67213e-46	0.303854	0.346	0.207	1.55468e-41	Fibroblast-like	Tnfsf12
Ier3	3.17836e-45	0.69356	0.509	0.362	6.44063e-41	Fibroblast-like	Ier3
Rpl36a	3.29067e-45	0.296116	0.946	0.722	6.66822e-41	Fibroblast-like	Rpl36a
Kank3	5.79586e-45	0.40232	0.33	0.194	1.17447e-40	Fibroblast-like	Kank3
Slc24a4	7.84067e-45	0.260911	0.135	0.042	1.58883e-40	Fibroblast-like	Slc24a4
Nalcn	8.49905e-45	0.266338	0.206	0.085	1.72225e-40	Fibroblast-like	Nalcn
Abcb1a	8.56293e-45	0.284956	0.181	0.071	1.73519e-40	Fibroblast-like	Abcb1a
Snx9	1.25755e-44	0.250011	0.461	0.321	2.5483e-40	Fibroblast-like	Snx9
Rps8	2.39512e-44	0.261926	0.99	0.93	4.85347e-40	Fibroblast-like	Rps8
Dnajb9	3.07013e-44	0.349391	0.484	0.341	6.22131e-40	Fibroblast-like	Dnajb9
Creb3l1	3.51666e-44	0.328484	0.416	0.275	7.12615e-40	Fibroblast-like	Creb3l1
Gm16287	4.67533e-44	0.379241	0.144	0.048	9.47409e-40	Fibroblast-like	Gm16287
Tex14	5.02318e-44	0.341454	0.392	0.246	1.0179e-39	Fibroblast-like	Tex14
Pbx3	5.28517e-44	0.356112	0.468	0.311	1.07099e-39	Fibroblast-like	Pbx3
Nfkbia	1.50968e-43	0.316267	0.64	0.469	3.05922e-39	Fibroblast-like	Nfkbia
Gpc3	3.39475e-43	0.322537	0.392	0.228	6.87911e-39	Fibroblast-like	Gpc3
Rps24	3.3952e-43	0.271346	0.979	0.908	6.88003e-39	Fibroblast-like	Rps24
Bag3	4.20507e-43	0.300511	0.461	0.319	8.52115e-39	Fibroblast-like	Bag3
Pxk	4.42938e-43	0.262597	0.386	0.254	8.97569e-39	Fibroblast-like	Pxk
Vkorc1	4.82994e-43	0.274162	0.523	0.389	9.78739e-39	Fibroblast-like	Vkorc1
Tshz3	1.63822e-42	0.281611	0.369	0.228	3.31969e-38	Fibroblast-like	Tshz3
Gm10125	1.79668e-42	0.305534	0.206	0.091	3.64078e-38	Fibroblast-like	Gm10125
Rpl6	2.16425e-42	0.25406	0.971	0.842	4.38564e-38	Fibroblast-like	Rpl6
0610043K17Rik	2.34842e-42	0.400919	0.319	0.186	4.75883e-38	Fibroblast-like	0610043K17Rik
Sqstm1	2.4498e-42	0.262331	0.732	0.51	4.96428e-38	Fibroblast-like	Sqstm1
Eef1a1	2.52384e-42	0.262006	0.989	0.909	5.11431e-38	Fibroblast-like	Eef1a1
Cnrip1	3.97202e-42	0.357145	0.326	0.195	8.0489e-38	Fibroblast-like	Cnrip1
Gm26885	8.21378e-42	0.395923	0.142	0.048	1.66444e-37	Fibroblast-like	Gm26885
Prkcg	8.90666e-42	0.52378	0.265	0.132	1.80485e-37	Fibroblast-like	Prkcg
Nfib	1.48409e-41	0.332589	0.525	0.382	3.00736e-37	Fibroblast-like	Nfib
Sorcs3	1.72444e-41	0.395736	0.1	0.025	3.49441e-37	Fibroblast-like	Sorcs3
Dpyd	2.11083e-41	0.35146	0.479	0.33	4.2774e-37	Fibroblast-like	Dpyd
Sik1	2.29271e-41	0.401771	0.408	0.272	4.64595e-37	Fibroblast-like	Sik1
Mmp16	5.54932e-41	0.445061	0.384	0.249	1.12451e-36	Fibroblast-like	Mmp16
Negr1	8.43837e-41	0.420123	0.184	0.075	1.70995e-36	Fibroblast-like	Negr1
Art4	8.58602e-41	0.258081	0.22	0.104	1.73987e-36	Fibroblast-like	Art4
Oxnad1	1.18699e-40	0.343458	0.292	0.167	2.40532e-36	Fibroblast-like	Oxnad1
Eda	1.29875e-40	0.460748	0.312	0.177	2.63179e-36	Fibroblast-like	Eda
Gm30382	1.46963e-40	0.347144	0.368	0.208	2.97806e-36	Fibroblast-like	Gm30382
Enpp2	1.55955e-39	0.432187	0.19	0.084	3.16026e-35	Fibroblast-like	Enpp2
Ifrd1	1.89113e-39	0.273809	0.557	0.409	3.83219e-35	Fibroblast-like	Ifrd1
Pim1	2.31239e-39	0.435389	0.326	0.198	4.68583e-35	Fibroblast-like	Pim1
Mitf	4.26122e-39	0.300206	0.316	0.185	8.63494e-35	Fibroblast-like	Mitf
Cers4	5.28254e-39	0.300852	0.319	0.195	1.07045e-34	Fibroblast-like	Cers4
Runx1t1	1.31486e-38	0.258092	0.291	0.16	2.66444e-34	Fibroblast-like	Runx1t1
Fau	1.45572e-38	0.258695	0.974	0.84	2.94988e-34	Fibroblast-like	Fau
Zfp652	1.46353e-38	0.26643	0.453	0.329	2.96569e-34	Fibroblast-like	Zfp652
Plcxd3	2.71386e-38	0.328965	0.1	0.027	5.49936e-34	Fibroblast-like	Plcxd3
Hspa1a	9.36826e-38	0.548613	0.452	0.324	1.89838e-33	Fibroblast-like	Hspa1a
Rps3	9.71415e-38	0.263465	0.98	0.838	1.96848e-33	Fibroblast-like	Rps3
2610037D02Rik	1.52027e-37	0.288313	0.381	0.249	3.08067e-33	Fibroblast-like	2610037D02Rik
Col4a5	1.69137e-37	0.256986	0.316	0.189	3.42738e-33	Fibroblast-like	Col4a5
Senp2	2.27515e-37	0.298383	0.457	0.325	4.61037e-33	Fibroblast-like	Senp2
Gm34455	2.56861e-37	0.27836	0.229	0.115	5.20503e-33	Fibroblast-like	Gm34455
Crebrf	2.93801e-37	0.26486	0.499	0.368	5.95358e-33	Fibroblast-like	Crebrf
Mpp6	3.97945e-37	0.250045	0.465	0.334	8.06396e-33	Fibroblast-like	Mpp6
Gk5	4.24947e-37	0.361116	0.348	0.222	8.61114e-33	Fibroblast-like	Gk5
Lima1	9.46604e-37	0.321411	0.446	0.321	1.9182e-32	Fibroblast-like	Lima1
Ptch1	1.65386e-36	0.266955	0.533	0.371	3.35138e-32	Fibroblast-like	Ptch1
Zswim4	2.78631e-36	0.400362	0.253	0.139	5.64618e-32	Fibroblast-like	Zswim4
Ssh2	3.01116e-36	0.387925	0.404	0.281	6.10182e-32	Fibroblast-like	Ssh2
Dipk2a	8.12037e-36	0.282527	0.317	0.197	1.64551e-31	Fibroblast-like	Dipk2a
Angptl4	8.87085e-36	0.300478	0.498	0.373	1.79759e-31	Fibroblast-like	Angptl4
Prdm6	1.58859e-35	0.264948	0.356	0.221	3.21912e-31	Fibroblast-like	Prdm6
Epha3	1.59152e-35	0.272363	0.208	0.1	3.22507e-31	Fibroblast-like	Epha3
Thbs4	1.88009e-35	0.25421	0.255	0.131	3.80981e-31	Fibroblast-like	Thbs4
Ikbip	1.91469e-35	0.251949	0.423	0.309	3.87993e-31	Fibroblast-like	Ikbip
Arl5b	4.98335e-35	0.280562	0.359	0.236	1.00983e-30	Fibroblast-like	Arl5b
Gm4951	8.34369e-35	0.424096	0.151	0.06	1.69077e-30	Fibroblast-like	Gm4951
Snx24	8.64108e-35	0.262321	0.368	0.245	1.75103e-30	Fibroblast-like	Snx24
Pdlim2	9.92213e-35	0.28005	0.32	0.202	2.01062e-30	Fibroblast-like	Pdlim2
Polg2	1.37459e-34	0.361556	0.392	0.27	2.78547e-30	Fibroblast-like	Polg2
Pde4c	2.0373e-34	0.365249	0.211	0.101	4.12839e-30	Fibroblast-like	Pde4c
Wipf1	3.76371e-34	0.291652	0.363	0.239	7.62677e-30	Fibroblast-like	Wipf1
Ggps1	9.66023e-34	0.269806	0.411	0.295	1.95755e-29	Fibroblast-like	Ggps1
Phlda1	1.66866e-33	0.276676	0.321	0.201	3.38136e-29	Fibroblast-like	Phlda1
Gpx8	2.49009e-33	0.265049	0.456	0.344	5.04592e-29	Fibroblast-like	Gpx8
Rab5b	4.8569e-33	0.279874	0.395	0.283	9.84202e-29	Fibroblast-like	Rab5b
Ddit4l	1.12683e-32	0.257848	0.415	0.279	2.28342e-28	Fibroblast-like	Ddit4l
Ftx	1.21872e-32	0.262194	0.294	0.18	2.46962e-28	Fibroblast-like	Ftx
Sh3d21	1.70988e-32	0.364376	0.287	0.174	3.4649e-28	Fibroblast-like	Sh3d21
Pgghg	2.23663e-32	0.289105	0.252	0.144	4.53231e-28	Fibroblast-like	Pgghg
Crem	6.41916e-32	0.36281	0.385	0.275	1.30078e-27	Fibroblast-like	Crem
Rab13	7.6674e-32	0.262004	0.463	0.356	1.55372e-27	Fibroblast-like	Rab13
Rnf217	2.96482e-31	0.26604	0.431	0.305	6.00792e-27	Fibroblast-like	Rnf217
Cbx4	4.37221e-31	0.261657	0.418	0.307	8.85984e-27	Fibroblast-like	Cbx4
Tnxb	8.17599e-31	0.282974	0.191	0.095	1.65678e-26	Fibroblast-like	Tnxb
Ubb	8.58365e-31	0.276441	0.975	0.823	1.73939e-26	Fibroblast-like	Ubb
Sh3bp5	9.99877e-31	0.301595	0.382	0.273	2.02615e-26	Fibroblast-like	Sh3bp5
Gm15726	1.61368e-30	0.33416	0.213	0.113	3.26995e-26	Fibroblast-like	Gm15726
[truncated: 1,925 more rows]

## Sheet: Fig. 7 - GC SCLs Markers
	p_val	avg_log2FC	pct.1	pct.2	p_val_adj	cluster	gene
[truncated: 3,348 more rows]

## Sheet: Fig. 8 - Endo and Epi Markers
	p_val	avg_log2FC	pct.1	pct.2	p_val_adj	cluster	gene
[truncated: 4,299 more rows]

[truncated: 1 more sheets: Flow Cytometry Antibodies ]
