# Supplementary material for: A single-cell atlas of the aging mouse ovary
Source: Nat Aging. 2024 Jan 10;4(1):145–62. doi: 10.1038/s43587-023-00552-5 (PMC10798902; doi:10.1038/s43587-023-00552-5)
Supplement: Supplementary file 4 — Statistical data for Supplementary Fig. 1. [file 43587_2023_552_MOESM4_ESM.xlsx]

## Sheet: Fig. 1e
		3mo				9mo				adjusted p value
Supp. Fig 1e	Stroma	46.1598	41.109	35.4435	41.2516	39.4895	36.4677	41.7587	32.373	0.5172
	Theca	5.52995	11.5201	15.0449	13.8782	9.08408	11.4473	10.7274	10.3108	0.9991
	Granulosa	29.8003	21.0803	31.7702	30.6513	11.5616	19.215	18.232	16.9826	<0.0001
	Oocytes	0.15361	4.3499	0.156311	0.510856	7.73273	0.408831	0.092081	0.379075	0.9998
	Luteal	1.15207	2.19885	1.36772	0.723712	2.32733	2.04415	0.414365	3.48749	>0.9999
	Endothelium	5.29954	6.50096	4.41579	4.72541	6.45646	4.5789	6.53775	8.11221	0.9984
	Epithelium	2.22734	3.44168	1.48496	1.192	3.97898	3.18888	3.82136	3.18423	0.9934
	Immune	9.67742	9.79923	10.3165	7.06684	19.3694	22.6492	18.4162	25.1706	<0.0001
