# Supplementary material for: A single-cell atlas of the aging mouse ovary
Source: Nat Aging. 2024 Jan 10;4(1):145–62. doi: 10.1038/s43587-023-00552-5 (PMC10798902; doi:10.1038/s43587-023-00552-5)
Supplement: Supplementary file 5 — Statistical data for Supplementary Fig. 4. [file 43587_2023_552_MOESM5_ESM.xlsx]

## Sheet: Suppl. Fig. 4a
		3mo					9mo					adjusted p value
Suppl. Figure 4a	Hematopoietic (CD45+)	39420	33320	26560	30630	41900	79300	50940	24740	83960	110800	0.000428
	B Cells (CD19+)	867.339	679.704	1232.38	1470.12	1751.33	4107.63	616.344	942.578	4483.21	4122.34	0.856229
	T Cells (CD90+)	15178.4	12994.3	11208.3	12281.6	15669.8	42424.3	18999.7	13928.4	39962.7	56516	0.027645
	Myeloid Cells (CD11b+)	20185.4	16559.5	11898.8	13996.8	20781.4	29023	28932.5	8436.2	34925.4	45102	0.17379

## Sheet: Suppl. Fig. 4b
		3mo					9mo					adjusted p value
Suppl. Figure 4b	CD4	1239.02	883.182	1953.88	2060.76	1807.11	2070.72	3840.72	1650.64	1964.63	2122.7	0.020485
	CD8	1251.05	1124.05	1953.88	1638.97	1120.41	6862.26	11165.9	6091.66	7624.84	6918.18	3.1e-05
	DN	910.62	558.814	1168.34	1205.13	999.557	2943.55	4735.73	3021.26	3535.71	3880.93	3.1e-05
	MAIT	48.1173	41.7504	61.142	53.0255	53.0838	186.605	304.129	73.6894	313.602	313.849	0.000782
	NKT	1251.05	1124.05	1953.88	1638.97	1120.41	6862.26	11165.9	6091.66	7624.84	6918.18	3.1e-05
	γδT	737.398	448.817	560.911	426.614	512.767	4183.57	4735.73	4200.29	4827.01	4589.62	<0.000001
	ILC	6423.66	3861.92	5516.07	4820.5	5026.02	9691.44	8906.64	6337.29	7471.11	9010.51	0.000568
