# Supplementary material for: A single-cell atlas of the aging mouse ovary
Source: Nat Aging. 2024 Jan 10;4(1):145–62. doi: 10.1038/s43587-023-00552-5 (PMC10798902; doi:10.1038/s43587-023-00552-5)
Supplement: Supplementary file 6 — Statistical data for Supplementary Fig. 5. [file 43587_2023_552_MOESM6_ESM.xlsx]

## Sheet: Suppl. Fig. 5b
	3mo	9mo	p value
Suppl. Figure 5b	0.254908	1.50537	0.0316
	0.745822	1.73903
	0.459045	1.02909
	0.778792	3.93158
