# Supplementary material for: A single-cell atlas of the aging mouse ovary
Source: Nat Aging. 2024 Jan 10;4(1):145–62. doi: 10.1038/s43587-023-00552-5 (PMC10798902; doi:10.1038/s43587-023-00552-5)
Supplement: Supplementary file 7 — Statistical data for Supplementary Fig. 6. [file 43587_2023_552_MOESM7_ESM.xlsx]

## Sheet: Suppl Fig. 6c
	3mo	9mo	p value
Suppl. Figure 6c	2.60234	6.38793	0.0252
	3.95876	14.8556
	3.52807	8.98873
	5.95168	6.44194

## Sheet: Suppl. Fig. 6d
	3mo	9mo	p value
Suppl. Figure 6d	0	0.642295	0.0156
	0.433916	0.407559
	0.372539	0.567357
	0	0.636188
