# Supplementary material for: A single-cell atlas of the aging mouse ovary
Source: Nat Aging. 2024 Jan 10;4(1):145–62. doi: 10.1038/s43587-023-00552-5 (PMC10798902; doi:10.1038/s43587-023-00552-5)
Supplement: Supplementary file 8 — Statistical source data. [file 43587_2023_552_MOESM8_ESM.xlsx]

## Sheet: Fig. 2d
		3mo				9mo				adjusted p value
Figure 2d	Primordial	1020	1620	1416	1152	672	624	708	660	0.010478
	Transition and Primary	732	804	1020	804	696	984	576	720	0.315698
	Secondary	420	492	852	408	300	420	300	204	0.086161
	Tertiary	66	60	90	132	30	48	48	24	0.046986
		3mo				9mo				p value
	Total	2238	2976	3378	2496	1698	2076	1632	1608	0.0106
