# Supplementary material for: A single-cell atlas of the aging mouse ovary
Source: Nat Aging. 2024 Jan 10;4(1):145–62. doi: 10.1038/s43587-023-00552-5 (PMC10798902; doi:10.1038/s43587-023-00552-5)
Supplement: Supplementary file 9 — Statistical source data. [file 43587_2023_552_MOESM9_ESM.xlsx]

## Sheet: Fig. 3d
		3mo				9mo				adjusted p value
Figure 3d	CD45- Immune-like Cells A	4.71042	2.01246	2.30199	2.54777	1.74375	4.64927	1.73121	2.98393	0.712015
	Tissue Macrophages	1.46718	2.34787	2.22396	1.47293	3.10841	1.87602	4.10023	2.98393	0.107322
	Type 1 Lymphoid Cells	0.3861	0.670819	0.975419	0.398089	6.14102	3.8336	3.00683	5.20275	0.006953
	B-cells	0.3861	0.766651	0.390168	0.398089	1.13722	4.0783	2.09567	3.82556	0.041924
	Natural Killer Cells	0.849421	1.29372	0.897386	0.676752	1.21304	1.79445	2.05011	0.612089	0.218441
	Dendritic Cells	0.46332	0.958313	1.24854	0.278662	0.90978	0.244698	1.04784	1.83627	0.443715
	CD4+ T-cells	0.15444	0.431241	0.546235	0.278662	1.06141	2.03915	1.27563	1.14767	0.016207
	Neutrophils/Monocytes	0	0.431241	0.468201	0	0.90978	2.12072	0.592255	2.60138	0.069072
	Type 17 Lymphoid Cells	0.15444	0.191663	0.234101	0.039809	1.21304	0.897227	1.45786	1.14767	0.001508
	Mitotic Immune Cells	0.23166	0.431241	0.507218	0.159236	0.90978		0.182232	0.459067	0.380609
	CD45- Immune-like Cells B	0.46332	0.239578	0.234101	0.238854	0.530705	0.489396	0.318907	0.382555	0.13774
	Innate Lymphoid Cells 2	0.3861	0.095831	0.234101	0.119427	0.75815	0.570962	0.364465	0.229533	0.119105
	CD300e+ Monocytes						0.081566		1.98929

## Sheet: Fig. 3e
		3mo					9mo					adjusted p value
Figure 3e	B Cells (CD19+)	2.2	2.04	4.64	4.8	4.18	5.18	1.21	3.81	5.34	3.72	0.650767
	T Cells (CD90+)	38.5	39	42.2	40.1	37.4	53.5	37.3	56.3	47.6	51	0.010514
	Myeloid Cells (CD11b+)	51.2	49.7	44.8	45.7	49.6	36.6	56.8	34.1	41.6	40.7	0.061281
