# Supplementary material for: A single-cell atlas of the aging mouse ovary
Source: Nat Aging. 2024 Jan 10;4(1):145–62. doi: 10.1038/s43587-023-00552-5 (PMC10798902; doi:10.1038/s43587-023-00552-5)
Supplement: Supplementary file 10 — Statistical source data. [file 43587_2023_552_MOESM10_ESM.xlsx]

## Sheet: Fig. 4b
		3mo					9mo					adjusted p value
Figure 4b	CD4	3.94	4.27	6.21	6.85	5.98	3.65	3.3	3.78	3.04	3.21	0.002109
	CD8	3.53	4	5.14	4.65	4.94	5.52	5.36	3.98	5.88	8.43	0.01742
	DN	2.91	2.72	3.71	4.01	3.31	5.18	4.07	7.36	5.47	5.87	0.001694
	MAIT	0.15	0.2	0.19	0.18	0.18	0.33	0.26	0.17	0.49	0.47	0.005054
	NKT	3.99	5.46	6.19	5.46	3.71	12.1	9.61	14	11.8	10.4	7.9e-05
	γδT	2.36	2.18	1.78	1.42	1.7	7.37	4.07	9.59	7.48	6.94	0.000218
	ILC	20.5	18.7	17.5	16	16.6	17	7.65	14.5	11.6	13.6	0.004616

## Sheet: Fig. 4c
		3mo					9mo					adjusted p value
Figure 4c	DN (Type 1)	0.76	0.94	1.17	1.21	0.8	0.65	0.35	0.89	0.77	0.6	0.007752
	NKT (Type 1)	1.93	2.99	2.66	2.72	1.62	6.12	4.07	6.02	7.44	5.47	0.000201
	γδT (Type 1)	0.18	0.2	0.24	0.14	0.18	0.093	0.062	0.13	0.11	0.11	0.000611
	DN (Type 17)	1.12	0.85	0.97	0.9	1.09	2.61	1.96	3.76	3.32	4.08	0.000201
	NKT (Type 17)	0.71	0.68	0.58	0.39	0.57	1.22	0.67	0.88	0.82	1.98	0.010485
	γδT (Type 17)	1.97	1.71	1.23	1.08	1.19	6.48	3.09	8.24	6.73	6.27	0.000201

## Sheet: Fig. 4e
		3mo					9mo					adjusted p value
Figure 4e	ILC1	9.32	9.7	8.13	7.89	8.2	4.28	1.55	4.63	3.45	4.18	<0.0001
	ILC2	6.86	4.51	3.64	2.93	2.16	7.22	2.1	3.97	2.96	3.66	0.512025
