# Supplementary material for: A single-cell atlas of the aging mouse ovary
Source: Nat Aging. 2024 Jan 10;4(1):145–62. doi: 10.1038/s43587-023-00552-5 (PMC10798902; doi:10.1038/s43587-023-00552-5)
Supplement: Supplementary file 11 — Statistical source data. [file 43587_2023_552_MOESM11_ESM.xlsx]

## Sheet: Fig. 6a
	Col1a1		Col1a2		Col3a1		Col4a1
Figure 6a	3mo	9mo	3mo	9mo	3mo	9mo	3mo	9mo
	6.88716	9.57851	11.66	13.8109	9.51366	12.2347	2.66503	4.44124
	6.77382	5.09375	13.0704	9.51537	12.4083	4.52467	4.01746	2.50494
	7.39895	5.54134	11.1928	10.0641	9.6907	6.32251	3.71119	3.01055
	4.53004	7.79193	10.3919	11.2315	7.3177	13.3548	3.53703	4.83478
p value	0.6387		0.7156		0.8044		0.744

## Sheet: Fig. 6b
	3mo	9mo	p value
Figure 6b	3.27206	6.61827	0.0006
	1.69756	4.97718
	0.853453	5.08999
	1.15521	6.74575

## Sheet: Fig. 6d
	3mo	9mo	p value
Figure 6d	2.99545	1.76744	0.0301
	2.52264	1.79001
	2.16247	1.46293
	1.69387	1.71282

## Sheet: Fig. 6e
	3mo	9mo	p value
Figure 6e	6.05167	3.65467	0.0139
	5.45133	5.17567
	5.126	4.23467
	6.97333	4.582
